# Supplementary material for: Metabolic interplay between Proteus mirabilis and Enterococcus faecalis facilitates polymicrobial biofilm formation and invasive disease
Source: mBio. 2024 Oct 30;15(12):e02164-24. doi: 10.1128/mbio.02164-24 (PMC11640290; doi:10.1128/mbio.02164-24)
Supplement: Table S1 — Proteomics full data set. [file mbio.02164-24-s0003.xlsx]

## Sheet: Index
Data sheet name	Description
Data summary	Brief summary of the dataset, e.g., proteins identified, quantified, peptide # per protein.
ProteinQuan_Raw	Raw quantification results
ProteinQuan_Pep%&Int%	Number of peptides per protein and protein intensity percentages
ProteinQuan_Afteradj_PM	Protein quantification results after adjustment - PM proteins
ProteinQuan_Afteradj_EF	Protein quantification results after adjustment - EF proteins
Ef increased in co	E. faecalis proteins found to be increased in polymicrobial biofilms
Ef decreased in co	E. faecalis proteins found to be decreased in polymicrobial biofilms
Pm increased in co	P. mirabilis proteins found to be increased in polymicrobial biofilms
Pm decreased in co	P. mirabilis proteins found to be decreased in polymicrobial biofilms

## Sheet: Data summary
ID results
Species - Protein	Pm1	Pm2	Ef1	Ef2	PmEf1	PmEf2
Proteus	951	952	122	102	860	939
Proteus mirabilis	184	182	21	24	158	177
Enterobacterales	126	125	22	21	117	122
Bacteria	13	13	5	6	12	13
Gammaproteobacteria	13	14	5	4	14	14
Morganellaceae	10	9	2	2	9	9
Enterococcus faecalis OG1RF	117	132	884	863	675	560
Proteus mirabilis (Total)	1297	1295	177	159	1170	1274
Total	1414	1427	1061	1022	1845	1834
	8.2744	9.25018	16.6824	15.5577
	8.76229		16.1201

## Sheet: ProteinQuan_Raw
Protein AC	Protein name	Species	Molecular Weight	Peptide #	SpC_PM1	SpC_PM2	SpC_EF1	SpC_EF2	SpC_PMEF1	SpC_PMEF2	MS1TIC_Log2_PM1	MS1TIC_Log2_PM2	MS1TIC_Log2_EF1	MS1TIC_Log2_EF2	MS1TIC_Log2_PMEF1	MS1TIC_Log2_PMEF2	MS1TIC_PM1	MS1TIC_PM2	MS1TIC_EF1	MS1TIC_EF2	MS1TIC_PMEF1	MS1TIC_PMEF2
WP_004247686.1	MULTISPECIES: porin OmpA [Proteus]	Proteus	39 kDa	20	154.8	159.25	5.2935	4.4784	140.33	130.76	36.8038	36.7256	32.5914	32.4872	34.721	34.8349	1.19966e+11	1.13637e+11	6.47111e+09	6.02016e+09	2.83184e+10	3.06443e+10
WP_004245716.1	MULTISPECIES: chaperonin GroEL [Proteus]	Proteus	58 kDa	20	149.87	141.77	1.0587	2.2392	119.33	113.01	35.6873	35.4099	32.2461	32.2267	33.5879	33.5596	5.53276e+10	4.56502e+10	5.09384e+09	5.02569e+09	1.29116e+10	1.26606e+10
WP_012368509.1	MULTISPECIES: elongation factor G [Proteus]	Proteus	78 kDa	26	112.4	105.84	2.1174	2.2392	85.914	89.664	34.1809	34.216	30.1822	30.067	32.0196	32.3416	1.94746e+10	1.99549e+10	1.21827e+09	1.12476e+09	4.35367e+09	5.44241e+09
WP_004244080.1	MULTISPECIES: pyruvate dehydrogenase (acetyl-transferring), homodimeric type [Proteus]	Proteus	100 kDa	29	96.629	88.362			65.867	85.928	33.202	33.1618	32.0933	31.7268	31.2202	31.4636	9.88092e+09	9.60961e+09	4.5818e+09	3.55399e+09	2.50153e+09	2.96141e+09
WP_004244758.1	MULTISPECIES: ATP-dependent chaperone ClpB [Proteus]	Proteus	96 kDa	28	78.881	83.507	11.646	14.555	67.777	70.05	32.9705	32.8346	30.4582	30.683	30.765	30.988	8.41611e+09	7.65952e+09	1.47513e+09	1.72389e+09	1.82467e+09	2.12967e+09
WP_004245720.1	MULTISPECIES: aspartate ammonia-lyase [Proteus]	Proteus	52 kDa	16	81.839	83.507	1.0587	1.1196	78.277	74.72	34.5857	34.521	32.1884	32.1239	32.5994	32.7734	2.57828e+10	2.46525e+10	4.89395e+09	4.68006e+09	6.50718e+09	7.34121e+09
WP_004247314.1	MULTISPECIES: phosphoglycerate kinase [Proteus]	Proteus	41 kDa	22	81.839	86.42	1.0587	1.1196	71.595	77.522	34.8959	34.8495	31.0914	31.0406	32.6032	32.8927	3.1968e+10	3.09561e+10	2.28787e+09	2.20885e+09	6.52438e+09	7.97439e+09
WP_004246589.1	MULTISPECIES: F0F1 ATP synthase subunit beta [Proteus]	Proteus	50 kDa	18	81.839	76.71	6.3522	6.7176	60.14	65.38	33.1811	33.211	29.4138	29.521	31.1502	31.3604	9.73885e+09	9.94264e+09	7.152e+08	7.70394e+08	2.38318e+09	2.75693e+09
WP_004246592.1	MULTISPECIES: F0F1 ATP synthase subunit alpha [Proteus]	Proteus	56 kDa	20	69.021	74.768	4.2348	2.2392	59.185	56.974	33.3916	33.4029	30.4362	30.1073	31.4727	31.5634	1.12688e+10	1.13574e+10	1.45285e+09	1.15667e+09	2.98011e+09	3.17344e+09
WP_004243246.1	MULTISPECIES: bifunctional acetaldehyde-CoA/alcohol dehydrogenase [Proteus]	Proteus	96 kDa	25	73.951	69.913	1.0587		43.912	52.304	33.1768	33.1438	31.2649	30.6426	30.9501	31.1438	9.7097e+09	9.49008e+09	2.58029e+09	1.67624e+09	2.07448e+09	2.37264e+09
WP_004242621.1	MULTISPECIES: bifunctional UDP-4-amino-4-deoxy-L-arabinose formyltransferase/UDP-glucuronic acid oxidase ArnA [Proteus]	Proteus	74 kDa	30	66.063	71.855			40.093	54.172	32.1585	32.0879	29.299	29.6606	29.7927	30.1232	4.79385e+09	4.56478e+09	6.60492e+08	8.48638e+08	9.30026e+08	1.16944e+09
WP_004244279.1	MULTISPECIES: molecular chaperone HtpG [Proteus]	Proteus	72 kDa	18	73.951	68.942			36.275	51.37	32.0935	31.9215	29.9872	29.85	29.9049	30.0536	4.58241e+09	4.06762e+09	1.06426e+09	9.67739e+08	1.00521e+09	1.11438e+09
WP_004245089.1	MULTISPECIES: trigger factor [Proteus]	Proteus	49 kDa	21	63.105	66.029			48.685	52.304	32.784	32.7667	30.6908	30.5117	30.5352	30.8564	7.39563e+09	7.30717e+09	1.73325e+09	1.53084e+09	1.55599e+09	1.94408e+09
WP_004248382.1	MULTISPECIES: catalase [Proteus]	Proteus	56 kDa	17	66.063	63.116			43.912	50.436	33.2398	33.3712	29.469	29.5047	30.5966	31.1729	1.01432e+10	1.11106e+10	7.43103e+08	7.61705e+08	1.62368e+09	2.42096e+09
WP_004248459.1	MULTISPECIES: autonomous glycyl radical cofactor GrcA [Proteus]	Proteus	14 kDa	7	61.133	62.145			39.139	44.832	32.8167	32.759	29.7259	29.5486	30.5292	30.9029	7.56514e+09	7.26861e+09	8.87925e+08	7.85259e+08	1.5496e+09	2.0077e+09
WP_004243799.1	MULTISPECIES: phosphoenolpyruvate-protein phosphotransferase PtsI [Proteus]	Proteus	64 kDa	20	49.3	64.087	1.0587	1.1196	38.184	42.964	33.2877	33.2314	30.2051	29.9357	30.6444	31.119	1.04855e+10	1.00847e+10	1.2378e+09	1.02692e+09	1.67841e+09	2.33208e+09
WP_004243150.1	MULTISPECIES: glutamate decarboxylase [Proteus]	Proteus	52 kDa	14	50.286	55.348	1.0587		42.002	46.7	32.0817	32.1941	29.9735	29.0357	29.7959	30.2304	4.54534e+09	4.91333e+09	1.05418e+09	5.50313e+08	9.32083e+08	1.25964e+09
WP_004244955.1	MULTISPECIES: transketolase [Proteus]	Proteus	73 kDa	17	57.188	51.464		1.1196	43.912	41.096	32.0333	31.9852	30.3312	30.0108	29.9586	30.1668	4.39525e+09	4.2512e+09	1.35083e+09	1.08183e+09	1.04338e+09	1.20535e+09
WP_004249629.1	MULTISPECIES: adenylosuccinate synthase [Proteus]	Proteus	47 kDa	20	50.286	56.319	2.1174	2.2392	35.32	42.03	32.2442	32.3343	30.3189	30.2355	29.7736	30.1166	5.08696e+09	5.41509e+09	1.3394e+09	1.26415e+09	9.17824e+08	1.16409e+09
WP_004248961.1	MULTISPECIES: transaldolase [Proteus]	Proteus	35 kDa	14	48.314	52.435			42.002	43.898	32.9053	32.8342	30.3475	30.0754	30.7646	30.8819	8.04427e+09	7.65727e+09	1.3662e+09	1.13134e+09	1.82415e+09	1.97871e+09
WP_004248422.1	MULTISPECIES: cysteine synthase A [Proteus]	Proteus	34 kDa	13	46.342	50.492	1.0587		34.366	39.228	32.7202	32.8295	28.9055	28.4208	30.3412	30.7148	7.07566e+09	7.63241e+09	5.02836e+08	3.59358e+08	1.36027e+09	1.76232e+09
WP_004244418.1	MULTISPECIES: 2-oxoglutarate dehydrogenase E1 component [Proteus]	Proteus	105 kDa	23	44.37	49.521			41.048	36.426	31.3479	31.5528	30.6374	30.7239	29.3325	29.5915	2.73307e+09	3.1502e+09	1.67024e+09	1.77341e+09	6.76039e+08	8.08947e+08
WP_004244067.1	MULTISPECIES: bifunctional aconitate hydratase 2/2-methylisocitrate dehydratase [Proteus]	Proteus	94 kDa	20	50.286	46.608			36.275	37.36	31.5481	31.6914	29.3895	29.0877	29.6538	29.8165	3.14005e+09	3.46777e+09	7.03288e+08	5.7051e+08	8.44678e+08	9.45524e+08
WP_004248168.1	MULTISPECIES: pyruvate kinase PykF [Proteus]	Proteus	51 kDa	18	42.398	44.666	1.0587		36.275	38.294	32.4049	32.3151	31.5362	31.7939	29.8304	30.1657	5.68655e+09	5.34325e+09	3.11411e+09	3.72331e+09	9.54649e+08	1.20443e+09
WP_004247120.1	MULTISPECIES: NADP-dependent isocitrate dehydrogenase [Proteus]	Proteus	46 kDa	11	38.454	41.753	1.0587		41.048	40.162	32.4972	32.3451	30.1946	29.8426	30.5974	30.5094	6.06215e+09	5.45578e+09	1.22881e+09	9.62766e+08	1.62455e+09	1.52845e+09
WP_004244519.1	MULTISPECIES: NADP-dependent phosphogluconate dehydrogenase [Proteus]	Proteus	52 kDa	16	34.51	41.753	12.704	13.435	26.729	28.954	30.7647	30.6902	28.7337	29.2742	28.6374	28.8509	1.82435e+09	1.7325e+09	4.4637e+08	6.49253e+08	4.17552e+08	4.84153e+08
WP_012367670.1	MULTISPECIES: peptidoglycan-associated lipoprotein Pal [Proteus]	Proteus	18 kDa	5	37.468	39.811	1.0587		36.275	35.492	33.5819	33.6176	32.6043	33.0645	31.4064	31.603	1.28576e+10	1.318e+10	6.52961e+09	8.98284e+09	2.84628e+09	3.26176e+09
WP_004244420.1	MULTISPECIES: ADP-forming succinate--CoA ligase subunit beta [Proteus]	Proteus	42 kDa	12	36.482	36.898			38.184	36.426	31.1641	31.2659	30.6355	30.2068	29.6081	29.7111	2.40618e+09	2.58212e+09	1.66803e+09	1.23925e+09	8.18338e+08	8.78868e+08
WP_004244571.1	MULTISPECIES: serine--tRNA ligase [Proteus]	Proteus	49 kDa	14	39.44	37.869			30.547	34.558	31.5156	31.5931	31.0112	30.8954	29.1486	29.5713	3.07006e+09	3.23944e+09	2.16428e+09	1.99736e+09	5.95106e+08	7.97735e+08
WP_004249265.1	MULTISPECIES: co-chaperone GroES [Proteus]	Proteus	10 kDa	3	41.412	31.072	1.0587	1.1196	36.275	26.152	32.8247	32.3931	32.4806	32.6008	30.797	30.5616	7.60721e+09	5.64024e+09	5.99298e+09	6.51377e+09	1.86567e+09	1.58473e+09
WP_004246256.1	MULTISPECIES: malate dehydrogenase [Proteus]	Proteus	33 kDa	13	33.524	36.898	1.0587	1.1196	28.638	28.954	32.6405	32.4897	31.3339	32.1261	30.7686	30.6489	6.69524e+09	6.03068e+09	2.70678e+09	4.68739e+09	1.82924e+09	1.68363e+09
WP_004244496.1	MULTISPECIES: DNA starvation/stationary phase protection protein Dps [Proteus]	Proteus	19 kDa	5	34.51	33.014	2.1174	1.1196	30.547	27.086	34.115	33.6764	28.5982	28.7877	31.7016	31.6515	1.86058e+10	1.37279e+10	4.06371e+08	4.63419e+08	3.49254e+09	3.37321e+09
WP_004244779.1	MULTISPECIES: alanine--tRNA ligase [Proteus]	Proteus	97 kDa	21	35.496	34.956	2.1174	1.1196	25.774	27.086	30.6242	30.4447	31.0448	30.9812	28.5634	28.5967	1.65496e+09	1.46138e+09	2.21515e+09	2.11964e+09	3.96677e+08	4.05931e+08
WP_004246283.1	MULTISPECIES: 30S ribosomal protein S6 [Proteus]	Proteus	15 kDa	6	27.608	30.101			28.638	33.624	31.7015	31.5191	30.7691	30.6899	29.9347	29.7669	3.49235e+09	3.07742e+09	1.82989e+09	1.73214e+09	1.0262e+09	9.13535e+08
WP_004247439.1	MULTISPECIES: leucine--tRNA ligase [Proteus]	Proteus	98 kDa	21	29.58	31.072			25.774	29.888	30.5808	30.5024	28.1743	28.3975	28.3537	28.5969	1.60601e+09	1.52105e+09	3.02902e+08	3.53587e+08	3.4301e+08	4.06e+08
WP_004244521.1	MULTISPECIES: L-threonine dehydrogenase [Proteus]	Proteus	40 kDa	11	33.524	30.101		1.1196	25.774	26.152	32.4552	32.406	29.7212	29.8835	30.2274	30.4739	5.88833e+09	5.69105e+09	8.85031e+08	9.90471e+08	1.25704e+09	1.49128e+09
WP_004245475.1	MULTISPECIES: 30S ribosomal protein S2 [Proteus]	Proteus	27 kDa	10	27.608	31.072	1.0587		25.774	29.888	32.0317	31.9479	29.6333	29.528	29.8107	30.0131	4.39043e+09	4.14273e+09	8.32762e+08	7.74132e+08	9.41718e+08	1.08354e+09
WP_004246237.1	MULTISPECIES: translation initiation factor IF-2 [Proteus]	Proteus	101 kDa	23	34.51	33.014			18.137	29.888	30.6605	30.6469	29.1093	29.2127	28.5892	28.8507	1.69722e+09	1.6813e+09	5.79143e+08	6.2214e+08	4.03829e+08	4.84095e+08
WP_004249716.1	MULTISPECIES: triose-phosphate isomerase [Proteus]	Proteus	27 kDa	8	38.454	30.101			16.228	29.888	31.1264	31.0401	30.143	30.4473	28.4066	28.9213	2.3441e+09	2.20801e+09	1.18558e+09	1.46407e+09	3.55817e+08	5.0836e+08
WP_004244952.1	MULTISPECIES: class II fructose-bisphosphate aldolase [Proteus]	Proteus	39 kDa	10	31.552	30.101	1.0587	4.4784	20.047	27.086	33.0513	33.138	28.1049	28.4371	30.187	30.9109	8.90064e+09	9.45245e+09	2.8868e+08	3.63439e+08	1.2223e+09	2.01893e+09
WP_004248215.1	MULTISPECIES: oligopeptide ABC transporter substrate-binding protein OppA [Proteus]	Proteus	62 kDa	21	33.524	33.985			15.274	29.888	31.6173	31.6516	29.7479	29.8876	29.315	29.6812	3.2942e+09	3.37339e+09	9.01609e+08	9.93254e+08	6.67879e+08	8.60861e+08
WP_004243002.1	MULTISPECIES: class II fumarate hydratase [Proteus]	Proteus	50 kDa	10	24.65	29.13			31.502	26.152	31.0201	30.8791	30.7244	31.0618	29.3373	29.2148	2.17765e+09	1.97486e+09	1.77409e+09	2.2414e+09	6.78266e+08	6.23075e+08
WP_004246662.1	MULTISPECIES: NADP-specific glutamate dehydrogenase [Proteus]	Proteus	48 kDa	10	29.58	33.985			19.092	28.954	30.3839	30.4229	25.6032	26.0213	27.9607	28.3099	1.40111e+09	1.43945e+09	5.09717e+07	6.81048e+07	2.61217e+08	3.32757e+08
WP_004243249.1	MULTISPECIES: DNA-binding transcriptional regulator H-NS [Proteus]	Proteus	15 kDa	8	34.51	36.898		1.1196	16.228	22.416	31.9453	31.8342	29.7571	29.6783	29.5155	29.6232	4.13516e+09	3.82878e+09	9.07389e+08	8.59102e+08	7.67434e+08	8.2696e+08
WP_012367443.1	MULTISPECIES: carbamoyl-phosphate synthase large subunit [Proteus]	Proteus	118 kDa	25	26.622	25.246	1.0587	1.1196	23.865	30.822	30.5021	30.5268	29.8114	29.7446	28.8006	29.0907	1.52066e+09	1.54696e+09	9.4216e+08	8.99508e+08	4.67572e+08	5.71717e+08
WP_012367734.1	MULTISPECIES: aspartate/tyrosine/aromatic aminotransferase [Proteus]	Proteus	44 kDa	11	28.594	28.159		1.1196	24.82	25.218	32.3373	32.2619	30.2916	29.9463	30.3195	30.3396	5.42632e+09	5.15001e+09	1.31429e+09	1.03451e+09	1.33996e+09	1.35868e+09
WP_004243203.1	MULTISPECIES: universal stress protein [Proteus]	Proteus	16 kDa	5	23.664	21.362	1.0587		31.502	28.954	30.9105	30.7295	28.376	28.4024	28.6159	28.7965	2.01826e+09	1.78031e+09	3.48358e+08	3.54781e+08	4.11383e+08	4.6623e+08
WP_004244077.1	MULTISPECIES: dihydrolipoyl dehydrogenase [Proteus]	Proteus	51 kDa	14	33.524	29.13			18.137	26.152	31.0692	30.9776	28.9497	28.8666	28.6852	29.1141	2.25296e+09	2.11436e+09	5.18488e+08	4.89463e+08	4.31638e+08	5.81058e+08
WP_004249909.1	MULTISPECIES: nucleotide sugar dehydrogenase [Proteus]	Proteus	44 kDa	12	28.594	27.188	1.0587	1.1196	20.047	28.02	30.5124	30.5187	28.3735	28.8914	28.328	28.6289	1.53156e+09	1.5383e+09	3.47762e+08	4.97932e+08	3.36968e+08	4.15109e+08
WP_012367446.1	MULTISPECIES: 2,5-didehydrogluconate reductase DkgA [Proteus]	Proteus	31 kDa	10	34.51	29.13	1.0587		18.137	22.416	31.0638	30.9891	31.2571	31.1872	29.0549	29.2355	2.24462e+09	2.13128e+09	2.56648e+09	2.44507e+09	5.57694e+08	6.32047e+08
WP_012367840.1	MULTISPECIES: acetolactate synthase AlsS [Proteus]	Proteus	61 kDa	12	30.566	33.985			14.319	25.218	30.7511	31.1268	28.0261	27.8127	27.9916	29.101	1.80717e+09	2.34478e+09	2.73332e+08	2.35757e+08	2.6688e+08	5.75804e+08
WP_004244443.1	MULTISPECIES: 2,3-diphosphoglycerate-dependent phosphoglycerate mutase [Proteus]	Proteus	28 kDa	9	28.594	30.101	2.1174	1.1196	19.092	22.416	32.1786	32.2086	29.8042	28.6321	29.5829	29.9902	4.86088e+09	4.96315e+09	9.37458e+08	4.16017e+08	8.04147e+08	1.06645e+09
WP_012368126.1	MULTISPECIES: alpha-2-macroglobulin family protein [Proteus]	Proteus	190 kDa	20	31.552	29.13		1.1196	21.956	19.614	28.9434	28.929	27.9486	27.4592	26.8888	27.1003	5.16218e+08	5.111e+08	2.59039e+08	1.84523e+08	1.24259e+08	1.43882e+08
WP_004248950.1	MULTISPECIES: energy-dependent translational throttle protein EttA [Proteus]	Proteus	62 kDa	12	25.636	31.072			22.91	23.35	30.93	31.0132	31.1385	31.1169	28.8851	29.0521	2.04571e+09	2.16716e+09	2.36389e+09	2.32868e+09	4.95769e+08	5.56618e+08
WP_004243453.1	MULTISPECIES: class I fructose-bisphosphate aldolase [Proteus]	Proteus	38 kDa	10	27.608	26.217			21.956	26.152	31.9035	31.9564	30.9408	30.6295	30.0883	30.0994	4.01701e+09	4.1672e+09	2.06111e+09	1.66116e+09	1.14149e+09	1.15029e+09
WP_004244769.1	MULTISPECIES: 50S ribosomal protein L19 [Proteus]	Proteus	13 kDa	4	29.58	25.246			21.001	25.218	31.5371	31.4997	26.7261	26.5316	29.5148	29.7509	3.11613e+09	3.03632e+09	1.11011e+08	9.70077e+07	7.67067e+08	9.03465e+08
WP_004246604.1	MULTISPECIES: aspartate--ammonia ligase [Proteus]	Proteus	37 kDa	13	27.608	32.043		3.3588	12.41	23.35	31.1162	31.4011	31.2654	31.0751	27.9892	28.7913	2.32761e+09	2.83583e+09	2.58114e+09	2.26225e+09	2.66428e+08	4.64549e+08
WP_004246354.1	MULTISPECIES: transcription termination factor Rho [Proteus]	Proteus	47 kDa	14	28.594	25.246			19.092	25.218	30.3859	30.3294	29.7363	29.7109	28.5003	28.6422	1.403e+09	1.34916e+09	8.94383e+08	8.78778e+08	3.79702e+08	4.1894e+08
WP_004250672.1	MULTISPECIES: DNA starvation/stationary phase protection protein [Proteus]	Proteus	21 kDa	6	25.636	25.246	1.0587	1.1196	22.91	19.614	31.3157	31.0038	29.3487	29.1278	29.0519	29.1246	2.67271e+09	2.15319e+09	6.83681e+08	5.86579e+08	5.56536e+08	5.85319e+08
WP_004242845.1	MULTISPECIES: alkyl hydroperoxide reductase subunit C [Proteus]	Proteus	21 kDa	8	22.678	27.188			19.092	26.152	33.3581	33.3203	28.0711	27.5549	31.4969	31.7243	1.10103e+10	1.07254e+10	2.81987e+08	1.97171e+08	3.03046e+09	3.54798e+09
WP_004250104.1	MULTISPECIES: glucose-6-phosphate isomerase [Proteus]	Proteus	62 kDa	17	25.636	30.101		2.2392	13.364	23.35	30.6889	30.749	30.8379	30.6512	28.0388	28.642	1.73095e+09	1.8045e+09	1.91925e+09	1.68634e+09	2.7576e+08	4.18902e+08
WP_004243716.1	MULTISPECIES: acetate kinase [Proteus]	Proteus	44 kDa	9	24.65	28.159	1.0587		19.092	21.482	30.968	30.9036	27.8236	27.8017	28.5808	28.9965	2.1003e+09	2.0087e+09	2.37544e+08	2.33968e+08	4.01505e+08	5.35568e+08
WP_004245086.1	MULTISPECIES: endopeptidase La [Proteus]	Proteus	88 kDa	18	27.608	27.188			17.183	21.482	30.2611	30.2955	26.4841	26.7216	28.1473	28.4444	1.28675e+09	1.3178e+09	9.38667e+07	1.10666e+08	2.97298e+08	3.65279e+08
WP_004252953.1	MULTISPECIES: valine--tRNA ligase [Proteus]	Proteus	110 kDa	20	26.622	27.188			14.319	24.284	30.0707	30.0333	27.1834	27.2496	27.6875	28.1616	1.12771e+09	1.09881e+09	1.52415e+08	1.59563e+08	2.16156e+08	3.00247e+08
WP_004246591.1	MULTISPECIES: F0F1 ATP synthase subunit gamma [Proteus]	Proteus	32 kDa	11	23.664	28.159			19.092	21.482	30.5311	30.5806	26.2861	26.353	28.4523	28.7736	1.55164e+09	1.60572e+09	8.18279e+07	8.57142e+07	3.67269e+08	4.58888e+08
WP_004248998.1	MULTISPECIES: bifunctional 2',3'-cyclic-nucleotide 2'-phosphodiesterase/3'-nucleotidase [Proteus]	Proteus	72 kDa	15	28.594	27.188			15.274	21.482	30.7617	30.5442	30.7675	30.5838	28.2458	28.8272	1.8205e+09	1.56578e+09	1.82785e+09	1.6093e+09	3.18303e+08	4.76255e+08
WP_004243172.1	MULTISPECIES: phosphoenolpyruvate synthase [Proteus]	Proteus	87 kDa	15	23.664	23.304			21.001	24.284	30.3077	30.3404	27.1689	26.972	28.5436	28.7881	1.32902e+09	1.3595e+09	1.50892e+08	1.31637e+08	3.91263e+08	4.63542e+08
WP_004247980.1	MULTISPECIES: aspartate--tRNA ligase [Proteus]	Proteus	67 kDa	17	24.65	24.275	2.1174		19.092	21.482	30.488	30.3963	28.6971	28.5777	28.0651	28.3555	1.50595e+09	1.41318e+09	4.35193e+08	4.00644e+08	2.80831e+08	3.43441e+08
WP_004246234.1	MULTISPECIES: polyribonucleotide nucleotidyltransferase [Proteus]	Proteus	77 kDa	13	22.678	26.217			19.092	23.35	30.1734	30.2942	30.3088	30.1325	28.0372	28.4319	1.2109e+09	1.3166e+09	1.33006e+09	1.17704e+09	2.75452e+08	3.62133e+08
WP_004247237.1	MULTISPECIES: efflux RND transporter periplasmic adaptor subunit [Proteus]	Proteus	42 kDa	11	17.748	27.188			13.364	32.69	29.6259	29.5976	29.3433	29.0544	27.3428	27.6857	8.28504e+08	8.1241e+08	6.81097e+08	5.57498e+08	1.70219e+08	2.15892e+08
WP_004248968.1	MULTISPECIES: isoleucine--tRNA ligase [Proteus]	Proteus	105 kDa	17	24.65	23.304	1.0587	1.1196	19.092	21.482	30.8233	30.7304	29.8416	29.8266	28.7354	28.8117	1.89997e+09	1.78146e+09	9.62084e+08	9.52172e+08	4.4692e+08	4.71166e+08
WP_004243849.1	MULTISPECIES: IscS subfamily cysteine desulfurase [Proteus]	Proteus	45 kDa	10	24.65	24.275			18.137	23.35	30.9467	30.8879	26.3795	26.8028	28.539	29.0232	2.06954e+09	1.98689e+09	8.73009e+07	1.17069e+08	3.90032e+08	5.45575e+08
WP_004246348.1	MULTISPECIES: UDP-N-acetyl-D-mannosamine dehydrogenase [Proteus]	Proteus	46 kDa	17	29.58	27.188			15.274	17.746	31.0453	31.115	26.545	26.0475	28.3804	28.9967	2.21592e+09	2.32563e+09	9.79116e+07	6.9356e+07	3.49429e+08	5.35631e+08
WP_004248112.1	MULTISPECIES: aconitate hydratase AcnA [Proteus]	Proteus	98 kDa	16	25.636	31.072	2.1174		12.41	17.746	29.9961	30.0415	27.5546	27.8363	27.3368	27.8822	1.07087e+09	1.1051e+09	1.9713e+08	2.39641e+08	1.69505e+08	2.47394e+08
WP_004244024.1	MULTISPECIES: lysine--tRNA ligase [Proteus]	Proteus	58 kDa	13	25.636	23.304			18.137	19.614	30.3873	30.4611	31.0006	30.7385	28.3231	28.6519	1.40438e+09	1.47809e+09	2.14834e+09	1.79153e+09	3.35819e+08	4.21779e+08
WP_004243696.1	MULTISPECIES: NADH-quinone oxidoreductase subunit C/D [Proteus]	Proteus	69 kDa	11	23.664	24.275			21.001	18.68	29.7982	29.8342	27.708	27.5124	27.5628	27.9253	9.33601e+08	9.57183e+08	2.19245e+08	1.91451e+08	1.98263e+08	2.54895e+08
WP_004244421.1	MULTISPECIES: succinate--CoA ligase subunit alpha [Proteus]	Proteus	30 kDa	6	22.678	21.362			20.047	23.35	30.9194	30.9271	28.9903	28.9591	29.4153	29.3158	2.03084e+09	2.04168e+09	5.3328e+08	5.21874e+08	7.15941e+08	6.68264e+08
WP_004243496.1	MULTISPECIES: FliC/FljB family flagellin [Proteus]	Proteus	39 kDa	11	19.72	19.42			21.956	25.218	30.2649	30.5489	28.8007	28.658	28.7319	29.4194	1.29012e+09	1.5708e+09	4.67606e+08	4.23558e+08	4.4583e+08	7.17989e+08
WP_004248707.1	MULTISPECIES: MetQ/NlpA family lipoprotein [Proteus]	Proteus	30 kDa	10	29.58	24.275			14.319	18.68	31.0489	31.1095	26.622	26.1966	28.9588	29.113	2.22147e+09	2.31677e+09	1.03281e+08	7.69054e+07	5.21753e+08	5.80621e+08
WP_004243391.1	MULTISPECIES: IMP dehydrogenase [Proteus]	Proteus	52 kDa	9	16.762	15.536	8.4696	11.196	19.092	14.944	30.0289	30.1516	28.7994	28.1935	27.9237	28.1183	1.0955e+09	1.19272e+09	4.67182e+08	3.06957e+08	2.54606e+08	2.91384e+08
WP_004246595.1	MULTISPECIES: F0F1 ATP synthase subunit B [Proteus]	Proteus	17 kDa	6	26.622	24.275			14.319	18.68	30.6186	30.6071	30.0018	29.9073	28.7372	28.8046	1.64857e+09	1.63556e+09	1.07509e+09	1.00694e+09	4.47456e+08	4.68867e+08
WP_012367525.1	MULTISPECIES: hypothetical protein [Proteus]	Proteus	24 kDa	11	23.664	21.362	1.0587		17.183	19.614	31.8502	31.4319	29.2339	29.0313	29.4184	29.6432	3.87145e+09	2.89691e+09	6.31379e+08	5.48663e+08	7.17488e+08	8.38465e+08
WP_004249074.1	MULTISPECIES: ABC transporter substrate-binding protein [Proteus]	Proteus	31 kDa	11	24.65	23.304			15.274	19.614	30.9679	30.9169	27.2546	27.1051	28.3932	28.9412	2.10024e+09	2.02723e+09	1.60121e+08	1.44361e+08	3.52529e+08	5.15435e+08
WP_004248375.1	MULTISPECIES: DNA topoisomerase (ATP-hydrolyzing) subunit A [Proteus]	Proteus	98 kDa	20	21.692	22.333		1.1196	16.228	20.548	30.1721	30.1676	29.5065	29.5281	28.1396	28.3336	1.20974e+09	1.20604e+09	7.62686e+08	7.74182e+08	2.95712e+08	3.3828e+08
WP_004245451.1	MULTISPECIES: proline--tRNA ligase [Proteus]	Proteus	64 kDa	16	23.664	25.246			14.319	18.68	30.0032	29.8938	25.5224	25.3717	27.5225	27.8603	1.07612e+09	9.97513e+08	4.81951e+07	4.34159e+07	1.92801e+08	2.43653e+08
WP_004245336.1	MULTISPECIES: acetyl-CoA carboxylase biotin carboxylase subunit [Proteus]	Proteus	49 kDa	9	20.706	21.362		1.1196	18.137	19.614	30.4419	30.4645	27.5372	26.9062	28.4789	28.7192	1.45858e+09	1.48154e+09	1.94765e+08	1.25773e+08	3.74104e+08	4.41932e+08
WP_004243413.1	MULTISPECIES: phosphoribosylaminoimidazolesuccinocarboxamide synthase [Proteus]	Proteus	27 kDa	11	22.678	22.333			18.137	17.746	31.4952	31.2827	29.8521	29.8936	29.4225	29.5892	3.02689e+09	2.61227e+09	9.69104e+08	9.97422e+08	7.19546e+08	8.07668e+08
WP_004246655.1	MULTISPECIES: phosphoenolpyruvate carboxykinase (ATP) [Proteus]	Proteus	59 kDa	11	23.664	22.333			15.274	19.614	30.5028	30.5657	29.5578	28.7801	28.4651	28.6948	1.52141e+09	1.58923e+09	7.9028e+08	4.60961e+08	3.70539e+08	4.3452e+08
WP_004252266.1	MULTISPECIES: aminoacyl-histidine dipeptidase [Proteus]	Proteus	53 kDa	11	26.622	23.304			12.41	16.812	29.3004	29.3295	28.4526	29.5001	26.4833	27.2059	6.61141e+08	6.74631e+08	3.67345e+08	7.59306e+08	9.38133e+07	1.5481e+08
WP_004243862.1	MULTISPECIES: serine hydroxymethyltransferase [Proteus]	Proteus	45 kDa	10	16.762	20.391	1.0587	1.1196	19.092	18.68	30.9635	30.7942	28.7338	28.2791	28.9149	29.0478	2.0939e+09	1.86194e+09	4.46427e+08	3.25735e+08	5.06127e+08	5.54963e+08
WP_004243139.1	MULTISPECIES: superoxide dismutase [Fe] [Proteus]	Proteus	22 kDa	6	19.72	20.391		1.1196	17.183	18.68	31.6553	31.6577	30.8331	30.9701	29.5878	29.7274	3.38222e+09	3.38774e+09	1.91284e+09	2.1035e+09	8.06886e+08	8.88867e+08
WP_004245887.1	MULTISPECIES: spermidine/putrescine ABC transporter substrate-binding protein PotD [Proteus]	Proteus	39 kDa	9	19.72	21.362			17.183	18.68	30.2324	30.391	27.9013	27.6958	28.2318	28.7466	1.26142e+09	1.40799e+09	2.5069e+08	2.17402e+08	3.15227e+08	4.50403e+08
WP_004248924.1	MULTISPECIES: Do family serine endopeptidase [Proteus]	Proteus	49 kDa	14	24.65	23.304			9.546	18.68	29.9574	30.0159	28.4015	28.3495	27.4946	27.8448	1.04253e+09	1.08561e+09	3.54571e+08	3.42029e+08	1.89108e+08	2.41057e+08
WP_004244108.1	MULTISPECIES: cell division protein FtsZ [Proteus]	Proteus	41 kDa	11	21.692	21.362			13.364	18.68	29.8298	29.9415	29.7105	29.3316	27.4457	28.0204	9.54265e+08	1.0311e+09	8.78547e+08	6.75587e+08	1.82806e+08	2.72265e+08
WP_004243837.1	MULTISPECIES: aminopeptidase PepB [Proteus]	Proteus	47 kDa	14	17.748	18.449			18.137	20.548	29.5908	29.5926	29.4925	29.0365	27.4302	27.7054	8.08575e+08	8.0956e+08	7.55318e+08	5.5062e+08	1.80843e+08	2.18858e+08
WP_004244148.1	MULTISPECIES: methionine adenosyltransferase [Proteus]	Proteus	42 kDa	10	20.706	19.42			14.319	18.68	31.1885	31.1633	27.213	26.9949	29.1182	29.3474	2.44714e+09	2.40489e+09	1.55574e+08	1.33748e+08	5.82703e+08	6.83025e+08
WP_004246504.1	MULTISPECIES: DNA topoisomerase (ATP-hydrolyzing) subunit B [Proteus]	Proteus	90 kDa	14	16.762	23.304	2.1174	1.1196	12.41	16.812	29.7615	29.8138	29.2949	29.3217	27.5267	27.8849	9.10101e+08	9.43715e+08	6.58646e+08	6.70996e+08	1.9336e+08	2.47846e+08
WP_012367653.1	MULTISPECIES: glutamine--tRNA ligase [Proteus]	Proteus	64 kDa	13	21.692	21.362			12.41	16.812	29.7565	29.6813	27.6435	27.5571	27.2864	27.7065	9.07001e+08	8.60908e+08	2.0967e+08	1.97481e+08	1.63688e+08	2.19028e+08
WP_004244101.1	MULTISPECIES: preprotein translocase subunit SecA [Proteus]	Proteus	103 kDa	15	21.692	24.275			9.546	15.878	29.6197	29.6095	28.5111	28.4225	27.2813	27.7452	8.24919e+08	8.19096e+08	3.82559e+08	3.59763e+08	1.6311e+08	2.24978e+08
WP_004245072.1	MULTISPECIES: multidrug efflux RND transporter permease subunit [Proteus]	Proteus	114 kDa	14	21.692	18.449			15.274	15.878	29.7471	29.7847	28.0754	28.1339	27.4224	27.8444	9.01063e+08	9.24867e+08	2.82842e+08	2.9455e+08	1.79868e+08	2.40991e+08
WP_004246417.1	MULTISPECIES: HslU--HslV peptidase ATPase subunit [Proteus]	Proteus	50 kDa	11	17.748	18.449	1.0587		15.274	17.746	30.6193	30.5264	31.0356	30.8841	28.625	28.7309	1.64937e+09	1.54653e+09	2.20109e+09	1.98171e+09	4.13985e+08	4.4553e+08
WP_004246889.1	MULTISPECIES: FKBP-type peptidyl-prolyl cis-trans isomerase [Proteus]	Proteus	27 kDa	7	19.72	20.391	1.0587		13.364	15.878	31.2634	31.2469	29.8206	30.2165	29.1128	29.3171	2.57769e+09	2.54829e+09	9.48216e+08	1.24756e+09	5.80521e+08	6.6886e+08
WP_004242768.1	MULTISPECIES: glucose-6-phosphate dehydrogenase [Proteus]	Proteus	56 kDa	11	21.692	20.391			10.501	17.746	29.3834	29.2794	28.8707	28.6822	27.3507	27.5266	7.0029e+08	6.51616e+08	4.90863e+08	4.3072e+08	1.71153e+08	1.93349e+08
WP_004244278.1	MULTISPECIES: adenylate kinase [Proteus]	Proteus	24 kDa	7	22.678	16.507		1.1196	12.41	15.878	29.8898	29.7006	30.7858	30.5975	27.535	27.9504	9.94764e+08	8.72516e+08	1.85113e+09	1.6247e+09	1.94472e+08	2.59365e+08
WP_004245470.1	MULTISPECIES: ribosome recycling factor [Proteus]	Proteus	21 kDa	7	18.734	17.478	3.1761	1.1196	13.364	14.01	31.2849	31.1811	27.8258	27.9005	29.2392	29.3849	2.61635e+09	2.43475e+09	2.37908e+08	2.5055e+08	6.33699e+08	7.01013e+08
WP_004248527.1	MULTISPECIES: aminomethyl-transferring glycine dehydrogenase [Proteus]	Proteus	105 kDa	11	18.734	15.536	1.0587		12.41	19.614	28.9052	28.9396	25.2664	26.3446	26.6842	27.288	5.02744e+08	5.14858e+08	4.03599e+07	8.52129e+07	1.07834e+08	1.63869e+08
WP_004242609.1	MULTISPECIES: 50S ribosomal protein L20 [Proteus]	Proteus	13 kDa	5	18.734	19.42			12.41	16.812	31.6053	31.5695	26.1957	25.933	29.4085	29.5399	3.267e+09	3.18684e+09	7.68575e+07	6.40643e+07	7.1257e+08	7.80545e+08
WP_004246127.1	MULTISPECIES: uridine phosphorylase [Proteus]	Proteus	27 kDa	6	21.692	19.42			9.546	16.812	30.9612	30.9162	22.8559	22.6906	28.6264	28.9721	2.0905e+09	2.02632e+09	7.59136e+06	6.7695e+06	4.14385e+08	5.26597e+08
WP_012367466.1	MULTISPECIES: protein translocase subunit SecD [Proteus]	Proteus	67 kDa	13	19.72	15.536			12.41	18.68	29.9807	30.0589	27.1465	26.8425	28.0424	28.1997	1.0595e+09	1.11845e+09	1.48564e+08	1.2034e+08	2.76451e+08	3.08287e+08
WP_004248155.1	MULTISPECIES: tyrosine--tRNA ligase [Proteus]	Proteus	48 kDa	9	16.762	20.391			14.319	14.944	30.0031	29.8929	27.5117	27.1784	27.8869	28.1501	1.07603e+09	9.96947e+08	1.91352e+08	1.51882e+08	2.48193e+08	2.97859e+08
WP_012368587.1	MULTISPECIES: oligopeptidase A [Proteus]	Proteus	77 kDa	10	18.734	16.507		1.1196	12.41	16.812	29.4211	29.3467	29.1654	29.1132	27.2699	27.6409	7.18824e+08	6.82712e+08	6.02078e+08	5.80695e+08	1.61827e+08	2.09291e+08
WP_004243414.1	MULTISPECIES: outer membrane protein assembly factor BamC [Proteus]	Proteus	38 kDa	7	19.72	17.478			13.364	14.944	28.7769	28.8142	22.1484	22.4547	26.2158	26.782	4.5995e+08	4.71998e+08	4.64864e+06	5.74848e+06	7.7936e+07	1.15397e+08
WP_004245282.1	MULTISPECIES: stringent starvation protein A [Proteus]	Proteus	24 kDa	9	18.734	18.449			12.41	15.878	30.91	30.9036	27.3134	27.5876	28.7033	28.993	2.01762e+09	2.00862e+09	1.66784e+08	2.01697e+08	4.37061e+08	5.34289e+08
WP_004242665.1	MULTISPECIES: ribose-phosphate diphosphokinase [Proteus]	Proteus	34 kDa	11	18.734	18.449			13.364	14.944	31.089	31.0577	29.4251	29.2543	29.107	29.2428	2.28411e+09	2.23507e+09	7.20831e+08	6.40346e+08	5.78219e+08	6.35255e+08
WP_004243800.1	MULTISPECIES: PTS glucose transporter subunit IIA [Proteus]	Proteus	18 kDa	7	18.734	17.478			11.455	16.812	31.6406	31.5989	25.7547	26.3609	29.3084	29.5262	3.34789e+09	3.25261e+09	5.66168e+07	8.61828e+07	6.64803e+08	7.73154e+08
WP_004245330.1	MULTISPECIES: rod shape-determining protein MreB [Proteus]	Proteus	37 kDa	9	18.734	17.478			12.41	15.878	29.94	30.0997	26.9357	26.4149	27.8602	28.2155	1.02998e+09	1.1506e+09	1.28366e+08	8.94714e+07	2.43645e+08	3.11686e+08
WP_004246429.1	MULTISPECIES: 6-phosphofructokinase [Proteus]	Proteus	36 kDa	8	20.706	18.449			12.41	13.076	31.2379	31.3518	26.4519	26.1709	28.789	29.1932	2.53245e+09	2.74043e+09	9.17964e+07	7.55459e+07	4.63808e+08	6.13802e+08
WP_004247230.1	MULTISPECIES: peptidylprolyl isomerase [Proteus]	Proteus	69 kDa	13	16.762	15.536		1.1196	11.455	18.68	29.2734	29.2454	27.951	27.9175	26.9896	27.3417	6.48869e+08	6.36401e+08	2.59471e+08	2.53512e+08	1.33254e+08	1.70093e+08
WP_004242765.1	MULTISPECIES: pyruvate kinase [Proteus]	Proteus	52 kDa	12	18.734	19.42			11.455	14.01	29.6393	29.6268	27.9663	27.7871	27.4258	27.7155	8.36229e+08	8.29022e+08	2.62235e+08	2.3161e+08	1.80294e+08	2.20389e+08
WP_004247010.1	MULTISPECIES: curved DNA-binding protein [Proteus]	Proteus	36 kDa	9	17.748	20.391			9.546	15.878	30.2234	30.0994	25.5908	25.4447	27.8006	28.0866	1.2536e+09	1.15034e+09	5.05373e+07	4.56702e+07	2.33777e+08	2.8504e+08
WP_004244145.1	MULTISPECIES: acetoin reductase [Proteus]	Proteus	27 kDa	6	18.734	18.449			12.41	14.01	32.1505	32.1586	29.7413	29.8475	29.833	30.168	4.76722e+09	4.79414e+09	8.97449e+08	9.66054e+08	9.56371e+08	1.20636e+09
WP_004244983.1	MULTISPECIES: CTP synthase (glutamine hydrolyzing) [Proteus]	Proteus	60 kDa	13	18.734	17.478			15.274	12.142	30.0045	29.9591	27.1748	27.2483	27.6862	27.957	1.07707e+09	1.0437e+09	1.51508e+08	1.59429e+08	2.15967e+08	2.60546e+08
WP_004245150.1	MULTISPECIES: aldehyde ferredoxin oxidoreductase [Proteus]	Proteus	77 kDa	13	18.734	16.507			13.364	14.01	29.9822	30.2376	28.84	28.8576	27.8718	28.2639	1.06058e+09	1.26595e+09	4.80516e+08	4.864e+08	2.45616e+08	3.22322e+08
WP_012367980.1	MULTISPECIES: enoyl-ACP reductase FabI [Proteus]	Proteus	28 kDa	6	17.748	15.536			14.319	14.944	30.5077	30.4908	27.1878	26.6656	28.5365	28.6121	1.52662e+09	1.50884e+09	1.52874e+08	1.06453e+08	3.89355e+08	4.10299e+08
WP_004244410.1	MULTISPECIES: citrate synthase [Proteus]	Proteus	48 kDa	7	16.762	14.565			14.319	16.812	31.4477	31.4981	33.7367	33.325	29.8262	29.8639	2.92891e+09	3.03296e+09	1.43139e+10	1.07603e+10	9.51867e+08	9.77109e+08
WP_004244416.1	MULTISPECIES: succinate dehydrogenase flavoprotein subunit [Proteus]	Proteus	65 kDa	7	17.748	17.478		1.1196	10.501	14.944	28.9199	29.0694	28.119	28.0531	27.35	27.4773	5.07871e+08	5.63325e+08	2.91523e+08	2.78507e+08	1.7107e+08	1.86845e+08
WP_012368050.1	MULTISPECIES: trifunctional transcriptional regulator/proline dehydrogenase/L-glutamate gamma-semialdehyde dehydrogenase [Proteus]	Proteus	145 kDa	12	18.734	17.478			13.364	11.208	27.9946	27.9734	27.0366	26.8214	25.9526	26.1685	2.67426e+08	2.63528e+08	1.37663e+08	1.18585e+08	6.49382e+07	7.54226e+07
WP_012368315.1	MULTISPECIES: pitrilysin [Proteus]	Proteus	109 kDa	16	18.734	18.449			9.546	13.076	29.0971	29.0156	28.1916	28.1522	26.8128	27.0603	5.74253e+08	5.42717e+08	3.06564e+08	2.98299e+08	1.17885e+08	1.39945e+08
WP_004248133.1	MULTISPECIES: outer membrane protein OmpW [Proteus]	Proteus	23 kDa	4	13.804	13.594	2.1174	3.3588	13.364	13.076	31.9249	32.0154	31.8688	31.6572	30.049	30.0702	4.07699e+09	4.34097e+09	3.92173e+09	3.38665e+09	1.11084e+09	1.1273e+09
WP_004246387.1	MULTISPECIES: argininosuccinate synthase [Proteus]	Proteus	45 kDa	11	9.8601	11.652			15.274	21.482	27.9349	28.031	29.1824	29.1985	28.4349	28.7495	2.5659e+08	2.7426e+08	6.09223e+08	6.16077e+08	3.62873e+08	4.51305e+08
WP_004246243.1	MULTISPECIES: ATP-dependent zinc metalloprotease FtsH [Proteus]	Proteus	71 kDa	11	16.762	15.536			11.455	14.944	28.8843	29.0471	28.0305	27.5254	26.7834	27.1911	4.95507e+08	5.54701e+08	2.74176e+08	1.93189e+08	1.15509e+08	1.53233e+08
WP_012368490.1	MULTISPECIES: aspartate/tyrosine/aromatic aminotransferase [Proteus]	Proteus	44 kDa	10	14.79	17.478			10.501	14.944	29.4526	29.4738	27.0474	25.0314	27.0949	27.5101	7.34712e+08	7.45572e+08	1.38698e+08	3.42922e+07	1.43346e+08	1.91145e+08
WP_004246802.1	MULTISPECIES: ribosome-dependent GTPase TypA [Proteus]	Proteus	68 kDa	9	17.748	21.362			7.6368	11.208	29.4465	29.4911	32.8071	32.0133	27.5404	27.6122	7.31586e+08	7.54604e+08	7.51483e+09	4.33473e+09	1.95201e+08	2.05169e+08
WP_004250844.1	MULTISPECIES: glutamine-hydrolyzing GMP synthase [Proteus]	Proteus	59 kDa	10	14.79	16.507			14.319	12.142	29.9963	29.9958	28.2239	28.2545	27.9613	28.1989	1.07103e+09	1.07059e+09	3.1351e+08	3.20233e+08	2.61333e+08	3.08109e+08
WP_004247401.1	MULTISPECIES: recombinase RecA [Proteus]	Proteus	38 kDa	6	17.748	13.594		1.1196	10.501	14.01	29.9639	30.0736	22.5013	22.6055	27.4754	28.0728	1.04722e+09	1.12994e+09	5.93719e+06	6.38182e+06	1.86608e+08	2.82326e+08
WP_004243092.1	MULTISPECIES: thiol peroxidase [Proteus]	Proteus	18 kDa	4	17.748	15.536			11.455	12.142	30.3795	30.0771	29.5702	31.1022	28.1751	28.2427	1.3968e+09	1.13272e+09	7.97112e+08	2.30506e+09	3.03067e+08	3.17611e+08
WP_004243653.1	MULTISPECIES: ribonucleoside-diphosphate reductase subunit alpha [Proteus]	Proteus	86 kDa	9	14.79	14.565	2.1174		10.501	14.01	28.9112	28.8615	30.0523	30.4358	26.8635	27.1531	5.04826e+08	4.87744e+08	1.11338e+09	1.45242e+09	1.22103e+08	1.49248e+08
WP_004244437.1	MULTISPECIES: Tol-Pal system beta propeller repeat protein TolB [Proteus]	Proteus	47 kDa	8	16.762	17.478			11.455	10.274	28.7876	28.5988	25.7268	25.1221	26.4071	26.6182	4.63362e+08	4.0652e+08	5.55315e+07	3.65186e+07	8.89901e+07	1.03008e+08
WP_012368116.1	MULTISPECIES: glutamate--tRNA ligase [Proteus]	Proteus	54 kDa	9	16.762	19.42			8.5914	10.274	29.913	29.9136	27.5473	26.8438	27.321	27.8867	1.01089e+09	1.01133e+09	1.96134e+08	1.20442e+08	1.67667e+08	2.48163e+08
WP_004248713.1	MULTISPECIES: OmpH family outer membrane protein [Proteus]	Proteus	18 kDa	9	11.832	15.536			15.274	12.142	31.5672	31.3787	28.2531	28.1619	29.2986	29.4405	3.18177e+09	2.79215e+09	3.19905e+08	3.00315e+08	6.60343e+08	7.28591e+08
WP_004246333.1	MULTISPECIES: uroporphyrinogen-III C-methyltransferase [Proteus]	Proteus	46 kDa	8	12.818	17.478			9.546	14.01	28.9698	29.0195	24.4318	23.8031	26.2975	26.8763	5.25759e+08	5.44174e+08	2.26314e+07	1.46369e+07	8.24794e+07	1.23185e+08
WP_004249165.1	MULTISPECIES: excinuclease ABC subunit UvrA [Proteus]	Proteus	104 kDa	15	17.748	15.536			10.501	9.34	28.2059	28.2564	30.1024	30.0721	26.0745	26.2415	3.0962e+08	3.20644e+08	1.15272e+09	1.12876e+09	7.06662e+07	7.934e+07
WP_004246183.1	MULTISPECIES: leucyl aminopeptidase [Proteus]	Proteus	55 kDa	12	12.818	17.478			9.546	12.142	29.4524	29.4049	27.3197	27.0557	27.1604	27.4149	7.34605e+08	7.10826e+08	1.67518e+08	1.39501e+08	1.50006e+08	1.78938e+08
WP_004245456.1	MULTISPECIES: acetyl-CoA carboxylase carboxyl transferase subunit alpha [Proteus]	Proteus	36 kDa	7	15.776	12.623			10.501	13.076	29.7271	29.7259	27.7753	27.7318	27.6337	28.0125	8.88716e+08	8.87923e+08	2.29727e+08	2.22898e+08	2.08239e+08	2.70762e+08
WP_012367768.1	MULTISPECIES: adenylosuccinate lyase [Proteus]	Proteus	52 kDa	11	14.79	15.536			7.6368	13.076	29.103	28.9591	28.2181	27.8324	27.0713	27.2754	5.76616e+08	5.21847e+08	3.12244e+08	2.38987e+08	1.41016e+08	1.62443e+08
WP_170827684.1	MULTISPECIES: NADH-quinone oxidoreductase subunit NuoG [Proteus]	Proteus	101 kDa	15	15.776	14.565			7.6368	13.076	28.3669	28.5302	29.9477	29.8302	25.9994	26.4346	3.46157e+08	3.87645e+08	1.03552e+09	9.54523e+08	6.70789e+07	9.07032e+07
WP_012367833.1	MULTISPECIES: translation initiation factor IF-3 [Proteus]	Proteus	21 kDa	4	16.762	11.652			12.41	10.274	28.7051	28.7032	29.2657	29.2471	26.3857	26.6518	4.37607e+08	4.37058e+08	6.45421e+08	6.37159e+08	8.76777e+07	1.05436e+08
WP_004242782.1	MULTISPECIES: septum site-determining protein MinD [Proteus]	Proteus	30 kDa	6	15.776	11.652			11.455	12.142	30.5133	30.4946	23.9838	24.9686	28.3801	28.6021	1.53253e+09	1.51287e+09	1.659e+07	3.28313e+07	3.49341e+08	4.07453e+08
WP_004245929.1	MULTISPECIES: glycerol dehydrogenase [Proteus]	Proteus	40 kDa	6	16.762	12.623			8.5914	12.142	29.4979	29.6036	24.2345	24.9266	26.9572	27.5041	7.58128e+08	8.1575e+08	1.97379e+07	3.18892e+07	1.30299e+08	1.90358e+08
WP_004244272.1	MULTISPECIES: bifunctional UDP-sugar hydrolase/5'-nucleotidase UshA [Proteus]	Proteus	61 kDa	13	14.79	15.536			9.546	10.274	30.1799	30.3081	27.683	27.5983	27.6128	28.226	1.21635e+09	1.32935e+09	2.15483e+08	2.03194e+08	2.05253e+08	3.13959e+08
WP_004249862.1	MULTISPECIES: acetate--CoA ligase [Proteus]	Proteus	72 kDa	7	15.776	16.507			8.5914	9.34	28.9944	29.0554	24.8678	24.9587	26.4697	26.8405	5.34797e+08	5.57893e+08	3.06172e+07	3.26074e+07	9.29369e+07	1.20168e+08
WP_004247605.1	MULTISPECIES: serine hydrolase [Proteus]	Proteus	44 kDa	10	13.804	14.565			9.546	12.142	29.4765	29.1165	30.5147	30.6889	27.2978	27.2228	7.46989e+08	5.82003e+08	1.53405e+09	1.73097e+09	1.64995e+08	1.56637e+08
WP_004243820.1	MULTISPECIES: flavodoxin-dependent (E)-4-hydroxy-3-methylbut-2-enyl-diphosphate synthase [Proteus]	Proteus	41 kDa	9	17.748	12.623			9.546	9.34	29.2527	29.2089	25.1699	24.9008	27.2217	27.2779	6.39661e+08	6.20526e+08	3.77472e+07	3.13245e+07	1.56514e+08	1.62734e+08
WP_004245895.1	MULTISPECIES: NADPH:quinone reductase [Proteus]	Proteus	35 kDa	8	16.762	11.652			8.5914	12.142	29.2368	29.1355	24.9299	25.079	26.9396	27.1159	6.32653e+08	5.8972e+08	3.19623e+07	3.54435e+07	1.28713e+08	1.45441e+08
WP_012368696.1	MULTISPECIES: ketol-acid reductoisomerase [Proteus]	Proteus	54 kDa	8	13.804	15.536			8.5914	11.208	27.41	27.4248	24.914	25.1501	25.4917	25.6655	1.78331e+08	1.80172e+08	3.16124e+07	3.72341e+07	4.71823e+07	5.32211e+07
WP_004242561.1	MULTISPECIES: non-heme ferritin [Proteus]	Proteus	19 kDa	4	12.818	14.565			11.455	10.274	29.6478	29.8206	27.3473	27.0814	28.0449	28.1929	8.41177e+08	9.48166e+08	1.7075e+08	1.42008e+08	2.76912e+08	3.06846e+08
WP_004247618.1	MULTISPECIES: thioredoxin-disulfide reductase [Proteus]	Proteus	35 kDa	8	14.79	13.594			9.546	11.208	29.4977	29.6271	26.6174	26.7347	27.7114	28.2635	7.58041e+08	8.29188e+08	1.02955e+08	1.11673e+08	2.19772e+08	3.22222e+08
WP_004242612.1	MULTISPECIES: integration host factor subunit alpha [Proteus]	Proteus	11 kDa	3	12.818	12.623			12.41	10.274	30.8216	30.686	24.3287	25.55	28.6712	28.7816	1.89767e+09	1.72741e+09	2.10704e+07	4.91272e+07	4.27464e+08	4.61451e+08
WP_170827679.1	MULTISPECIES: ABC transporter substrate-binding protein [Proteus]	Proteus	57 kDa	8	13.804	14.565			7.6368	12.142	29.0356	28.9991	28.3484	28.3955	26.9408	27.0283	5.5029e+08	5.36522e+08	3.41749e+08	3.53095e+08	1.28822e+08	1.36872e+08
WP_004242658.1	MULTISPECIES: redox-regulated ATPase YchF [Proteus]	Proteus	40 kDa	9	10.846	13.594	5.2935	1.1196	9.546	7.472	29.0727	29.0594	25.2261	24.8852	27.0324	27.254	5.64628e+08	5.59421e+08	3.92478e+07	3.09885e+07	1.37262e+08	1.60057e+08
WP_004252094.1	MULTISPECIES: methionine--tRNA ligase [Proteus]	Proteus	76 kDa	11	10.846	13.594	1.0587		10.501	11.208	28.7022	28.6744	29.7222	30.086	26.6933	26.8906	4.36729e+08	4.28402e+08	8.85648e+08	1.1397e+09	1.08514e+08	1.24416e+08
WP_004244417.1	MULTISPECIES: succinate dehydrogenase iron-sulfur subunit [Proteus]	Proteus	27 kDa	8	11.832	12.623	1.0587		9.546	12.142	29.6013	29.8296	28.6277	28.7012	28.2185	28.3743	8.14501e+08	9.54132e+08	4.14757e+08	4.36429e+08	3.1234e+08	3.47937e+08
WP_012367856.1	MULTISPECIES: arginine--tRNA ligase [Proteus]	Proteus	65 kDa	8	14.79	15.536			7.6368	9.34	28.8226	28.8594	27.079	27.0976	26.5128	26.9768	4.74765e+08	4.87005e+08	1.41768e+08	1.43613e+08	9.57516e+07	1.32077e+08
WP_012368144.1	MULTISPECIES: nucleotide exchange factor GrpE [Proteus]	Proteus	23 kDa	6	15.776	9.7101			10.501	11.208	28.9147	28.7408	28.0468	27.5216	26.8949	26.8665	5.06036e+08	4.48583e+08	2.77295e+08	1.92672e+08	1.24788e+08	1.22353e+08
WP_004247257.1	MULTISPECIES: phosphoenolpyruvate hydrolase family protein [Proteus]	Proteus	29 kDa	6	13.804	12.623			8.5914	12.142	30.0256	30.1495	28.5713	28.7849	28.1291	28.4301	1.093e+09	1.19095e+09	3.98871e+08	4.62499e+08	2.93572e+08	3.61677e+08
WP_004246916.1	MULTISPECIES: phosphomethylpyrimidine synthase ThiC [Proteus]	Proteus	73 kDa	10	10.846	11.652			9.546	14.01	28.5257	28.6192	25.2848	25.576	26.8097	27.3969	3.86435e+08	4.12315e+08	4.08774e+07	5.0021e+07	1.17631e+08	1.76726e+08
WP_004243121.1	MULTISPECIES: glycine zipper 2TM domain-containing protein [Proteus]	Proteus	15 kDa	3	14.79	14.565			8.5914	8.406	29.8804	29.7253	24.87	23.7849	26.885	27.6384	9.88341e+08	8.87603e+08	3.06637e+07	1.44535e+07	1.23937e+08	2.08918e+08
WP_004243417.1	MULTISPECIES: thioredoxin-dependent thiol peroxidase [Proteus]	Proteus	18 kDa	6	14.79	15.536			4.773	11.208	29.771	29.8531	26.2676	26.3466	27.4532	27.8837	9.16117e+08	9.69772e+08	8.07833e+07	8.5332e+07	1.83755e+08	2.47645e+08
WP_004245559.1	MULTISPECIES: outer membrane channel protein TolC [Proteus]	Proteus	51 kDa	9	13.804	13.594			7.6368	11.208	29.9032	29.8592	24.1818	25.9639	27.5046	27.9029	1.00407e+09	9.73884e+08	1.903e+07	6.54507e+07	1.90424e+08	2.50961e+08
WP_004248287.1	MULTISPECIES: uracil phosphoribosyltransferase [Proteus]	Proteus	23 kDa	4	13.804	14.565			7.6368	10.274	30.444	30.4237	26.364	26.1968	28.2802	28.4059	1.46071e+09	1.44027e+09	8.63673e+07	7.69193e+07	3.25969e+08	3.55646e+08
WP_004250839.1	MULTISPECIES: NADP-dependent oxaloacetate-decarboxylating malate dehydrogenase [Proteus]	Proteus	83 kDa	9	12.818	9.7101		1.1196	8.5914	13.076	28.9014	28.8887	29.4091	29.3149	27.1832	27.2708	5.01408e+08	4.97026e+08	7.12895e+08	6.67822e+08	1.52395e+08	1.61925e+08
WP_004247652.1	MULTISPECIES: type VI secretion system contractile sheath large subunit [Proteus]	Proteus	56 kDa	9	7.8881	15.536			9.546	12.142	29.5494	29.9188	26.1246	25.8354	27.5371	28.0117	7.8572e+08	1.01495e+09	7.3165e+07	5.98712e+07	1.94759e+08	2.70621e+08
WP_004246627.1	MULTISPECIES: tryptophan--tRNA ligase [Proteus]	Proteus	38 kDa	8	11.832	11.652			9.546	12.142	29.446	29.3944	27.0091	27.0742	27.2369	27.4979	7.31359e+08	7.0568e+08	1.35067e+08	1.41301e+08	1.58167e+08	1.89538e+08
WP_004243205.1	MULTISPECIES: universal stress protein [Proteus]	Proteus	15 kDa	4	13.804	10.681			9.546	11.208	29.0107	28.8336	25.1948	25.5248	26.1671	26.47	5.40872e+08	4.78389e+08	3.84059e+07	4.82762e+07	7.53516e+07	9.2951e+07
WP_004244422.1	MULTISPECIES: cytochrome ubiquinol oxidase subunit I [Proteus]	Proteus	58 kDa	7	12.818	14.565			7.6368	10.274	30.2882	30.5741	24.874	25.0304	28.0678	28.4669	1.31114e+09	1.59855e+09	3.07481e+07	3.42681e+07	2.81356e+08	3.7102e+08
WP_004246068.1	MULTISPECIES: transcription antiterminator/RNA stability regulator CspE [Proteus]	Proteus	7 kDa	3	11.832	9.7101			11.455	12.142	31.163	31.24	24.1517	24.1231	29.3649	29.7221	2.40443e+09	2.53617e+09	1.8638e+07	1.82716e+07	6.9136e+08	8.85597e+08
WP_004246402.1	MULTISPECIES: phosphoenolpyruvate carboxylase [Proteus]	Proteus	99 kDa	14	8.8741	14.565	2.1174	5.598	6.6822	7.472	28.9168	28.9559	30.2149	30.3479	26.5216	26.7294	5.06785e+08	5.20725e+08	1.24624e+09	1.36656e+09	9.63349e+07	1.11267e+08
WP_004246355.1	MULTISPECIES: thioredoxin TrxA [Proteus]	Proteus	12 kDa	3	11.832	9.7101	1.0587	1.1196	9.546	10.274	31.2744	31.1	24.6786	24.7787	28.9583	29.2717	2.59744e+09	2.30166e+09	2.68539e+07	2.87818e+07	5.21575e+08	6.48135e+08
WP_004246241.1	MULTISPECIES: phosphoglucosamine mutase [Proteus]	Proteus	48 kDa	5	12.818	12.623			8.5914	9.34	28.4482	28.3848	21.5985	21.6486	25.8554	26.4605	3.66232e+08	3.50492e+08	3.1754e+06	3.28766e+06	6.07074e+07	9.23432e+07
WP_004244820.1	MULTISPECIES: glutathione synthase [Proteus]	Proteus	36 kDa	8	10.846	11.652			9.546	11.208	29.7428	29.6409	28.1918	27.7906	27.6471	27.963	8.98385e+08	8.37156e+08	3.06606e+08	2.32174e+08	2.10193e+08	2.6164e+08
WP_012368066.1	MULTISPECIES: dihydroorotase [Proteus]	Proteus	39 kDa	7	12.818	13.594			7.6368	9.34	29.002	29.0168	21.948	23.0625	26.5301	26.8974	5.37626e+08	5.43142e+08	4.04573e+06	8.76004e+06	9.69061e+07	1.25e+08
WP_080544259.1	MULTISPECIES: formate dehydrogenase subunit alpha [Proteus]	Proteus	79 kDa	9	12.818	11.652	2.1174	1.1196	6.6822	8.406	28.725	28.7216	21.9221	21.4318	26.5102	26.6222	4.43699e+08	4.42654e+08	3.97371e+06	2.8288e+06	9.55782e+07	1.03294e+08
WP_004245401.1	MULTISPECIES: glycerol dehydrogenase [Proteus]	Proteus	40 kDa	6	12.818	9.7101			7.6368	12.142	29.4036	29.3197	29.5995	29.9248	26.5806	27.0646	7.1019e+08	6.70046e+08	8.1345e+08	1.01918e+09	1.0036e+08	1.40359e+08
WP_004246356.1	MULTISPECIES: ATP-dependent RNA helicase RhlB [Proteus]	Proteus	49 kDa	10	11.832	10.681			8.5914	11.208	28.8196	28.7778	28.0681	26.4161	26.9629	27.0642	4.73774e+08	4.60234e+08	2.81403e+08	8.95453e+07	1.30809e+08	1.40328e+08
WP_004248989.1	MULTISPECIES: hydrogenase 2 large subunit [Proteus]	Proteus	64 kDa	6	9.8601	12.623			6.6822	12.142	28.1029	28.291	24.9601	24.9105	25.3421	26.1529	2.88288e+08	3.28426e+08	3.26402e+07	3.15363e+07	4.25338e+07	7.46111e+07
WP_004245538.1	MULTISPECIES: peptidylprolyl isomerase SurA [Proteus]	Proteus	50 kDa	9	12.818	10.681			6.6822	11.208	28.977	28.9549	27.9791	28.3615	26.8677	27.1231	5.28396e+08	5.20357e+08	2.64581e+08	3.44875e+08	1.22461e+08	1.46169e+08
WP_004243069.1	MULTISPECIES: BON domain-containing protein [Proteus]	Proteus	11 kDa	3	13.804	13.594			5.7276	8.406	32.0679	31.7883	26.6929	25.7375	29.5009	29.7575	4.50209e+09	3.70883e+09	1.08485e+08	5.59439e+07	7.59739e+08	9.07598e+08
WP_012368519.1	MULTISPECIES: DNA polymerase I [Proteus]	Proteus	104 kDa	9	12.818	12.623	1.0587		8.5914	5.604	28.8516	28.9594	27.1944	27.2085	26.7292	27.0298	4.84401e+08	5.21989e+08	1.53573e+08	1.55089e+08	1.11245e+08	1.37023e+08
WP_004246081.1	MULTISPECIES: transcriptional repressor MprA [Proteus]	Proteus	20 kDa	6	9.8601	11.652			8.5914	10.274	29.9894	30.0672	25.2514	25.8965	27.6659	28.1055	1.06588e+09	1.12497e+09	3.99429e+07	6.24638e+07	2.1294e+08	2.88808e+08
WP_004242991.1	MULTISPECIES: bifunctional NADP-dependent 3-hydroxy acid dehydrogenase/3-hydroxypropionate dehydrogenase YdfG [Proteus]	Proteus	27 kDa	6	11.832	12.623			7.6368	8.406	29.7469	29.6703	24.7123	24.3847	27.3783	27.6072	9.00963e+08	8.54381e+08	2.7489e+07	2.19049e+07	1.74461e+08	2.04449e+08
WP_004244247.1	MULTISPECIES: cysteine--tRNA ligase [Proteus]	Proteus	52 kDa	9	13.804	12.623			5.7276	8.406	28.3921	28.2794	24.1737	22.9378	26.2101	26.4433	3.52275e+08	3.25788e+08	1.89239e+07	8.03446e+06	7.76273e+07	9.12516e+07
WP_012368161.1	MULTISPECIES: malate dehydrogenase (quinone) [Proteus]	Proteus	55 kDa	8	11.832	12.623			5.7276	10.274	28.1074	28.1565	26.1286	26.306	25.5484	25.9361	2.89172e+08	2.9919e+08	7.33671e+07	8.29635e+07	4.90708e+07	6.42007e+07
WP_012368661.1	MULTISPECIES: ADP-glyceromanno-heptose 6-epimerase [Proteus]	Proteus	35 kDa	8	11.832	12.623			6.6822	9.34	29.2526	29.3026	27.665	27.0292	26.7871	27.2588	6.39598e+08	6.62166e+08	2.12815e+08	1.36958e+08	1.15803e+08	1.60594e+08
WP_004246016.1	MULTISPECIES: N-acetylglucosamine-specific PTS transporter subunit IIBC [Proteus]	Proteus	73 kDa	6	12.818	10.681			6.6822	10.274	28.1013	28.181	22.8283	24.9597	25.6952	26.2085	2.87957e+08	3.04318e+08	7.44726e+06	3.26291e+07	5.43273e+07	7.75432e+07
WP_004245324.1	MULTISPECIES: carbon-nitrogen hydrolase family protein [Proteus]	Proteus	32 kDa	8	11.832	13.594			7.6368	7.472	29.3181	29.3356	27.7155	27.4979	26.6552	27.2128	6.69331e+08	6.77473e+08	2.20395e+08	1.8953e+08	1.05687e+08	1.55553e+08
WP_004246512.1	MULTISPECIES: membrane protein insertase YidC [Proteus]	Proteus	62 kDa	7	9.8601	12.623	1.0587		6.6822	9.34	29.2711	29.1876	29.7306	30.2001	27.516	27.5056	6.47845e+08	6.11418e+08	8.90838e+08	1.23352e+09	1.91934e+08	1.90546e+08
WP_004249098.1	MULTISPECIES: ABC transporter substrate-binding protein [Proteus]	Proteus	60 kDa	8	14.79	7.7681		1.1196	8.5914	7.472	29.036	28.9016	24.846	24.9058	26.3615	26.5973	5.50447e+08	5.01487e+08	3.01567e+07	3.14342e+07	8.62206e+07	1.01529e+08
WP_004245552.1	MULTISPECIES: DNA topoisomerase IV subunit A [Proteus]	Proteus	110 kDa	12	10.846	15.536	1.0587		5.7276	6.538	29.1064	28.7871	25.4124	24.7743	26.6883	27.2107	5.77972e+08	4.63228e+08	4.46569e+07	2.86942e+07	1.08138e+08	1.55321e+08
WP_004245246.1	MULTISPECIES: YqjD family protein [Proteus]	Proteus	11 kDa	3	12.818	10.681			6.6822	9.34	32.2758	32.0122	28.1846	27.9735	29.3956	29.5556	5.19984e+09	4.33154e+09	3.05086e+08	2.63557e+08	7.06231e+08	7.89096e+08
WP_012368492.1	MULTISPECIES: glycerol-3-phosphate 1-O-acyltransferase PlsB [Proteus]	Proteus	94 kDa	11	9.8601	12.623			7.6368	9.34	27.795	27.8357	24.8187	26.7173	25.858	26.165	2.32877e+08	2.39536e+08	2.95916e+07	1.10334e+08	6.08187e+07	7.52392e+07
WP_004243769.1	MULTISPECIES: YfcZ/YiiS family protein [Proteus]	Proteus	11 kDa	3	10.846	10.681			8.5914	9.34	31.7936	31.6749	32.5004	32.3204	29.4662	29.6652	3.7225e+09	3.42842e+09	6.0757e+09	5.36299e+09	7.41668e+08	8.51384e+08
WP_004245525.1	MULTISPECIES: thiamine ABC transporter substrate binding subunit [Proteus]	Proteus	38 kDa	8	11.832	8.7391			6.6822	12.142	29.0859	29.1617	26.6566	26.6552	26.6401	27.8107	5.69789e+08	6.00534e+08	1.05785e+08	1.05682e+08	1.04583e+08	2.35421e+08
WP_004246040.1	MULTISPECIES: amino acid ABC transporter substrate-binding protein [Proteus]	Proteus	33 kDa	6	12.818	9.7101			9.546	7.472	29.0357	28.7045	26.406	26.6184	26.9588	26.8607	5.5032e+08	4.37444e+08	8.89212e+07	1.03021e+08	1.30435e+08	1.21867e+08
WP_012368727.1	MULTISPECIES: class 1 fructose-bisphosphatase [Proteus]	Proteus	37 kDa	7	12.818	10.681			6.6822	9.34	29.0532	29.1178	24.491	24.309	26.9853	27.0223	5.57022e+08	5.82532e+08	2.35792e+07	2.07839e+07	1.32858e+08	1.36304e+08
WP_004242610.1	MULTISPECIES: phenylalanine--tRNA ligase subunit alpha [Proteus]	Proteus	37 kDa	5	7.8881	11.652			8.5914	10.274	28.6771	28.5855	28.1312	28.2645	26.7695	26.8246	4.29202e+08	4.02802e+08	2.93999e+08	3.22455e+08	1.14399e+08	1.18851e+08
WP_004243819.1	MULTISPECIES: histidine--tRNA ligase [Proteus]	Proteus	48 kDa	7	10.846	9.7101			8.5914	9.34	28.5346	28.5154	25.5608	25.4967	26.4147	26.7004	3.88833e+08	3.83696e+08	4.9495e+07	4.73458e+07	8.94594e+07	1.09048e+08
WP_004245087.1	MULTISPECIES: ATP-dependent protease ATP-binding subunit ClpX [Proteus]	Proteus	47 kDa	7	8.8741	11.652	2.1174		7.6368	7.472	29.5312	29.4826	24.6556	24.4393	27.1814	27.4667	7.75859e+08	7.50142e+08	2.64289e+07	2.27493e+07	1.52201e+08	1.85487e+08
WP_004246748.1	MULTISPECIES: glycerol-3-phosphate dehydrogenase [Proteus]	Proteus	56 kDa	6	12.818	14.565			5.7276	5.604	29.5704	29.4565	25.2007	23.9965	27.1059	27.0509	7.97218e+08	7.36678e+08	3.85616e+07	1.67361e+07	1.44439e+08	1.39033e+08
WP_004244262.1	MULTISPECIES: co-chaperone YbbN [Proteus]	Proteus	32 kDa	6	10.846	8.7391			10.501	8.406	27.9971	27.9407	26.5574	27.381	26.0072	26.1552	2.679e+08	2.57623e+08	9.87552e+07	1.74779e+08	6.74462e+07	7.47302e+07
WP_004248964.1	MULTISPECIES: 30S ribosomal protein S20 [Proteus]	Proteus	10 kDa	3	11.832	11.652			9.546	5.604	28.1195	27.614	21.3904	20.0243	25.8739	25.6806	2.9162e+08	2.05425e+08	2.74889e+06	1.06636e+06	6.14909e+07	5.37827e+07
WP_004246119.1	MULTISPECIES: ubiquinone biosynthesis regulatory protein kinase UbiB [Proteus]	Proteus	63 kDa	10	8.8741	13.594	1.0587	1.1196	4.773	8.406	26.1922	26.2935	19.5594	21.5984	23.54	24.1535	7.66701e+07	8.22513e+07	772645	3.17506e+06	1.21969e+07	1.86604e+07
WP_004247070.1	MULTISPECIES: D-lactate dehydrogenase [Proteus]	Proteus	67 kDa	8	8.8741	11.652		1.1196	6.6822	9.34	28.4017	28.481	27.5519	28.5602	26.2064	26.6918	3.54613e+08	3.74664e+08	1.96768e+08	3.958e+08	7.74308e+07	1.08399e+08
WP_004242689.1	MULTISPECIES: 3-deoxy-8-phosphooctulonate synthase [Proteus]	Proteus	31 kDa	8	13.804	10.681	1.0587		5.7276	6.538	29.1095	28.838	31.1747	31.5314	26.9548	26.9782	5.79199e+08	4.79853e+08	2.42396e+09	3.10382e+09	1.3008e+08	1.32203e+08
WP_004245226.1	MULTISPECIES: two-component system response regulator ArcA [Proteus]	Proteus	27 kDa	4	9.8601	10.681		1.1196	7.6368	8.406	28.0218	27.7547	24.9217	24.0931	25.5789	25.7682	2.72524e+08	2.26467e+08	3.17828e+07	1.78961e+07	5.0122e+07	5.7149e+07
WP_012367904.1	MULTISPECIES: alkyl hydroperoxide reductase subunit F [Proteus]	Proteus	56 kDa	7	10.846	11.652			6.6822	8.406	27.2285	27.4252	25.7379	22.4381	25.1542	25.8255	1.57252e+08	1.80227e+08	5.596e+07	5.6825e+06	3.73396e+07	5.94643e+07
WP_004246391.1	MULTISPECIES: ubiquinone-dependent pyruvate dehydrogenase [Proteus]	Proteus	62 kDa	8	12.818	9.7101			6.6822	8.406	28.8804	28.84	27.9954	28.6054	26.1423	26.8329	4.94169e+08	4.80518e+08	2.67584e+08	4.08387e+08	7.40677e+07	1.19534e+08
WP_004243989.1	MULTISPECIES: universal stress protein [Proteus]	Proteus	16 kDa	3	10.846	9.7101			8.5914	8.406	28.7244	28.6992	28.0117	27.8894	26.7521	26.8707	4.435e+08	4.35825e+08	2.70614e+08	2.4862e+08	1.13029e+08	1.22715e+08
WP_004242823.1	MULTISPECIES: DUF1471 family protein YdgH [Proteus]	Proteus	34 kDa	10	11.832	12.623			5.7276	7.472	29.3501	28.9892	25.0032	25.1242	26.9568	26.9975	6.84319e+08	5.32855e+08	3.36279e+07	3.65712e+07	1.30261e+08	1.33984e+08
WP_004243415.1	MULTISPECIES: 4-hydroxy-tetrahydrodipicolinate synthase [Proteus]	Proteus	32 kDa	6	11.832	11.652			6.6822	7.472	29.3923	29.2361	27.9384	29.1253	27.3615	27.4245	7.04614e+08	6.3235e+08	2.57223e+08	5.85602e+08	1.72434e+08	1.80135e+08
WP_004244058.1	MULTISPECIES: ribose-5-phosphate isomerase RpiA [Proteus]	Proteus	23 kDa	4	10.846	8.7391			9.546	8.406	29.1572	29.1712	27.4618	26.82	27.1056	27.2636	5.98656e+08	6.04508e+08	1.84849e+08	1.18471e+08	1.44408e+08	1.61128e+08
WP_004244302.1	MULTISPECIES: hydrolase [Proteus]	Proteus	24 kDa	4	13.804	8.7391			8.5914	6.538	28.6279	28.2471	26.076	26.0595	25.9873	26.0884	4.14806e+08	3.18586e+08	7.07411e+07	6.99355e+07	6.6522e+07	7.13474e+07
WP_004247590.1	MULTISPECIES: iron-sulfur cluster carrier protein ApbC [Proteus]	Proteus	40 kDa	4	10.846	10.681			5.7276	10.274	29.4743	29.4826	26.378	25.2356	27.1735	27.5956	7.45866e+08	7.50131e+08	8.72077e+07	3.95055e+07	1.51365e+08	2.02814e+08
WP_004246121.1	MULTISPECIES: bifunctional demethylmenaquinone methyltransferase/2-methoxy-6-polyprenyl-1,4-benzoquinol methylase UbiE [Proteus]	Proteus	28 kDa	6	11.832	9.7101			8.5914	6.538	28.9246	28.7636	28.7021	28.4736	27.0671	27.1131	5.09523e+08	4.5572e+08	4.36712e+08	3.72735e+08	1.4061e+08	1.45166e+08
WP_026090516.1	MULTISPECIES: DEAD/DEAH family ATP-dependent RNA helicase [Proteus]	Proteus	69 kDa	7	9.8601	9.7101			7.6368	9.34	28.4447	28.4881	27.9157	27.9018	26.7098	26.6438	3.65351e+08	3.76507e+08	2.53208e+08	2.50772e+08	1.09765e+08	1.04853e+08
WP_004248982.1	MULTISPECIES: iron-containing alcohol dehydrogenase [Proteus]	Proteus	42 kDa	6	12.818	10.681			5.7276	7.472	30.5341	30.5312	24.19	24.7435	27.6666	28.386	1.55486e+09	1.55173e+09	1.91393e+07	2.80889e+07	2.13051e+08	3.50776e+08
WP_004246251.1	MULTISPECIES: 50S ribosomal protein L21 [Proteus]	Proteus	11 kDa	5	10.846	10.681			7.6368	7.472	29.704	29.6761	29.5398	29.6796	27.9551	27.8809	8.7455e+08	8.57806e+08	7.8051e+08	8.59913e+08	2.60205e+08	2.47166e+08
WP_004242605.1	MULTISPECIES: threonine--tRNA ligase [Proteus]	Proteus	74 kDa	9	8.8741	9.7101		3.3588	5.7276	8.406	28.5485	28.5206	27.8426	28.0901	26.6918	26.7908	3.9261e+08	3.85095e+08	2.40685e+08	2.85735e+08	1.08399e+08	1.16099e+08
WP_004245212.1	MULTISPECIES: molecular chaperone DnaJ [Proteus]	Proteus	41 kDa	10	11.832	8.7391			8.5914	6.538	28.3338	27.9792	25.044	24.4256	26.4308	26.2897	3.38324e+08	2.646e+08	3.45933e+07	2.25337e+07	9.04587e+07	8.20344e+07
WP_004249015.1	MULTISPECIES: formate dehydrogenase subunit alpha [Proteus]	Proteus	80 kDa	9	8.8741	12.623			3.8184	10.274	28.2852	28.4903	27.7192	27.2782	25.023	26.307	3.27101e+08	3.77091e+08	2.20962e+08	1.62768e+08	3.40933e+07	8.30226e+07
WP_004244986.1	MULTISPECIES: GTP diphosphokinase [Proteus]	Proteus	85 kDa	10	8.8741	9.7101			7.6368	9.34	27.5862	27.8855	22.4139	23.1671	25.791	26.3759	2.01504e+08	2.4796e+08	5.58807e+06	9.41905e+06	5.80602e+07	8.70859e+07
WP_004245053.1	MULTISPECIES: peptidase T [Proteus]	Proteus	46 kDa	6	10.846	8.7391			7.6368	8.406	28.9331	28.8659	25.0963	25.787	26.5743	26.9918	5.12537e+08	4.89229e+08	3.58708e+07	5.78972e+07	9.99232e+07	1.33461e+08
WP_012368218.1	MULTISPECIES: glycine cleavage system aminomethyltransferase GcvT [Proteus]	Proteus	40 kDa	4	9.8601	8.7391			5.7276	11.208	28.9681	29.0762	24.2274	23.6666	26.5084	27.2388	5.2513e+08	5.66001e+08	1.96409e+07	1.33157e+07	9.54593e+07	1.58373e+08
WP_004247085.1	MULTISPECIES: 3-oxoacyl-ACP reductase FabG [Proteus]	Proteus	26 kDa	6	9.8601	9.7101			6.6822	9.34	28.259	28.1077	27.7259	26.8747	26.1793	26.4218	3.21232e+08	2.89236e+08	2.21992e+08	1.2305e+08	7.59903e+07	8.9902e+07
WP_012368224.1	MULTISPECIES: small-conductance mechanosensitive channel MscS [Proteus]	Proteus	31 kDa	4	9.8601	12.623			5.7276	7.472	29.1404	29.0794	27.5936	27.1608	26.9934	27.2242	5.9174e+08	5.67228e+08	2.02534e+08	1.50044e+08	1.33605e+08	1.56786e+08
WP_004244507.1	MULTISPECIES: NAD-dependent malic enzyme [Proteus]	Proteus	63 kDa	9	6.9021	10.681	1.0587	1.1196	5.7276	9.34	28.079	28.3321	23.5769	23.9875	25.9193	26.3706	2.83536e+08	3.37918e+08	1.2513e+07	1.6633e+07	6.34589e+07	8.67669e+07
WP_004243027.1	MULTISPECIES: exoribonuclease II [Proteus]	Proteus	74 kDa	7	9.8601	8.7391	1.0587		6.6822	8.406	26.6273	26.5903	28.0175	21.6002	24.3472	24.7408	1.0366e+08	1.01035e+08	2.71717e+08	3.17921e+06	2.13421e+07	2.80373e+07
WP_004248310.1	MULTISPECIES: L-serine ammonia-lyase [Proteus]	Proteus	48 kDa	9	9.8601	9.7101	1.0587		5.7276	8.406	29.0367	29.0778	28.1144	27.8947	27.0272	27.1769	5.50685e+08	5.66612e+08	2.90595e+08	2.49533e+08	1.36769e+08	1.5173e+08
WP_004243046.1	MULTISPECIES: type I DNA topoisomerase [Proteus]	Proteus	97 kDa	7	10.846	9.7101			6.6822	7.472	27.801	27.7559	29.5295	29.3412	25.8654	25.9021	2.33856e+08	2.26647e+08	7.74911e+08	6.80136e+08	6.11307e+07	6.27072e+07
WP_004246202.1	MULTISPECIES: anaerobic ribonucleoside-triphosphate reductase [Proteus]	Proteus	80 kDa	6	9.8601	11.652			4.773	8.406	27.8409	28.1376	27.5157	26.9914	25.1283	25.923	2.40406e+08	2.95295e+08	1.91891e+08	1.33422e+08	3.66763e+07	6.36232e+07
WP_004246801.1	MULTISPECIES: glutamate--ammonia ligase [Proteus]	Proteus	52 kDa	12	10.846	9.7101			5.7276	8.406	29.1264	29.0453	31.8697	31.59	27.4754	27.3901	5.86027e+08	5.54014e+08	3.92417e+09	3.2326e+09	1.86602e+08	1.75889e+08
WP_004247148.1	MULTISPECIES: DUF1440 domain-containing protein [Proteus]	Proteus	19 kDa	2	9.8601	7.7681			8.5914	8.406	32.3687	32.4477	23.4088	24.9374	29.8691	30.1834	5.54575e+09	5.85777e+09	1.11363e+07	3.21301e+07	9.80605e+08	1.21928e+09
WP_004245142.1	MULTISPECIES: preprotein translocase subunit YajC [Proteus]	Proteus	12 kDa	2	5.916	7.7681	1.0587	3.3588	8.5914	7.472	30.3406	30.4562	26.8998	25.8388	28.8619	28.8997	1.35965e+09	1.47312e+09	1.25212e+08	6.00128e+07	4.87876e+08	5.00813e+08
WP_004244764.1	MULTISPECIES: bifunctional chorismate mutase/prephenate dehydratase [Proteus]	Proteus	43 kDa	3	7.8881	10.681	1.0587	1.1196	8.5914	4.67	25.9249	25.9152	18.8844	18.6998	23.905	23.9604	6.37029e+07	6.32785e+07	483912	425795	1.57085e+07	1.63226e+07
WP_004244799.1	MULTISPECIES: NADH:ubiquinone reductase (Na(+)-transporting) subunit F [Proteus]	Proteus	46 kDa	11	8.8741	9.7101		1.1196	4.773	9.34	28.8732	28.9937	26.9555	28.061	26.6703	27.0552	4.91688e+08	5.34547e+08	1.30139e+08	2.80021e+08	1.06799e+08	1.39449e+08
WP_012367503.1	MULTISPECIES: glutamate-1-semialdehyde 2,1-aminomutase [Proteus]	Proteus	46 kDa	6	10.846	7.7681			4.773	10.274	28.6549	28.6732	28.7286	28.6565	26.6173	26.7521	4.22658e+08	4.28056e+08	4.44812e+08	4.23113e+08	1.02946e+08	1.13028e+08
WP_004242574.1	MULTISPECIES: carboxy terminal-processing peptidase [Proteus]	Proteus	77 kDa	9	11.832	9.7101			6.6822	5.604	28.768	28.6191	29.0365	28.8369	26.8087	26.6761	4.57125e+08	4.12283e+08	5.50638e+08	4.79477e+08	1.17546e+08	1.07228e+08
WP_004245480.1	MULTISPECIES: 2,3,4,5-tetrahydropyridine-2,6-dicarboxylate N-succinyltransferase [Proteus]	Proteus	30 kDa	6	7.8881	11.652			6.6822	7.472	28.9074	28.832	25.4148	25.2628	26.4461	26.7525	5.03491e+08	4.77867e+08	4.47305e+07	4.02595e+07	9.14277e+07	1.1306e+08
WP_004249705.1	MULTISPECIES: bifunctional aspartate kinase/homoserine dehydrogenase II [Proteus]	Proteus	90 kDa	9	9.8601	11.652			4.773	7.472	27.0383	27.2064	26.6638	26.1597	24.5898	25.1255	1.37824e+08	1.54865e+08	1.06316e+08	7.49656e+07	2.52502e+07	3.66029e+07
WP_012367440.1	MULTISPECIES: 4-hydroxy-3-methylbut-2-enyl diphosphate reductase [Proteus]	Proteus	35 kDa	2	14.79	7.7681			1.9092	9.34	24.638	24.667	25.6083	24.6138	23.0769	23.6627	2.6108e+07	2.6638e+07	5.11515e+07	2.56743e+07	8.84765e+06	1.32794e+07
WP_004245168.1	MULTISPECIES: bifunctional metallophosphatase/5'-nucleotidase [Proteus]	Proteus	58 kDa	7	10.846	9.7101			5.7276	6.538	27.9297	27.7189	23.8805	23.9668	25.8347	26.0705	2.55675e+08	2.20913e+08	1.54432e+07	1.63956e+07	5.98433e+07	7.04674e+07
WP_004243045.1	MULTISPECIES: superoxide dismutase family protein [Proteus]	Proteus	18 kDa	3	10.846	7.7681			7.6368	6.538	28.5948	27.7578	26.0678	26.4547	26.6451	26.4218	4.05407e+08	2.26954e+08	7.03363e+07	9.19752e+07	1.0495e+08	8.98986e+07
WP_004244776.1	MULTISPECIES: S-ribosylhomocysteine lyase [Proteus]	Proteus	19 kDa	4	9.8601	10.681			4.773	7.472	30.5633	30.3727	29.1945	29.0513	27.9126	28.3186	1.58662e+09	1.39021e+09	6.14361e+08	5.56311e+08	2.52658e+08	3.34783e+08
WP_004243827.1	MULTISPECIES: nucleoside-diphosphate kinase [Proteus]	Proteus	16 kDa	5	8.8741	11.652			5.7276	6.538	29.1497	29.9669	27.585	28.018	28.0885	28.5221	5.95564e+08	1.04936e+09	2.01325e+08	2.71809e+08	2.85417e+08	3.85489e+08
WP_004249509.1	MULTISPECIES: PTS glucose transporter subunit IIBC [Proteus]	Proteus	52 kDa	4	9.8601	8.7391			4.773	9.34	27.8622	28.0539	23.2977	22.0851	25.2142	25.8119	2.43985e+08	2.78646e+08	1.03113e+07	4.44909e+06	3.89242e+07	5.89053e+07
WP_004245218.1	MULTISPECIES: peroxide stress protein YaaA [Proteus]	Proteus	30 kDa	6	6.9021	8.7391	1.0587		6.6822	8.406	27.833	27.8814	25.4493	23.9496	25.7059	26.0613	2.3909e+08	2.47252e+08	4.58135e+07	1.62015e+07	5.47343e+07	7.00209e+07
WP_004244773.1	MULTISPECIES: signal recognition particle protein [Proteus]	Proteus	50 kDa	7	10.846	8.7391			5.7276	6.538	27.7897	27.8034	22.3039	23.3229	25.5517	25.8775	2.32022e+08	2.34238e+08	5.17777e+06	1.04929e+07	4.91849e+07	6.16477e+07
WP_004243743.1	MULTISPECIES: beta-ketoacyl-ACP synthase I [Proteus]	Proteus	43 kDa	4	6.9021	9.7101			7.6368	7.472	28.7321	28.58	28.7169	28.5782	26.7432	26.8173	4.45894e+08	4.01277e+08	4.41202e+08	4.00759e+08	1.12332e+08	1.18255e+08
WP_004248927.1	MULTISPECIES: amidohydrolase [Proteus]	Proteus	46 kDa	5	7.8881	7.7681			6.6822	9.34	27.8908	28.0921	29.7404	29.4403	26.2316	26.6037	2.48864e+08	2.86128e+08	8.96933e+08	7.2848e+08	7.87972e+07	1.01981e+08
WP_012368674.1	MULTISPECIES: 3-oxoacyl-ACP reductase FabG [Proteus]	Proteus	27 kDa	6	7.8881	9.7101			6.6822	7.472	27.4508	27.3393	27.9467	28.0919	25.1877	25.4241	1.8345e+08	1.69802e+08	2.58699e+08	2.86082e+08	3.82177e+07	4.50207e+07
WP_004245004.1	MULTISPECIES: pantoate--beta-alanine ligase [Proteus]	Proteus	32 kDa	7	8.8741	7.7681			7.6368	7.472	29.4429	29.3228	26.8049	27.1734	27.385	27.4539	7.29763e+08	6.71513e+08	1.17239e+08	1.51354e+08	1.75274e+08	1.83847e+08
WP_004244802.1	MULTISPECIES: Na(+)-translocating NADH-quinone reductase subunit C [Proteus]	Proteus	28 kDa	3	9.8601	8.7391			5.7276	7.472	28.8936	28.9336	23.5906	23.9731	26.9826	27.2427	4.98718e+08	5.12719e+08	1.26324e+07	1.64678e+07	1.32611e+08	1.58807e+08
WP_004248652.1	MULTISPECIES: LPS O-antigen length regulator Wzz(fepE) [Proteus]	Proteus	42 kDa	6	8.8741	7.7681	1.0587	1.1196	5.7276	6.538	28.3582	28.4365	24.4601	24.1658	25.9107	26.3616	3.44098e+08	3.63278e+08	2.30798e+07	1.88203e+07	6.30828e+07	8.62228e+07
WP_004248419.1	MULTISPECIES: NAD-dependent DNA ligase LigA [Proteus]	Proteus	75 kDa	10	7.8881	8.7391	1.0587		3.8184	9.34	28.5184	28.4673	27.9826	28.026	26.2184	26.5239	3.84485e+08	3.71117e+08	2.6522e+08	2.73313e+08	7.80777e+07	9.64917e+07
WP_004246386.1	MULTISPECIES: argininosuccinate lyase [Proteus]	Proteus	51 kDa	9	4.93	3.884			9.546	12.142	27.9133	27.3509	30.934	30.8436	27.7562	27.5467	2.52772e+08	1.71176e+08	2.05145e+09	1.92689e+09	2.26697e+08	1.96062e+08
WP_004244249.1	MULTISPECIES: peptidylprolyl isomerase B [Proteus]	Proteus	18 kDa	4	9.8601	9.7101			4.773	6.538	27.1897	26.8839	26.275	26.0483	24.6382	25.1064	1.53081e+08	1.23844e+08	8.12006e+07	6.9393e+07	2.61115e+07	3.6123e+07
WP_004247111.1	MULTISPECIES: peptidase T [Proteus]	Proteus	46 kDa	8	8.8741	10.681			5.7276	5.604	28.9796	28.8284	27.6347	27.5032	27.3016	27.1095	5.29324e+08	4.76652e+08	2.08389e+08	1.90236e+08	1.65426e+08	1.44801e+08
WP_004243703.1	MULTISPECIES: transcriptional regulator HexA [Proteus]	Proteus	34 kDa	6	9.8601	8.7391			3.8184	8.406	27.7956	27.7325	27.7211	27.8372	25.443	25.8714	2.32977e+08	2.23001e+08	2.21247e+08	2.39796e+08	4.56153e+07	6.13845e+07
WP_004247396.1	MULTISPECIES: glutamate 5-kinase [Proteus]	Proteus	39 kDa	8	6.9021	8.7391	1.0587		5.7276	7.472	29.3333	29.3959	21.8375	20.1665	27.2368	27.7808	6.76397e+08	7.0639e+08	3.74741e+06	1.17688e+06	1.58155e+08	2.30601e+08
WP_004244807.1	MULTISPECIES: D-sedoheptulose 7-phosphate isomerase [Proteus]	Proteus	21 kDa	4	5.916	6.7971			8.5914	8.406	29.0119	28.8924	28.6256	29.1864	27.0486	27.1327	5.41313e+08	4.98302e+08	4.14142e+08	6.10904e+08	1.38819e+08	1.47153e+08
WP_004246432.1	MULTISPECIES: envelope stress response regulator transcription factor CpxR [Proteus]	Proteus	27 kDa	8	10.846	8.7391			5.7276	4.67	29.1172	29.0428	27.1423	27.1842	26.5905	26.9708	5.82286e+08	5.5304e+08	1.48132e+08	1.52495e+08	1.01052e+08	1.31529e+08
WP_004246200.1	MULTISPECIES: RidA family protein [Proteus]	Proteus	14 kDa	4	6.9021	9.7101			5.7276	7.472	29.22	29.0546	25.1116	25.4441	26.0752	26.7076	6.25328e+08	5.5756e+08	3.62539e+07	4.56512e+07	7.0701e+07	1.09597e+08
WP_004244908.1	MULTISPECIES: serralysin family metalloprotease [Proteus]	Proteus	54 kDa	8	8.8741	6.7971			7.6368	5.604	27.5782	27.4433	27.6133	27.3032	26.0938	25.8318	2.00391e+08	1.82499e+08	2.05315e+08	1.6561e+08	7.16175e+07	5.97222e+07
WP_004243734.1	MULTISPECIES: acetyl-CoA carboxylase, carboxyltransferase subunit beta [Proteus]	Proteus	36 kDa	5	10.846	8.7391			3.8184	5.604	28.0995	28.1078	27.005	26.5827	25.9207	26.1836	2.87595e+08	2.89258e+08	1.34685e+08	1.00505e+08	6.35203e+07	7.62177e+07
WP_023843594.1	MULTISPECIES: YfbU family protein [Proteus]	Proteus	20 kDa	7	8.8741	9.7101			3.8184	6.538	27.6398	27.5651	26.2807	26.2813	25.0759	25.6231	2.09132e+08	1.9857e+08	8.15203e+07	8.15591e+07	3.53667e+07	5.16799e+07
WP_004243273.1	MULTISPECIES: D-amino acid dehydrogenase [Proteus]	Proteus	48 kDa	7	10.846	7.7681			4.773	5.604	27.8905	27.9095	27.0308	27.3877	25.6545	25.8256	2.48812e+08	2.52108e+08	1.37115e+08	1.75594e+08	5.28162e+07	5.94665e+07
WP_004244804.1	MULTISPECIES: Na(+)-translocating NADH-quinone reductase subunit A [Proteus]	Proteus	49 kDa	7	6.9021	6.7971			6.6822	8.406	28.2475	28.1501	26.7483	26.5433	25.5115	25.9763	3.18683e+08	2.9786e+08	1.12729e+08	9.77977e+07	4.78327e+07	6.60172e+07
WP_004249769.1	MULTISPECIES: aspartate-semialdehyde dehydrogenase [Proteus]	Proteus	40 kDa	7	6.9021	7.7681			5.7276	8.406	29.3701	29.3784	29.1418	29.1417	27.5403	27.5877	6.93887e+08	6.97893e+08	5.92303e+08	5.92299e+08	1.95191e+08	2.01703e+08
WP_004249797.1	MULTISPECIES: YgiW/YdeI family stress tolerance OB fold protein [Proteus]	Proteus	15 kDa	4	12.818	7.7681			2.8638	5.604	29.1857	29.0248	27.2957	26.9361	26.3057	26.9211	6.10636e+08	5.46186e+08	1.64746e+08	1.28398e+08	8.29455e+07	1.27074e+08
WP_012368417.1	MULTISPECIES: ABC transporter substrate-binding protein [Proteus]	Proteus	58 kDa	4	8.8741	7.7681			5.7276	6.538	26.4987	26.4776	4.74144	4.92241	24.0604	24.4353	9.48234e+07	9.34434e+07	26.7495	30.3244	1.7494e+07	2.26866e+07
WP_004246096.1	MULTISPECIES: CDP-diacylglycerol--serine O-phosphatidyltransferase [Proteus]	Proteus	53 kDa	6	8.8741	9.7101			2.8638	7.472	27.7051	27.6169	25.8709	25.0809	25.2614	25.6117	2.18803e+08	2.05837e+08	6.13659e+07	3.54903e+07	4.02191e+07	5.12731e+07
WP_004249947.1	MULTISPECIES: YicC family protein [Proteus]	Proteus	33 kDa	3	8.8741	9.7101			1.9092	8.406	27.2322	27.3205	28.1551	27.7103	25.2688	25.5575	1.5766e+08	1.67604e+08	2.98899e+08	2.19592e+08	4.04259e+07	4.93837e+07
WP_004243145.1	MULTISPECIES: riboflavin synthase [Proteus]	Proteus	24 kDa	3	8.8741	7.7681			5.7276	6.538	27.5796	27.3239	23.6054	25.5599	25.3631	25.615	2.00576e+08	1.68003e+08	1.27622e+07	4.94644e+07	4.31583e+07	5.13909e+07
WP_004245080.1	MULTISPECIES: Lrp/AsnC family transcriptional regulator [Proteus]	Proteus	18 kDa	2	7.8881	6.7971		1.1196	6.6822	5.604	24.4557	24.6897	14.897	19.0611	21.6532	22.5821	2.30092e+07	2.70602e+07	30509.9	546952	3.29816e+06	6.27913e+06
WP_004250050.1	MULTISPECIES: RNA-binding transcriptional accessory protein [Proteus]	Proteus	86 kDa	8	5.916	8.7391			5.7276	6.538	27.0965	27.0988	28.4956	28.7118	25.2708	25.2901	1.43499e+08	1.43727e+08	3.7848e+08	4.39643e+08	4.04836e+07	4.10292e+07
WP_004245110.1	MULTISPECIES: YajQ family cyclic di-GMP-binding protein [Proteus]	Proteus	19 kDa	6	5.916	6.7971			6.6822	8.406	28.9275	28.9862	29.2432	28.968	26.4054	26.8556	5.10545e+08	5.31757e+08	6.35457e+08	5.25081e+08	8.88813e+07	1.21438e+08
WP_004244777.1	MULTISPECIES: glutamate--cysteine ligase [Proteus]	Proteus	59 kDa	6	6.9021	9.7101			4.773	6.538	26.7632	26.7829	27.9097	27.7164	24.4936	25.0066	1.13899e+08	1.15465e+08	2.52155e+08	2.20522e+08	2.36223e+07	3.37084e+07
WP_004246411.1	MULTISPECIES: 50S ribosomal protein L31 [Proteus]	Proteus	8 kDa	2	6.9021	4.855			8.5914	7.472	28.2972	27.5698	18.4531	18.2706	27.0695	26.5691	3.2985e+08	1.99224e+08	358863	316234	1.40839e+08	9.95617e+07
WP_012367498.1	MULTISPECIES: bifunctional glutathionylspermidine amidase/synthase [Proteus]	Proteus	72 kDa	7	7.8881	8.7391			3.8184	6.538	27.3313	27.2851	17.6402	25.3245	24.4545	24.9868	1.68863e+08	1.63543e+08	204281	4.20183e+07	2.29892e+07	3.32481e+07
WP_004246089.1	MULTISPECIES: tRNA/rRNA methyltransferase [Proteus]	Proteus	41 kDa	7	6.9021	6.7971			5.7276	7.472	28.4104	28.4061	24.0839	24.3479	26.4711	26.4993	3.5676e+08	3.55713e+08	1.77819e+07	2.1352e+07	9.30217e+07	9.48578e+07
WP_004243669.1	MULTISPECIES: 1,4-dihydroxy-2-naphthoyl-CoA synthase [Proteus]	Proteus	32 kDa	4	8.8741	7.7681			5.7276	4.67	28.4313	28.4847	25.2175	25.7815	25.8155	26.3617	3.6196e+08	3.75621e+08	3.90133e+07	5.76764e+07	5.90511e+07	8.623e+07
WP_004244128.1	MULTISPECIES: catabolite repressor/activator [Proteus]	Proteus	38 kDa	6	6.9021	8.7391			6.6822	4.67	28.7558	28.6664	26.6282	26.514	27.334	27.0868	4.53269e+08	4.26037e+08	1.03723e+08	9.58336e+07	1.69187e+08	1.42537e+08
WP_004243894.1	MULTISPECIES: translation elongation factor 4 [Proteus]	Proteus	66 kDa	4	6.9021	7.7681			6.6822	5.604	26.4977	26.5366	22.1286	23.0369	24.1443	24.6864	9.47564e+07	9.73453e+07	4.58526e+06	8.6057e+06	1.85418e+07	2.69992e+07
WP_004243692.1	MULTISPECIES: NADH-quinone oxidoreductase subunit NuoF [Proteus]	Proteus	50 kDa	8	8.8741	6.7971			4.773	6.538	27.8972	27.7908	21.1534	23.2978	25.8558	26.1229	2.49967e+08	2.32205e+08	2.33243e+06	1.0312e+07	6.07267e+07	7.30779e+07
WP_004248170.1	MULTISPECIES: linear amide C-N hydrolase [Proteus]	Proteus	40 kDa	4	5.916	7.7681			4.773	8.406	28.645	28.8478	23.5616	24.4504	26.2588	26.7137	4.19764e+08	4.83113e+08	1.2381e+07	2.29252e+07	8.02944e+07	1.1006e+08
WP_004243847.1	MULTISPECIES: Fe-S cluster assembly scaffold IscU [Proteus]	Proteus	14 kDa	3	8.8741	5.8261			7.6368	4.67	29.0708	28.9293	24.8942	23.859	27.0519	27.1384	5.63887e+08	5.11183e+08	3.11812e+07	1.52155e+07	1.39133e+08	1.47734e+08
WP_004243144.1	MULTISPECIES: cyclopropane fatty acyl phospholipid synthase [Proteus]	Proteus	44 kDa	7	5.916	8.7391	1.0587		3.8184	6.538	28.5784	28.3674	26.1977	26.401	26.6314	26.5929	4.00836e+08	3.46288e+08	7.69649e+07	8.8611e+07	1.03954e+08	1.01216e+08
WP_004248574.1	MULTISPECIES: agmatinase [Proteus]	Proteus	33 kDa	5	7.8881	10.681			1.9092	5.604	28.1718	28.2449	25.7153	25.4025	26.1219	26.3115	3.02373e+08	3.1809e+08	5.50899e+07	4.43511e+07	7.30235e+07	8.32811e+07
WP_004244147.1	MULTISPECIES: biosynthetic arginine decarboxylase [Proteus]	Proteus	72 kDa	4	8.8741	7.7681			2.8638	6.538	27.8665	27.9363	26.5247	26.5736	25.6036	25.9061	2.44713e+08	2.56844e+08	9.65458e+07	9.98716e+07	5.09867e+07	6.28805e+07
WP_004246594.1	MULTISPECIES: F0F1 ATP synthase subunit delta [Proteus]	Proteus	20 kDa	4	5.916	8.7391			4.773	6.538	27.4629	27.3762	29.5793	29.4744	25.6886	25.4735	1.8499e+08	1.74205e+08	8.02131e+08	7.45897e+08	5.40796e+07	4.6591e+07
WP_012367557.1	MULTISPECIES: siderophore ABC transporter substrate-binding protein [Proteus]	Proteus	34 kDa	7	7.8881	6.7971			6.6822	4.67	28.4092	28.1281	25.2894	25.2765	25.898	26.0748	3.56472e+08	2.93356e+08	4.10085e+07	4.06441e+07	6.25269e+07	7.0681e+07
WP_004247945.1	MULTISPECIES: UDP-4-amino-4-deoxy-L-arabinose aminotransferase [Proteus]	Proteus	42 kDa	5	6.9021	7.7681			4.773	6.538	27.6952	27.4625	23.2272	21.8711	24.3734	25.3549	2.17314e+08	1.84947e+08	9.81972e+06	3.8359e+06	2.17334e+07	4.29136e+07
WP_004245405.1	MULTISPECIES: anaerobic glycerol-3-phosphate dehydrogenase subunit A [Proteus]	Proteus	60 kDa	6	8.8741	7.7681			4.773	4.67	28.7346	28.6341	25.3064	24.9565	26.5002	26.3417	4.46657e+08	4.16596e+08	4.14938e+07	3.25586e+07	9.49172e+07	8.50416e+07
WP_004242516.1	MULTISPECIES: Hsp20 family protein [Proteus]	Proteus	17 kDa	2	6.9021	7.7681			3.8184	7.472	28.4298	28.451	25.8237	25.862	25.9037	26.5953	3.61605e+08	3.66947e+08	5.93875e+07	6.09866e+07	6.27765e+07	1.01384e+08
WP_004245136.1	MULTISPECIES: transcription antitermination factor NusB [Proteus]	Proteus	15 kDa	3	8.8741	6.7971			3.8184	6.538	27.2108	26.9716	26.2591	27.1116	24.745	25.0683	1.55329e+08	1.31604e+08	8.03103e+07	1.45015e+08	2.81181e+07	3.51822e+07
WP_004246587.1	MULTISPECIES: bifunctional UDP-N-acetylglucosamine diphosphorylase/glucosamine-1-phosphate N-acetyltransferase GlmU [Proteus]	Proteus	49 kDa	6	7.8881	7.7681	1.0587		1.9092	6.538	26.4171	26.3037	30.0685	30.0735	24.6779	24.6811	8.96085e+07	8.28309e+07	1.12598e+09	1.12983e+09	2.68401e+07	2.69005e+07
WP_004246669.1	MULTISPECIES: common pilus major fimbrillin subunit EcpA [Proteus]	Proteus	22 kDa	5	6.9021	5.8261		1.1196	3.8184	7.472	28.2371	28.6271	28.7071	27.9808	26.2884	26.7704	3.16389e+08	4.14577e+08	4.38224e+08	2.64888e+08	8.19612e+07	1.14468e+08
WP_004249676.1	MULTISPECIES: dihydroxy-acid dehydratase [Proteus]	Proteus	66 kDa	5	5.916	6.7971			6.6822	5.604	28.2209	28.1076	24.144	23.6408	26.6438	26.5419	3.12845e+08	2.89222e+08	1.85382e+07	1.30793e+07	1.04855e+08	9.77017e+07
WP_012367911.1	MULTISPECIES: biotin/lipoyl-binding protein [Proteus]	Proteus	39 kDa	9	8.8741	9.7101			1.9092	4.67	27.2633	27.3383	23.8303	23.7461	24.2241	25.1261	1.61093e+08	1.69692e+08	1.49153e+07	1.40701e+07	1.95967e+07	3.66195e+07
WP_004244263.1	MULTISPECIES: SPFH/Band 7/PHB domain protein [Proteus]	Proteus	34 kDa	6	6.9021	8.7391			4.773	4.67	27.4374	27.3424	29.4015	27.6031	25.1763	25.3671	1.81752e+08	1.70165e+08	7.09134e+08	2.03872e+08	3.79167e+07	4.32771e+07
WP_004244004.1	MULTISPECIES: NAD(P)H-dependent oxidoreductase [Proteus]	Proteus	21 kDa	4	5.916	7.7681			5.7276	5.604	29.0359	29.1584	25.3582	25.7226	26.3974	27.0371	5.50414e+08	5.99188e+08	4.30111e+07	5.53712e+07	8.83907e+07	1.37713e+08
WP_012368849.1	MULTISPECIES: penicillin-binding protein activator [Proteus]	Proteus	64 kDa	6	7.8881	6.7971			6.6822	3.736	27.6078	27.6641	24.2722	25.0714	25.3219	25.6781	2.04538e+08	2.1268e+08	2.02616e+07	3.52565e+07	4.19432e+07	5.36869e+07
WP_004246273.1	MULTISPECIES: peptidylprolyl isomerase [Proteus]	Proteus	22 kDa	3	7.8881	6.7971			3.8184	6.538	27.5538	27.4636	25.8826	26.4289	25.8117	25.7266	1.9702e+08	1.85081e+08	6.18625e+07	9.03425e+07	5.88963e+07	5.55239e+07
WP_004246288.1	MULTISPECIES: protease modulator HflC [Proteus]	Proteus	38 kDa	7	6.9021	7.7681			4.773	5.604	28.1819	28.1739	26.506	27.187	26.2043	26.3673	3.04513e+08	3.02828e+08	9.52993e+07	1.5279e+08	7.73171e+07	8.6565e+07
WP_004245101.1	MULTISPECIES: cytochrome o ubiquinol oxidase subunit II [Proteus]	Proteus	35 kDa	3	5.916	8.7391			3.8184	6.538	27.8228	27.9014	28.0361	28.0084	25.7468	26.3122	2.37411e+08	2.50708e+08	2.75228e+08	2.69994e+08	5.63069e+07	8.33239e+07
WP_004245471.1	MULTISPECIES: UMP kinase [Proteus]	Proteus	26 kDa	5	7.8881	6.7971			4.773	5.604	29.356	29.2911	23.7381	23.5964	27.3415	27.332	6.87128e+08	6.56889e+08	1.39922e+07	1.26831e+07	1.70068e+08	1.68943e+08
WP_004248458.1	MULTISPECIES: signal peptidase I [Proteus]	Proteus	36 kDa	4	7.8881	5.8261			5.7276	5.604	28.1568	28.2252	27.0642	28.4903	26.2138	26.3178	2.99252e+08	3.13787e+08	1.40325e+08	3.7708e+08	7.78284e+07	8.36468e+07
WP_004248953.1	MULTISPECIES: inosine/xanthosine triphosphatase [Proteus]	Proteus	20 kDa	3	5.916	5.8261			6.6822	6.538	27.9939	28.0253	20.4657	19.5517	25.5816	26.072	2.67302e+08	2.73185e+08	1.4481e+06	768531	5.02153e+07	7.0544e+07
WP_012367763.1	MULTISPECIES: ACP S-malonyltransferase [Proteus]	Proteus	33 kDa	4	8.8741	6.7971			4.773	4.67	27.6184	27.435	23.2293	23.7777	25.6428	25.8175	2.0605e+08	1.81445e+08	9.83402e+06	1.43812e+07	5.23897e+07	5.91363e+07
WP_004248152.1	MULTISPECIES: glutathione transferase GstA [Proteus]	Proteus	23 kDa	2	6.9021	6.7971			5.7276	5.604	28.6325	28.6525	22.4881	22.8784	26.2122	26.5518	4.16129e+08	4.21954e+08	5.88303e+06	7.71029e+06	7.77435e+07	9.83759e+07
WP_012367675.1	MULTISPECIES: 6-phosphogluconolactonase [Proteus]	Proteus	36 kDa	4	7.8881	6.7971			3.8184	6.538	27.9882	27.8921	23.4923	23.0557	25.828	25.7889	2.66243e+08	2.49088e+08	1.17999e+07	8.71866e+06	5.95683e+07	5.79732e+07
WP_004243298.1	MULTISPECIES: DUF4822 domain-containing protein [Proteus]	Proteus	18 kDa	3	5.916	8.7391			2.8638	7.472	29.3278	29.2387	24.9243	26.1022	27.1509	27.4539	6.73822e+08	6.33476e+08	3.18389e+07	7.20344e+07	1.49015e+08	1.83846e+08
WP_012368551.1	MULTISPECIES: Fe(2+) transporter permease subunit FeoB [Proteus]	Proteus	85 kDa	3	2.958	5.8261	7.4109	3.3588	0.9546	4.67	24.0048	23.9903	23.0146	22.4401	20.9703	21.5455	1.68333e+07	1.66653e+07	8.47373e+06	5.69029e+06	2.05448e+06	3.06087e+06
WP_004243163.1	MULTISPECIES: Fe-S cluster assembly ATPase SufC [Proteus]	Proteus	28 kDa	7	8.8741	4.855	1.0587		4.773	4.67	27.6899	27.6098	27.0728	25.8127	25.5943	25.7423	2.16515e+08	2.04825e+08	1.41168e+08	5.89389e+07	5.066e+07	5.61325e+07
WP_004244442.1	MULTISPECIES: 3-deoxy-7-phosphoheptulonate synthase AroG [Proteus]	Proteus	39 kDa	5	7.8881	5.8261		1.1196	4.773	4.67	27.2495	27.2007	23.8797	24.6661	25.2495	25.3507	1.5956e+08	1.5425e+08	1.54351e+07	2.66222e+07	3.98895e+07	4.27874e+07
WP_004242824.1	MULTISPECIES: Re/Si-specific NAD(P)(+) transhydrogenase subunit alpha [Proteus]	Proteus	54 kDa	7	5.916	7.7681	2.1174		3.8184	4.67	28.4569	28.5724	24.9629	23.7498	25.7699	26.4399	3.68457e+08	3.99151e+08	3.27018e+07	1.41062e+07	5.72147e+07	9.10318e+07
WP_004246586.1	MULTISPECIES: glutamine--fructose-6-phosphate transaminase (isomerizing) [Proteus]	Proteus	67 kDa	7	7.8881	6.7971			2.8638	6.538	29.1247	29.2557	28.5041	27.9798	27.2825	27.5184	5.85354e+08	6.4099e+08	3.80695e+08	2.64703e+08	1.63249e+08	1.92246e+08
WP_004243261.1	MULTISPECIES: signal peptide peptidase SppA [Proteus]	Proteus	68 kDa	3	7.8881	6.7971			5.7276	3.736	27.4915	27.1881	28.7236	28.5095	25.5641	25.1924	1.88696e+08	1.52908e+08	4.43264e+08	3.82128e+08	4.96086e+07	3.83414e+07
WP_004248529.1	MULTISPECIES: FAD-dependent 2-octaprenylphenol hydroxylase [Proteus]	Proteus	46 kDa	5	8.8741	7.7681			2.8638	4.67	25.9856	25.9434	26.6595	24.6426	23.5908	23.9983	6.64445e+07	6.45251e+07	1.06e+08	2.61907e+07	1.26336e+07	1.67573e+07
WP_004246334.1	MULTISPECIES: protoheme IX biogenesis protein HemY [Proteus]	Proteus	47 kDa	5	6.9021	6.7971			3.8184	6.538	27.8435	27.8743	22.6807	22.5855	25.7751	26.0936	2.4084e+08	2.46039e+08	6.72325e+06	6.29367e+06	5.74221e+07	7.16047e+07
WP_004249223.1	MULTISPECIES: SGNH/GDSL hydrolase family protein [Proteus]	Proteus	46 kDa	5	7.8881	5.8261			4.773	5.604	26.4536	26.6079	21.1926	21.9829	24.3793	24.5955	9.19049e+07	1.02276e+08	2.39667e+06	4.14482e+06	2.18226e+07	2.53503e+07
WP_012367888.1	MULTISPECIES: 2-hydroxyacid dehydrogenase [Proteus]	Proteus	37 kDa	5	6.9021	5.8261			4.773	6.538	28.8035	28.7916	26.5126	26.8054	26.6264	26.9691	4.68509e+08	4.64669e+08	9.57416e+07	1.17285e+08	1.03595e+08	1.31374e+08
WP_004246252.1	MULTISPECIES: octaprenyl diphosphate synthase [Proteus]	Proteus	36 kDa	2	6.9021	5.8261			5.7276	5.604	26.9088	27.0168	21.5301	22.4387	24.7338	25.1281	1.25999e+08	1.35794e+08	3.02827e+06	5.6848e+06	2.79006e+07	3.66708e+07
WP_004247229.1	MULTISPECIES: DNA-binding protein HU-beta [Proteus]	Proteus	10 kDa	4	6.9021	6.7971			5.7276	4.67	30.082	29.9652	25.3859	25.6502	27.8011	28.0374	1.13652e+09	1.04813e+09	4.38446e+07	5.2661e+07	2.33862e+08	2.75488e+08
WP_012368108.1	MULTISPECIES: PTS sugar transporter subunit IIB [Proteus]	Proteus	10 kDa	3	5.916	4.855			5.7276	7.472	29.1766	29.1308	26.2176	26.3819	26.697	27.0272	6.06765e+08	5.87832e+08	7.80363e+07	8.74491e+07	1.08789e+08	1.36771e+08
WP_004243134.1	MULTISPECIES: Grx4 family monothiol glutaredoxin [Proteus]	Proteus	13 kDa	2	7.8881	5.8261			4.773	5.604	26.7164	26.8302	22.6448	22.807	23.2514	24.4228	1.10267e+08	1.19312e+08	6.55803e+06	7.33846e+06	9.98533e+06	2.24896e+07
WP_004245176.1	MULTISPECIES: hydrogenase expression/formation protein HypE [Proteus]	Proteus	36 kDa	5	7.8881	7.7681			2.8638	5.604	27.6171	27.5687	27.6784	27.2985	25.7835	25.8938	2.05859e+08	1.99064e+08	2.14802e+08	1.65066e+08	5.77559e+07	6.23451e+07
WP_004246343.1	MULTISPECIES: dTDP-4-amino-4,6-dideoxygalactose transaminase [Proteus]	Proteus	42 kDa	3	6.9021	6.7971			2.8638	7.472	25.7846	25.6031	24.8875	24.5854	23.6827	23.7681	5.78013e+07	5.09668e+07	3.10373e+07	2.51729e+07	1.34653e+07	1.42857e+07
WP_012367480.1	MULTISPECIES: lipoprotein [Proteus]	Proteus	21 kDa	7	6.9021	5.8261	1.0587	1.1196	3.8184	4.67	27.9065	27.6936	24.0451	25.7147	25.7397	25.8689	2.51584e+08	2.17066e+08	1.73101e+07	5.50691e+07	5.60283e+07	6.12779e+07
WP_004245722.1	MULTISPECIES: anaerobic C4-dicarboxylate transporter [Proteus]	Proteus	46 kDa	3	5.916	3.884		1.1196	6.6822	5.604	29.7992	29.7807	29.7529	29.6427	27.7113	28.0162	9.34216e+08	9.2231e+08	9.04729e+08	8.38184e+08	2.19748e+08	2.7146e+08
WP_004247214.1	MULTISPECIES: ribose ABC transporter substrate-binding protein RbsB [Proteus]	Proteus	31 kDa	5	6.9021	8.7391			1.9092	5.604	28.1835	28.1381	24.911	24.8607	26.3429	26.4199	3.04846e+08	2.95408e+08	3.15476e+07	3.04654e+07	8.51116e+07	8.97827e+07
WP_004245303.1	MULTISPECIES: lipopolysaccharide ABC transporter substrate-binding protein LptA [Proteus]	Proteus	20 kDa	7	6.9021	5.8261		1.1196	4.773	4.67	28.1933	28.2013	27.6209	27.1423	25.8414	26.4039	3.06925e+08	3.08638e+08	2.06404e+08	1.48129e+08	6.01218e+07	8.87926e+07
WP_004246384.1	MULTISPECIES: Si-specific NAD(P)(+) transhydrogenase [Proteus]	Proteus	51 kDa	5	5.916	9.7101			3.8184	3.736	27.4833	27.5956	25.8461	25.3005	25.5573	25.8741	1.87627e+08	2.02812e+08	6.03166e+07	4.13234e+07	4.93745e+07	6.1499e+07
WP_004247821.1	MULTISPECIES: ketoacyl-ACP synthase III [Proteus]	Proteus	34 kDa	3	5.916	8.7391			2.8638	5.604	27.5579	27.5935	24.5189	22.9347	25.3525	25.6218	1.9759e+08	2.02516e+08	2.40397e+07	8.01734e+06	4.28419e+07	5.16339e+07
WP_004247073.1	MULTISPECIES: DUF496 family protein [Proteus]	Proteus	13 kDa	3	6.9021	7.7681			3.8184	4.67	28.4534	28.3003	25.7183	27.6006	25.4382	26.1989	3.67564e+08	3.30548e+08	5.52043e+07	2.03522e+08	4.54626e+07	7.70292e+07
WP_004244046.1	MULTISPECIES: Xaa-Pro aminopeptidase [Proteus]	Proteus	49 kDa	6	7.8881	6.7971			3.8184	4.67	28.2753	28.0981	24.0427	24.1911	25.9502	26.2142	3.24882e+08	2.87322e+08	1.7281e+07	1.91529e+07	6.4834e+07	7.78483e+07
WP_004243822.1	MULTISPECIES: cytoskeleton protein RodZ [Proteus]	Proteus	35 kDa	5	8.8741	7.7681			2.8638	3.736	27.3542	27.2394	23.2975	23.9136	25.3061	25.3994	1.71573e+08	1.58449e+08	1.03096e+07	1.58018e+07	4.14846e+07	4.42565e+07
WP_004245058.1	MULTISPECIES: carbon starvation protein A [Proteus]	Proteus	77 kDa	5	5.916	5.8261			6.6822	4.67	28.6216	28.6409	24.3938	23.804	26.5447	26.8263	4.13001e+08	4.18558e+08	2.20434e+07	1.46455e+07	9.78911e+07	1.18996e+08
WP_012368127.1	MULTISPECIES: Fe-S protein assembly chaperone HscA [Proteus]	Proteus	67 kDa	7	7.8881	9.7101			1.9092	3.736	27.3266	27.2197	27.5333	23.9805	25.2081	25.2485	1.68322e+08	1.56294e+08	1.9424e+08	1.65522e+07	3.87608e+07	3.98626e+07
WP_004247012.1	MULTISPECIES: LysR family transcriptional regulator [Proteus]	Proteus	34 kDa	3	2.958	3.884	6.3522	8.9568	0.9546	0.934	25.4813	25.6798	35.3443	35.2178	27.9579	26.5684	4.68408e+07	5.375e+07	4.36216e+10	3.99587e+10	2.60708e+08	9.95121e+07
WP_004247100.1	MULTISPECIES: alpha/beta hydrolase YcfP [Proteus]	Proteus	21 kDa	4	5.916	9.7101			1.9092	4.67	27.9774	28.116	25.2115	20.8609	25.1185	25.7738	2.6427e+08	2.90919e+08	3.88522e+07	1.90438e+06	3.64276e+07	5.73686e+07
WP_004248426.1	MULTISPECIES: thiosulfate ABC transporter substrate-binding protein CysP [Proteus]	Proteus	39 kDa	6	7.8881	6.7971			2.8638	4.67	28.002	27.8862	27.8977	28.6753	25.5681	26.0454	2.68811e+08	2.48083e+08	2.50064e+08	4.28663e+08	4.97472e+07	6.92531e+07
WP_004245418.1	MULTISPECIES: sigma 54-interacting transcriptional regulator [Proteus]	Proteus	61 kDa	6	6.9021	4.855			5.7276	4.67	24.8465	24.6669	24.5948	22.9661	22.376	22.5916	3.01666e+07	2.6637e+07	2.53372e+07	8.19357e+06	5.44321e+06	6.32028e+06
WP_004249106.1	MULTISPECIES: ribosome biogenesis GTP-binding protein YihA/YsxC [Proteus]	Proteus	23 kDa	6	6.9021	6.7971			2.8638	5.604	26.6862	26.6292	22.1367	21.7042	24.1171	24.4975	1.07984e+08	1.03795e+08	4.61128e+06	3.41675e+06	1.81958e+07	2.36855e+07
WP_004247442.1	MULTISPECIES: thioredoxin domain-containing protein [Proteus]	Proteus	27 kDa	4	4.93	6.7971			5.7276	4.67	26.9211	27.0241	21.5119	19.2678	25.0122	25.3743	1.27071e+08	1.36476e+08	2.99033e+06	631211	3.38384e+07	4.34947e+07
WP_004243798.1	MULTISPECIES: phosphocarrier protein Hpr [Proteus]	Proteus	9 kDa	3	5.916	4.855			5.7276	5.604	31.2746	31.3051	21.4252	22.0164	28.9119	29.2515	2.59767e+09	2.65317e+09	2.81597e+06	4.24212e+06	5.0507e+08	6.39119e+08
WP_004246809.1	MULTISPECIES: glucose-1-phosphatase [Proteus]	Proteus	23 kDa	4	4.93	4.855			5.7276	6.538	28.3991	28.2535	23.4897	23.786	25.9825	26.3154	3.53982e+08	3.20009e+08	1.17792e+07	1.4464e+07	6.62994e+07	8.35046e+07
WP_004247099.1	MULTISPECIES: beta-N-acetylhexosaminidase [Proteus]	Proteus	38 kDa	5	6.9021	5.8261			3.8184	5.604	27.2167	26.9304	21.4777	20.4885	24.2839	24.7198	1.55967e+08	1.27895e+08	2.92033e+06	1.47109e+06	2.04265e+07	2.76318e+07
WP_012368845.1	MULTISPECIES: isoprenoid biosynthesis glyoxalase ElbB [Proteus]	Proteus	24 kDa	3	5.916	6.7971			4.773	4.67	26.7537	26.4931	25.1555	24.2286	23.9724	24.3497	1.13154e+08	9.44535e+07	3.7372e+07	1.96573e+07	1.64597e+07	2.13784e+07
WP_004244796.1	MULTISPECIES: CsbD family protein [Proteus]	Proteus	8 kDa	2	6.9021	6.7971			2.8638	5.604	28.3546	28.3836	22.1347	21.8742	25.8736	26.5976	3.43241e+08	3.50206e+08	4.60473e+06	3.84401e+06	6.148e+07	1.01548e+08
WP_012368511.1	MULTISPECIES: peptidylprolyl isomerase [Proteus]	Proteus	22 kDa	4	4.93	4.855	1.0587		4.773	5.604	28.461	28.4427	25.0945	22.9295	24.5113	26.2278	3.69504e+08	3.64842e+08	3.58264e+07	7.98863e+06	2.39125e+07	7.85851e+07
WP_004247834.1	MULTISPECIES: NAD-dependent protein deacylase [Proteus]	Proteus	33 kDa	4	6.9021	6.7971			4.773	2.802	27.0365	27.1724	25.5565	23.943	24.9992	25.3196	1.37654e+08	1.51255e+08	4.93497e+07	1.61268e+07	3.35356e+07	4.18762e+07
WP_004246616.1	MULTISPECIES: LutB/LldF family L-lactate oxidation iron-sulfur protein [Proteus]	Proteus	53 kDa	6	5.916	4.855			3.8184	6.538	27.0568	26.9381	28.5162	28.7438	25.2781	25.616	1.39604e+08	1.28582e+08	3.83899e+08	4.49513e+08	4.06883e+07	5.14268e+07
WP_004248535.1	MULTISPECIES: phosphoglycerate dehydrogenase [Proteus]	Proteus	45 kDa	4	5.916	6.7971			2.8638	5.604	27.674	27.6554	26.6895	27.3886	24.8944	25.2302	2.14143e+08	2.11402e+08	1.08227e+08	1.75712e+08	3.11865e+07	3.93604e+07
WP_036894229.1	MULTISPECIES: gamma-glutamyltransferase [Proteus]	Proteus	63 kDa	4	6.9021	5.8261			2.8638	5.604	25.8717	25.4564	21.5896	20.5442	23.9414	23.9215	6.13991e+07	4.60417e+07	3.15587e+06	1.52907e+06	1.61095e+07	1.58886e+07
WP_004243451.1	MULTISPECIES: lipid kinase YegS [Proteus]	Proteus	32 kDa	4	5.916	5.8261			3.8184	5.604	27.4026	27.3175	22.919	24.0073	25.2646	25.6367	1.77421e+08	1.67263e+08	7.93052e+06	1.68621e+07	4.03104e+07	5.21692e+07
WP_004245292.1	MULTISPECIES: UDP-N-acetylglucosamine 1-carboxyvinyltransferase [Proteus]	Proteus	45 kDa	5	5.916	8.7391			2.8638	3.736	27.8212	27.8446	27.9899	26.9201	25.4447	25.7547	2.37148e+08	2.41028e+08	2.66569e+08	1.26985e+08	4.56688e+07	5.66154e+07
WP_004243093.1	MULTISPECIES: transcriptional regulator TyrR [Proteus]	Proteus	60 kDa	6	6.9021	5.8261			3.8184	4.67	26.3277	26.3269	22.8537	24.0422	24.1451	24.5659	8.42225e+07	8.41754e+07	7.57946e+06	1.72751e+07	1.85519e+07	2.48348e+07
WP_004246365.1	MULTISPECIES: branched-chain amino acid transaminase [Proteus]	Proteus	34 kDa	5	5.916	5.8261			4.773	4.67	26.943	27.0739	19.4187	21.122	24.3248	25.0312	1.29015e+08	1.41273e+08	700839	2.28214e+06	2.10139e+07	3.42875e+07
WP_012367478.1	MULTISPECIES: cytochrome o ubiquinol oxidase subunit I [Proteus]	Proteus	74 kDa	4	5.916	3.884			5.7276	5.604	26.7362	26.9831	19.7181	21.0592	25.0452	25.3162	1.1179e+08	1.32652e+08	862431	2.18503e+06	3.46215e+07	4.17776e+07
WP_004243888.1	MULTISPECIES: pyridoxine 5'-phosphate synthase [Proteus]	Proteus	27 kDa	3	5.916	6.7971			2.8638	5.604	27.9852	28.1489	25.1345	23.5293	25.3946	26.1174	2.65698e+08	2.97619e+08	3.68332e+07	1.2107e+07	4.41091e+07	7.27983e+07
WP_004246204.1	MULTISPECIES: hypothetical protein [Proteus]	Proteus	8 kDa	2	8.8741	7.7681			0.9546	3.736	26.7956	26.9745	26.344	26.3959	23.0855	24.4641	1.16483e+08	1.31867e+08	8.51817e+07	8.8298e+07	8.90099e+06	2.31442e+07
WP_004252261.1	MULTISPECIES: bifunctional chorismate mutase/prephenate dehydrogenase [Proteus]	Proteus	42 kDa	5	0.98601	2.913	2.1174	1.1196	6.6822	6.538	27.0229	26.9736	26.8033	25.9299	25.5733	25.9455	1.36362e+08	1.31781e+08	1.17113e+08	6.39255e+07	4.99262e+07	6.4622e+07
WP_004244530.1	MULTISPECIES: SDR family oxidoreductase [Proteus]	Proteus	30 kDa	3	1.972	2.913	4.2348	6.7176	2.8638	2.802	27.0206	27.2702	22.0728	22.0084	24.1223	25.2421	1.36148e+08	1.61863e+08	4.41149e+06	4.21894e+06	1.82609e+07	3.96851e+07
WP_012367573.1	MULTISPECIES: outer membrane protein assembly factor BamD [Proteus]	Proteus	28 kDa	5	4.93	5.8261		1.1196	3.8184	4.67	28.0109	28.1345	26.1294	26.6633	26.2009	26.351	2.70462e+08	2.94665e+08	7.34044e+07	1.06278e+08	7.71369e+07	8.55951e+07
WP_012368662.1	MULTISPECIES: glycine C-acetyltransferase [Proteus]	Proteus	43 kDa	6	3.944	3.884	1.0587		5.7276	5.604	28.0334	28.1453	28.0561	28.2453	26.292	26.2888	2.74726e+08	2.96878e+08	2.79071e+08	3.18194e+08	8.21636e+07	8.19794e+07
WP_004248647.1	MULTISPECIES: Cys-tRNA(Pro)/Cys-tRNA(Cys) deacylase YbaK [Proteus]	Proteus	17 kDa	4	4.93	3.884	1.0587		4.773	5.604	26.7854	26.7656	24.8761	24.7451	24.7485	25.0425	1.15665e+08	1.14091e+08	3.07921e+07	2.81197e+07	2.81873e+07	3.45567e+07
WP_004247101.1	MULTISPECIES: NAD(P)/FAD-dependent oxidoreductase [Proteus]	Proteus	48 kDa	5	4.93	4.855			4.773	5.604	26.5842	26.5006	23.912	24.5178	23.9558	24.462	1.0061e+08	9.4945e+07	1.5784e+07	2.40217e+07	1.62707e+07	2.31104e+07
WP_004247043.1	MULTISPECIES: nucleoid-associated protein YejK [Proteus]	Proteus	38 kDa	7	5.916	5.8261			2.8638	5.604	27.72	27.6522	22.319	23.231	25.2543	25.6386	2.21085e+08	2.10936e+08	5.23226e+06	9.84515e+06	4.00235e+07	5.22396e+07
WP_012368665.1	MULTISPECIES: NAD-dependent epimerase [Proteus]	Proteus	38 kDa	4	7.8881	5.8261			1.9092	4.67	28.5539	28.5377	29.0103	29.2338	26.5943	26.5463	3.94064e+08	3.8968e+08	5.40733e+08	6.31308e+08	1.01317e+08	9.80028e+07
WP_004242778.1	MULTISPECIES: long-chain-fatty-acid--CoA ligase FadD [Proteus]	Proteus	63 kDa	4	5.916	5.8261			3.8184	4.67	29.1743	29.1566	23.6036	23.7384	26.9041	27.1858	6.05806e+08	5.98443e+08	1.27463e+07	1.39947e+07	1.25585e+08	1.52669e+08
WP_012368493.1	MULTISPECIES: lysine-sensitive aspartokinase 3 [Proteus]	Proteus	49 kDa	6	4.93	5.8261			3.8184	5.604	26.8777	26.7885	23.3027	24.6834	24.7257	25.0162	1.23308e+08	1.15914e+08	1.03471e+07	2.6943e+07	2.77437e+07	3.39341e+07
WP_004247823.1	MULTISPECIES: beta-ketoacyl-ACP synthase II [Proteus]	Proteus	43 kDa	4	6.9021	6.7971			2.8638	3.736	28.9029	28.7299	27.6049	27.409	26.73	26.8109	5.01937e+08	4.45197e+08	2.04134e+08	1.78215e+08	1.11313e+08	1.17732e+08
WP_004246455.1	MULTISPECIES: rhodanese-like domain-containing protein [Proteus]	Proteus	16 kDa	4	6.9021	5.8261			2.8638	4.67	27.8163	27.6429	27.4407	27.2725	25.3874	25.6847	2.36343e+08	2.09575e+08	1.82167e+08	1.62119e+08	4.38897e+07	5.39337e+07
WP_004247250.1	MULTISPECIES: DNA polymerase III subunit gamma/tau [Proteus]	Proteus	73 kDa	7	5.916	6.7971			4.773	2.802	27.2735	26.9657	24.9626	26.6326	25.6882	25.3835	1.62232e+08	1.31067e+08	3.26962e+07	1.04041e+08	5.40636e+07	4.37705e+07
WP_012368012.1	MULTISPECIES: NAD-dependent epimerase [Proteus]	Proteus	38 kDa	7	7.8881	5.8261			3.8184	2.802	28.1433	28.1635	27.6738	28.1853	25.9035	26.2202	2.96476e+08	3.00654e+08	2.14116e+08	3.05217e+08	6.27656e+07	7.81725e+07
WP_012367885.1	MULTISPECIES: Slp family lipoprotein [Proteus]	Proteus	22 kDa	3	4.93	5.8261			4.773	4.67	27.6959	27.6775	19.5279	17.4908	25.2394	25.4082	2.17426e+08	2.14667e+08	755929	184191	3.96116e+07	4.45263e+07
WP_004247827.1	MULTISPECIES: purine nucleoside phosphoramidase [Proteus]	Proteus	13 kDa	3	5.916	5.8261			2.8638	5.604	26.8345	26.5698	22.1298	23.8925	24.718	24.8884	1.19671e+08	9.96107e+07	4.58919e+06	1.55723e+07	2.75973e+07	3.10571e+07
WP_012367999.1	MULTISPECIES: DUF2594 family protein [Proteus]	Proteus	8 kDa	2	4.93	4.855			4.773	5.604	28.0979	27.8038	27.196	27.1855	25.9557	26.0848	2.87279e+08	2.3431e+08	1.53745e+08	1.52629e+08	6.50786e+07	7.11728e+07
WP_004244790.1	MULTISPECIES: xanthine phosphoribosyltransferase [Proteus]	Proteus	17 kDa	3	5.916	5.8261			3.8184	4.67	27.1365	27.3523	17.1039	19.9555	24.3101	25.0935	1.47536e+08	1.71341e+08	140855	1.01673e+06	2.07998e+07	3.58015e+07
WP_004242781.1	MULTISPECIES: cell division topological specificity factor MinE [Proteus]	Proteus	10 kDa	4	8.8741	4.855			2.8638	3.736	26.5629	26.4686	20.4726	22.0721	24.675	24.8962	9.91368e+07	9.28657e+07	1.45502e+06	4.40931e+06	2.67872e+07	3.12257e+07
WP_004244382.1	MULTISPECIES: ferric iron uptake transcriptional regulator [Proteus]	Proteus	17 kDa	2	5.916	5.8261			4.773	3.736	29.3171	29.311	27.6275	27.1994	27.5162	27.4622	6.68843e+08	6.66036e+08	2.07353e+08	1.54108e+08	1.91957e+08	1.84903e+08
WP_004252595.1	MULTISPECIES: 4Fe-4S dicluster domain-containing protein [Proteus]	Proteus	25 kDa	2	2.958	2.913	4.2348	7.8372	0.9546	1.868	25.895	25.9573	26.1566	25.8658	23.547	23.677	6.2399e+07	6.51498e+07	7.48013e+07	6.11488e+07	1.22557e+07	1.3412e+07
WP_012368596.1	MULTISPECIES: shikimate kinase AroK [Proteus]	Proteus	20 kDa	3	6.9021	4.855			3.8184	3.736	27.4463	27.5399	21.4772	22.0162	25.168	25.6176	1.82879e+08	1.95141e+08	2.91926e+06	4.24181e+06	3.7698e+07	5.14817e+07
WP_012368592.1	MULTISPECIES: peptidoglycan glycosyltransferase/peptidoglycan DD-transpeptidase MrcA [Proteus]	Proteus	93 kDa	9	6.9021	6.7971			1.9092	3.736	26.0759	26.0454	27.9934	23.2292	23.5372	24.095	7.07358e+07	6.92535e+07	2.67211e+08	9.83307e+06	1.21728e+07	1.79197e+07
WP_004246111.1	MULTISPECIES: dipeptidase PepE [Proteus]	Proteus	27 kDa	5	5.916	5.8261			2.8638	4.67	27.4476	27.46	26.676	24.9962	25.4176	25.6776	1.83039e+08	1.84623e+08	1.07223e+08	3.34661e+07	4.48199e+07	5.36685e+07
WP_012368016.1	MULTISPECIES: D-hexose-6-phosphate mutarotase [Proteus]	Proteus	33 kDa	4	6.9021	5.8261			2.8638	3.736	26.5747	26.6659	27.1995	27.438	23.8131	24.2754	9.99529e+07	1.06469e+08	1.54127e+08	1.81829e+08	1.4739e+07	2.03066e+07
WP_004244989.1	MULTISPECIES: 5'-methylthioadenosine/S-adenosylhomocysteine nucleosidase [Proteus]	Proteus	25 kDa	4	5.916	3.884			4.773	4.67	27.3184	27.363	23.864	24.2679	25.3966	25.689	1.67366e+08	1.72614e+08	1.52683e+07	2.02009e+07	4.41719e+07	5.40943e+07
WP_004248016.1	MULTISPECIES: universal stress protein UspE [Proteus]	Proteus	36 kDa	5	6.9021	5.8261			3.8184	2.802	27.2863	27.2066	23.7158	23.4156	24.8511	25.1405	1.63674e+08	1.54879e+08	1.37778e+07	1.11895e+07	3.02633e+07	3.69859e+07
WP_004244125.1	MULTISPECIES: 16S rRNA (cytosine(1402)-N(4))-methyltransferase RsmH [Proteus]	Proteus	35 kDa	5	5.916	4.855			4.773	3.736	28.0297	28.0422	30.0724	30.1083	26.1295	26.3344	2.74025e+08	2.76396e+08	1.12901e+09	1.15748e+09	7.34123e+07	8.46158e+07
WP_004242729.1	MULTISPECIES: YebC/PmpR family DNA-binding transcriptional regulator [Proteus]	Proteus	27 kDa	3	6.9021	4.855			2.8638	4.67	28.6814	28.5812	25.2239	25.1093	26.3297	26.6118	4.30487e+08	4.01616e+08	3.91874e+07	3.61953e+07	8.43394e+07	1.02551e+08
WP_004245482.1	MULTISPECIES: DUF3461 family protein [Proteus]	Proteus	15 kDa	3	5.916	6.7971			1.9092	4.67	28.5681	28.4602	28.5428	28.1848	26.6664	26.7127	3.97971e+08	3.69295e+08	3.91043e+08	3.05111e+08	1.06507e+08	1.09981e+08
WP_004248711.1	MULTISPECIES: DNA polymerase III subunit alpha [Proteus]	Proteus	130 kDa	6	5.916	4.855	1.0587	1.1196	1.9092	3.736	25.9721	25.882	21.4542	20.3102	23.3165	24.0173	6.58227e+07	6.18384e+07	2.87322e+06	1.30013e+06	1.04463e+07	1.69793e+07
WP_004242837.1	MULTISPECIES: NAD(P)H-quinone oxidoreductase [Proteus]	Proteus	37 kDa	6	4.93	5.8261			1.9092	5.604	26.1686	26.0645	26.1215	26.9173	23.7825	24.096	7.54282e+07	7.01769e+07	7.30053e+07	1.2674e+08	1.44296e+07	1.79319e+07
WP_004248868.1	MULTISPECIES: succinate dehydrogenase/fumarate reductase iron-sulfur subunit [Proteus]	Proteus	27 kDa	3	2.958	4.855			4.773	5.604	29.1055	29.2646	23.2903	23.0886	26.8371	27.2049	5.77592e+08	6.44966e+08	1.02587e+07	8.92022e+06	1.1989e+08	1.547e+08
WP_004243877.1	MULTISPECIES: molecular chaperone [Proteus]	Proteus	28 kDa	6	4.93	5.8261			3.8184	3.736	27.5378	27.6447	26.9499	24.3316	25.3657	25.7244	1.94852e+08	2.09834e+08	1.29634e+08	2.11122e+07	4.32343e+07	5.5438e+07
WP_004248507.1	MULTISPECIES: UDP-glucose 4-epimerase GalE [Proteus]	Proteus	37 kDa	3	4.93	3.884			4.773	4.67	27.5876	27.5532	28.0269	27.7895	25.4758	25.6349	2.01697e+08	1.96942e+08	2.73496e+08	2.31986e+08	4.66631e+07	5.21033e+07
WP_004246246.1	MULTISPECIES: transcription elongation factor GreA [Proteus]	Proteus	18 kDa	5	5.916	4.855			3.8184	3.736	30.1113	30.0177	26.4908	26.3862	28.1741	28.1718	1.15989e+09	1.08698e+09	9.43001e+07	8.77106e+07	3.02872e+08	3.02387e+08
WP_004243902.1	MULTISPECIES: ATP-dependent RNA helicase SrmB [Proteus]	Proteus	51 kDa	3	4.93	5.8261			2.8638	4.67	27.4814	27.2298	31.0389	31.1565	25.5294	25.3437	1.87383e+08	1.57391e+08	2.20624e+09	2.3936e+09	4.84317e+07	4.258e+07
WP_004245455.1	MULTISPECIES: SDR family oxidoreductase [Proteus]	Proteus	26 kDa	4	5.916	3.884			4.773	3.736	27.1857	26.5646	23.6436	28.9543	25.7887	25.3634	1.52656e+08	9.92547e+07	1.31051e+07	5.20114e+08	5.79671e+07	4.31649e+07
WP_004248018.1	MULTISPECIES: FNR family transcription factor [Proteus]	Proteus	28 kDa	3	4.93	5.8261			2.8638	4.67	26.8426	27.02	29.0659	28.6714	24.3936	24.9657	1.20347e+08	1.36089e+08	5.6197e+08	4.27524e+08	2.20397e+07	3.27664e+07
WP_012367485.1	MULTISPECIES: adenine phosphoribosyltransferase [Proteus]	Proteus	20 kDa	2	4.93	3.884			3.8184	5.604	26.426	27.1235	24.7392	24.3909	23.7152	24.7564	9.01595e+07	1.46208e+08	2.80054e+07	2.19982e+07	1.3772e+07	2.83417e+07
WP_026090527.1	MULTISPECIES: DUF493 family protein YbeD [Proteus]	Proteus	10 kDa	2	4.93	4.855			4.773	3.736	27.308	27.2472	23.264	22.0576	25.5248	25.4066	1.66162e+08	1.59298e+08	1.00729e+07	4.36527e+06	4.82744e+07	4.44779e+07
WP_004246454.1	MULTISPECIES: protein-export chaperone SecB [Proteus]	Proteus	18 kDa	3	2.958	6.7971			3.8184	4.67	28.8502	28.7043	27.4533	27.5354	27.0918	27.1464	4.83909e+08	4.37378e+08	1.83767e+08	1.94532e+08	1.43036e+08	1.48549e+08
WP_004244998.1	MULTISPECIES: RNA polymerase-binding protein DksA [Proteus]	Proteus	17 kDa	2	4.93	2.913			5.7276	4.67	28.2401	28.5276	19.7085	20.4837	25.7938	26.5978	3.17044e+08	3.86946e+08	856726	1.46628e+06	5.81716e+07	1.01561e+08
WP_004248376.1	MULTISPECIES: ribonucleotide-diphosphate reductase subunit beta [Proteus]	Proteus	44 kDa	5	3.944	4.855	2.1174	1.1196	1.9092	3.736	26.9662	27.0695	30.5138	29.9896	24.6914	25.0942	1.31107e+08	1.40843e+08	1.53314e+09	1.06606e+09	2.70918e+07	3.58177e+07
WP_004245406.1	MULTISPECIES: glycerol-3-phosphate transporter [Proteus]	Proteus	50 kDa	6	3.944	2.913		1.1196	4.773	4.67	27.6812	27.5334	27.4336	27.5034	25.7715	25.7089	2.15212e+08	1.94261e+08	1.81279e+08	1.90254e+08	5.72793e+07	5.48466e+07
WP_004242618.1	MULTISPECIES: undecaprenyl-phosphate 4-deoxy-4-formamido-L-arabinose transferase [Proteus]	Proteus	37 kDa	7	4.93	2.913			4.773	4.67	27.9156	27.7612	23.1661	22.1906	25.5334	25.782	2.53189e+08	2.27489e+08	9.41237e+06	4.78677e+06	4.85651e+07	5.76972e+07
WP_012368606.1	MULTISPECIES: ATPase RavA [Proteus]	Proteus	58 kDa	5	5.916	5.8261	1.0587		1.9092	2.802	24.272	24.2782	20.2117	5.24434	21.5664	22.1677	2.02575e+07	2.03459e+07	1.2143e+06	37.9055	3.10561e+06	4.71125e+06
WP_004245060.1	MULTISPECIES: YbaB/EbfC family nucleoid-associated protein [Proteus]	Proteus	12 kDa	2	4.93	3.884		1.1196	2.8638	4.67	25.7025	25.4411	27.7374	28.0109	23.5142	23.3767	5.46024e+07	4.5554e+07	2.2377e+08	2.70477e+08	1.19806e+07	1.08917e+07
WP_004248621.1	MULTISPECIES: FAD-dependent oxidoreductase [Proteus]	Proteus	52 kDa	4	3.944	4.855			2.8638	5.604	24.5894	24.3567	31.9463	31.5126	24.7908	24.614	2.52439e+07	2.14826e+07	4.13805e+09	3.06357e+09	2.90246e+07	2.56782e+07
WP_004249857.1	MULTISPECIES: 3-dehydroquinate synthase [Proteus]	Proteus	40 kDa	3	4.93	4.855			3.8184	3.736	26.8921	26.8745	25.291	24.4611	24.7817	25.3112	1.24542e+08	1.23035e+08	4.10543e+07	2.30952e+07	2.88419e+07	4.16336e+07
WP_004244116.1	MULTISPECIES: undecaprenyldiphospho-muramoylpentapeptide beta-N-acetylglucosaminyltransferase [Proteus]	Proteus	39 kDa	5	3.944	5.8261			1.9092	5.604	26.0945	26.1243	27.7076	26.565	23.8234	24.0779	7.16509e+07	7.31493e+07	2.1919e+08	9.92804e+07	1.48445e+07	1.77077e+07
WP_004246054.1	MULTISPECIES: D-alanyl-D-alanine carboxypeptidase DacA [Proteus]	Proteus	45 kDa	7	2.958	7.7681			2.8638	3.736	26.4325	26.7386	23.6468	22.8255	24.0186	24.8063	9.05692e+07	1.11973e+08	1.31336e+07	7.4329e+06	1.69949e+07	2.93393e+07
WP_004243646.1	MULTISPECIES: transcriptional regulator RcsB [Proteus]	Proteus	24 kDa	3	3.944	5.8261			3.8184	3.736	27.3047	27.3331	25.6376	25.6943	25.5432	25.6504	1.65776e+08	1.69074e+08	5.2202e+07	5.42935e+07	4.88952e+07	5.26667e+07
WP_004243118.1	MULTISPECIES: pyridoxamine 5'-phosphate oxidase [Proteus]	Proteus	25 kDa	3	3.944	6.7971			3.8184	2.802	25.0983	25.1676	21.2408	22.2712	22.1795	23.487	3.59196e+07	3.76888e+07	2.47805e+06	5.06166e+06	4.74989e+06	1.17569e+07
WP_004248380.1	MULTISPECIES: YfaZ family outer membrane protein [Proteus]	Proteus	19 kDa	4	4.93	3.884			3.8184	4.67	27.1789	26.7939	25.7111	25.8517	24.1656	24.2991	1.51942e+08	1.1635e+08	5.49316e+07	6.05537e+07	1.88185e+07	2.06422e+07
WP_004244343.1	MULTISPECIES: RNA polymerase sigma factor RpoS [Proteus]	Proteus	38 kDa	3	4.93	5.8261			4.773	1.868	28.8041	28.8382	21.2865	21.6864	27.1087	27.4343	4.68714e+08	4.79905e+08	2.55785e+06	3.37479e+06	1.44719e+08	1.81359e+08
WP_004243807.1	MULTISPECIES: Dyp-type peroxidase [Proteus]	Proteus	33 kDa	4	5.916	4.855			2.8638	3.736	27.2707	26.7864	22.9415	22.7923	24.9827	25.5551	1.61915e+08	1.15746e+08	8.05516e+06	7.26382e+06	3.31545e+07	4.93014e+07
WP_004246396.1	MULTISPECIES: M20 family metallopeptidase [Proteus]	Proteus	43 kDa	4	4.93	4.855			2.8638	4.67	27.2964	26.9255	27.4687	27.5969	25.0467	25.1656	1.64833e+08	1.2746e+08	1.8574e+08	2.02995e+08	3.46579e+07	3.76354e+07
WP_012368496.1	MULTISPECIES: glyoxylate bypass operon transcriptional repressor IclR [Proteus]	Proteus	30 kDa	4	4.93	4.855			4.773	2.802	27.6943	27.5803	23.0332	22.3895	25.6219	25.7284	2.17173e+08	2.00673e+08	8.58374e+06	5.49433e+06	5.16381e+07	5.55945e+07
WP_004245906.1	MULTISPECIES: transcriptional repressor LexA [Proteus]	Proteus	22 kDa	3	4.93	3.884			3.8184	4.67	25.6776	25.3674	16.0423	4.50737	23.1108	23.1982	5.36711e+07	4.3285e+07	67485.8	22.7433	9.05802e+06	9.62417e+06
WP_012367686.1	MULTISPECIES: molybdopterin molybdotransferase MoeA [Proteus]	Proteus	45 kDa	3	4.93	5.8261			2.8638	3.736	27.5556	27.6232	22.7024	24.0896	25.4059	25.7633	1.97275e+08	2.06732e+08	6.82487e+06	1.78519e+07	4.44569e+07	5.69551e+07
WP_012368075.1	MULTISPECIES: NADH:flavin oxidoreductase/NADH oxidase [Proteus]	Proteus	40 kDa	5	3.944	6.7971			3.8184	2.802	26.8734	26.6977	26.2841	26.4065	24.9219	24.6252	1.22945e+08	1.08842e+08	8.17126e+07	8.89529e+07	3.17864e+07	2.58782e+07
WP_004242581.1	MULTISPECIES: hexitol phosphatase HxpB [Proteus]	Proteus	24 kDa	4	4.93	4.855			4.773	2.802	27.9161	27.8733	30.0425	29.9716	26.3858	26.1718	2.53268e+08	2.45868e+08	1.10582e+09	1.05279e+09	8.76832e+07	7.55972e+07
WP_004243724.1	MULTISPECIES: PTS sugar transporter subunit IIA [Proteus]	Proteus	16 kDa	3	4.93	5.8261			3.8184	2.802	27.4861	27.3454	29.0767	16.4772	24.398	24.6109	1.87993e+08	1.70528e+08	5.66198e+08	91231.2	2.21067e+07	2.56217e+07
WP_004245295.1	MULTISPECIES: phospholipid-binding protein MlaC [Proteus]	Proteus	24 kDa	2	3.944	4.855			3.8184	4.67	27.4052	27.4842	24.3773	23.928	25.1122	25.7611	1.77741e+08	1.87744e+08	2.17915e+07	1.59607e+07	3.62682e+07	5.68671e+07
WP_004242825.1	MULTISPECIES: Re/Si-specific NAD(P)(+) transhydrogenase subunit beta [Proteus]	Proteus	49 kDa	4	5.916	4.855			2.8638	3.736	27.5138	27.6027	24.3431	24.1271	24.8524	25.5871	1.91634e+08	2.03811e+08	2.12809e+07	1.83221e+07	3.02905e+07	5.04066e+07
WP_004249140.1	MULTISPECIES: uroporphyrinogen decarboxylase [Proteus]	Proteus	40 kDa	4	5.916	5.8261			1.9092	3.736	27.1008	27.1147	28.0663	27.807	24.8297	24.9309	1.43926e+08	1.45322e+08	2.81066e+08	2.34827e+08	2.98176e+07	3.19841e+07
WP_004244520.1	MULTISPECIES: YbaK/prolyl-tRNA synthetase associated domain-containing protein [Proteus]	Proteus	18 kDa	4	4.93	6.7971			1.9092	3.736	27.2196	27.2854	31.2299	30.2223	25.0997	25.4471	1.56283e+08	1.63582e+08	2.51846e+09	1.25266e+09	3.59547e+07	4.57439e+07
WP_004246272.1	MULTISPECIES: 3'(2'),5'-bisphosphate nucleotidase CysQ [Proteus]	Proteus	27 kDa	4	5.916	2.913			2.8638	5.604	27.6067	27.5796	21.6162	21.4101	25.5224	25.6634	2.04387e+08	2.00585e+08	3.21452e+06	2.78656e+06	4.81962e+07	5.31429e+07
WP_004246848.1	MULTISPECIES: insulinase family protein [Proteus]	Proteus	57 kDa	6	6.9021	5.8261			1.9092	2.802	26.6976	26.6542	20.5968	24.6348	24.2399	24.7352	1.08837e+08	1.0561e+08	1.58585e+06	2.60503e+07	1.9812e+07	2.79275e+07
WP_004243865.1	MULTISPECIES: nitrogen regulatory protein P-II [Proteus]	Proteus	12 kDa	2	4.93	4.855			2.8638	4.67	27.4378	27.5147	24.6615	22.7198	25.326	25.6844	1.81809e+08	1.91761e+08	2.65366e+07	6.90761e+06	4.20629e+07	5.39217e+07
WP_004246485.1	MULTISPECIES: 50S ribosomal protein L28 [Proteus]	Proteus	9 kDa	2	3.944	4.855			4.773	3.736	27.3147	27.3321	24.3155	23.7413	25.4015	25.4431	1.66934e+08	1.68962e+08	2.08783e+07	1.40235e+07	4.43221e+07	4.56189e+07
WP_004244523.1	MULTISPECIES: imidazole glycerol phosphate synthase subunit HisF [Proteus]	Proteus	28 kDa	4	4.93	2.913	1.0587	1.1196	3.8184	2.802	26.8035	26.8804	28.358	27.8928	25.6246	25.3714	1.17128e+08	1.23543e+08	3.44031e+08	2.49206e+08	5.17335e+07	4.34056e+07
WP_004246031.1	MULTISPECIES: PhoH family protein [Proteus]	Proteus	40 kDa	6	3.944	3.884	1.0587	1.1196	2.8638	3.736	27.3575	27.3373	26.2184	25.3414	25.3015	25.5257	1.71963e+08	1.69568e+08	7.80761e+07	4.25125e+07	4.13528e+07	4.83061e+07
WP_004246291.1	MULTISPECIES: RNA chaperone Hfq [Proteus]	Proteus	11 kDa	3	4.93	3.884		1.1196	2.8638	3.736	28.5585	28.3893	24.014	24.4232	26.788	26.5572	3.95325e+08	3.51592e+08	1.69411e+07	2.24969e+07	1.15874e+08	9.87415e+07
WP_004244536.1	MULTISPECIES: L-serine ammonia-lyase [Proteus]	Proteus	49 kDa	4	3.944	3.884		1.1196	2.8638	4.67	26.2838	26.3511	19.424	20.8708	24.0678	24.2819	8.16967e+07	8.56018e+07	703392	1.91756e+06	1.75843e+07	2.0397e+07
WP_004243102.1	MULTISPECIES: phage shock protein PspA [Proteus]	Proteus	25 kDa	5	3.944	4.855			3.8184	3.736	29.1409	29.261	23.218	23.3562	27.1101	27.4855	5.91968e+08	6.43336e+08	9.75708e+06	1.07376e+07	1.44859e+08	1.87909e+08
WP_004247799.1	MULTISPECIES: 50S ribosomal protein L25 [Proteus]	Proteus	11 kDa	3	4.93	3.884			2.8638	4.67	27.5857	27.6654	29.6545	29.3566	24.7533	25.5448	2.01436e+08	2.12874e+08	8.45057e+08	6.87396e+08	2.82805e+07	4.89489e+07
WP_004243730.1	MULTISPECIES: amidophosphoribosyltransferase [Proteus]	Proteus	57 kDa	3	3.944	4.855			3.8184	3.736	26.9656	26.6372	26.191	25.8554	25.351	25.2475	1.31059e+08	1.04376e+08	7.66102e+07	6.07099e+07	4.27978e+07	3.98348e+07
WP_012367711.1	MULTISPECIES: 3-phosphoshikimate 1-carboxyvinyltransferase [Proteus]	Proteus	46 kDa	3	5.916	4.855			2.8638	2.802	26.809	26.821	25.1901	24.6096	24.8447	25.1429	1.17572e+08	1.1856e+08	3.82806e+07	2.55989e+07	3.013e+07	3.70479e+07
WP_004244690.1	MULTISPECIES: CoA-binding protein [Proteus]	Proteus	15 kDa	4	5.916	3.884			2.8638	3.736	27.0519	27.0822	24.5843	24.9304	24.1538	24.9717	1.39131e+08	1.42088e+08	2.51539e+07	3.19747e+07	1.86641e+07	3.2903e+07
WP_012368045.1	MULTISPECIES: protein YebF [Proteus]	Proteus	14 kDa	3	4.93	4.855			2.8638	3.736	28.1481	27.9791	23.2277	22.1496	26.3847	26.6256	2.97448e+08	2.64577e+08	9.82273e+06	4.65264e+06	8.76148e+07	1.03539e+08
WP_012367436.1	MULTISPECIES: molybdopterin adenylyltransferase [Proteus]	Proteus	21 kDa	6	3.944	3.884			2.8638	5.604	27.9465	28.1224	27.4057	27.4333	25.8954	26.162	2.58657e+08	2.92199e+08	1.77803e+08	1.8124e+08	6.24171e+07	7.5085e+07
WP_004246853.1	MULTISPECIES: glutathione-disulfide reductase [Proteus]	Proteus	49 kDa	6	4.93	4.855			2.8638	3.736	29.3958	29.3187	27.1094	27.2628	27.5878	27.6055	7.06326e+08	6.69572e+08	1.44788e+08	1.61031e+08	2.01717e+08	2.04214e+08
WP_012368589.1	MULTISPECIES: D-threitol dehydrogenase [Proteus]	Proteus	27 kDa	4	5.916	4.855			3.8184	1.868	27.1587	27.1185	23.3008	23.5857	24.6021	24.8871	1.49824e+08	1.45711e+08	1.03335e+07	1.25891e+07	2.54657e+07	3.1028e+07
WP_004247112.1	MULTISPECIES: cupin domain-containing protein [Proteus]	Proteus	43 kDa	5	3.944	5.8261			2.8638	3.736	26.8101	26.6834	25.168	24.0814	24.6868	24.7358	1.17662e+08	1.07772e+08	3.76978e+07	1.77506e+07	2.70063e+07	2.7939e+07
WP_004244537.1	MULTISPECIES: HAAAP family serine/threonine permease [Proteus]	Proteus	49 kDa	3	4.93	4.855			2.8638	3.736	27.2966	27.133	25.1899	25.4419	24.8006	25.3731	1.64854e+08	1.47176e+08	3.82756e+07	4.558e+07	2.92236e+07	4.34586e+07
WP_004242555.1	MULTISPECIES: DUF2628 domain-containing protein [Proteus]	Proteus	15 kDa	2	3.944	3.884			4.773	3.736	25.7459	25.9442	18.696	19.0909	24.2027	24.3346	5.62715e+07	6.45614e+07	424666	558397	1.93079e+07	2.11564e+07
WP_004248872.1	MULTISPECIES: glycerol-3-phosphate dehydrogenase subunit GlpB [Proteus]	Proteus	48 kDa	3	6.9021	4.855			0.9546	3.736	26.205	26.157	25.4489	24.9231	22.929	23.576	7.73571e+07	7.48244e+07	4.58008e+07	3.18133e+07	7.98562e+06	1.25047e+07
WP_004245082.1	MULTISPECIES: acyl-CoA thioesterase [Proteus]	Proteus	15 kDa	2	4.93	2.913			4.773	3.736	27.9116	27.9331	22.0571	20.8954	25.2481	25.9008	2.52482e+08	2.56277e+08	4.36359e+06	1.95046e+06	3.98497e+07	6.26476e+07
WP_026090432.1	MULTISPECIES: ribosome-associated ATPase/putative transporter RbbA [Proteus]	Proteus	103 kDa	5	4.93	3.884	2.1174	2.2392	0.9546	1.868	28.0942	27.761	31.4367	31.1122	26.4047	25.9774	2.86553e+08	2.27458e+08	2.9066e+09	2.32109e+09	8.88392e+07	6.60642e+07
WP_012367851.1	MULTISPECIES: peptide chain release factor 1 [Proteus]	Proteus	41 kDa	7	2.958	4.855	2.1174		2.8638	2.802	26.3526	26.0709	27.2524	27.5894	23.6618	24.1512	8.56908e+07	7.04891e+07	1.59882e+08	2.01949e+08	1.32713e+07	1.86304e+07
WP_004243753.1	MULTISPECIES: chorismate synthase [Proteus]	Proteus	39 kDa	3	3.944	3.884		1.1196	3.8184	2.802	25.9875	25.8422	4.3264	18.6162	23.6709	23.7165	6.65293e+07	6.01552e+07	20.0621	401821	1.33548e+07	1.3784e+07
WP_004243977.1	MULTISPECIES: IreA family TonB-dependent siderophore receptor [Proteus]	Proteus	76 kDa	4	3.944	3.884			4.773	2.802	26.8338	26.857	19.6654	21.6961	25.0561	25.1299	1.1961e+08	1.21556e+08	831509	3.39758e+06	3.48855e+07	3.67166e+07
WP_004250169.1	MULTISPECIES: hydrogenase 4 subunit B [Proteus]	Proteus	72 kDa	3	3.944	4.855			1.9092	4.67	27.5236	27.5401	24.2917	24.2324	25.0159	25.4691	1.92946e+08	1.95162e+08	2.05364e+07	1.97095e+07	3.39266e+07	4.64465e+07
WP_004245478.1	MULTISPECIES: type I methionyl aminopeptidase [Proteus]	Proteus	30 kDa	4	4.93	4.855			0.9546	4.67	25.718	25.7298	27.5687	27.4338	23.3063	23.7341	5.51944e+07	5.56466e+07	1.99063e+08	1.81301e+08	1.03726e+07	1.39537e+07
WP_004243141.1	MULTISPECIES: HTH-type transcriptional repressor PurR [Proteus]	Proteus	38 kDa	4	3.944	4.855			3.8184	2.802	26.0844	26.2462	25.2529	24.8201	24.3803	24.3996	7.11538e+07	7.95965e+07	3.99847e+07	2.9621e+07	2.18382e+07	2.21316e+07
WP_004246290.1	MULTISPECIES: GTPase HflX [Proteus]	Proteus	48 kDa	5	5.916	4.855			1.9092	2.802	25.8728	26.1145	22.5771	22.6448	23.0681	23.696	6.14465e+07	7.26543e+07	6.2572e+06	6.55784e+06	8.79417e+06	1.35898e+07
WP_004245009.1	MULTISPECIES: ABC transporter substrate-binding protein [Proteus]	Proteus	38 kDa	3	3.944	3.884			2.8638	4.67	26.0923	26.3803	25.935	25.58	23.533	24.5372	7.15424e+07	8.73473e+07	6.4153e+07	5.01571e+07	1.21376e+07	2.43467e+07
WP_004242920.1	MULTISPECIES: D-alanine--D-alanine ligase [Proteus]	Proteus	40 kDa	4	4.93	3.884			2.8638	3.736	26.556	26.4739	25.9693	26.8934	24.1098	24.4835	9.8665e+07	9.32076e+07	6.56953e+07	1.2466e+08	1.81037e+07	2.3456e+07
WP_004245304.1	MULTISPECIES: LPS export ABC transporter ATP-binding protein [Proteus]	Proteus	27 kDa	4	4.93	3.884			2.8638	3.736	26.4784	26.517	24.6457	24.6766	23.7704	24.4905	9.34963e+07	9.60323e+07	2.62481e+07	2.68157e+07	1.43093e+07	2.35705e+07
WP_004246197.1	MULTISPECIES: aspartate carbamoyltransferase [Proteus]	Proteus	35 kDa	3	4.93	3.884			2.8638	3.736	25.1544	25.1878	25.4777	22.6055	23.1319	23.2441	3.73441e+07	3.82205e+07	4.67241e+07	6.38188e+06	9.19142e+06	9.93513e+06
WP_026090429.1	MULTISPECIES: YciK family oxidoreductase [Proteus]	Proteus	28 kDa	5	2.958	4.855			2.8638	4.67	27.0987	27.211	21.7453	21.2006	25.0245	25.3283	1.43717e+08	1.55358e+08	3.51554e+06	2.40993e+06	3.41296e+07	4.21296e+07
WP_004245190.1	MULTISPECIES: cystathionine beta-lyase [Proteus]	Proteus	44 kDa	4	5.916	3.884			2.8638	2.802	26.3694	26.4738	19.834	20.7454	24.0932	24.5569	8.669e+07	9.31996e+07	934598	1.75788e+06	1.78973e+07	2.46807e+07
WP_004243260.1	MULTISPECIES: NAD(P)H nitroreductase [Proteus]	Proteus	20 kDa	2	4.93	3.884			2.8638	3.736	25.3327	25.3725	18.2565	19.5859	21.775	22.8398	4.22585e+07	4.34405e+07	313143	786928	3.58865e+06	7.50722e+06
WP_004243985.1	MULTISPECIES: UDP-glucose--hexose-1-phosphate uridylyltransferase [Proteus]	Proteus	41 kDa	4	3.944	3.884			2.8638	4.67	27.6524	27.7146	24.2307	23.7859	25.1441	25.6207	2.10965e+08	2.20252e+08	1.96862e+07	1.44637e+07	3.70794e+07	5.15937e+07
WP_004245045.1	MULTISPECIES: helix-turn-helix transcriptional regulator [Proteus]	Proteus	24 kDa	2	5.916	3.884			2.8638	2.802	27.3148	27.2985	21.795	21.0427	25.0568	25.3164	1.66944e+08	1.65071e+08	3.63881e+06	2.16015e+06	3.49019e+07	4.17825e+07
WP_004243490.1	MULTISPECIES: sodium/proline symporter PutP [Proteus]	Proteus	54 kDa	3	2.958	4.855			3.8184	3.736	27.5943	27.7475	30.5813	30.5021	25.8236	26.0845	2.02627e+08	2.2533e+08	1.60658e+09	1.52067e+09	5.93841e+07	7.11592e+07
WP_004243288.1	MULTISPECIES: nitroreductase family protein [Proteus]	Proteus	23 kDa	3	4.93	4.855			1.9092	3.736	28.8965	28.9321	26.9305	27.0912	26.6753	27.1141	4.99703e+08	5.12206e+08	1.27901e+08	1.42979e+08	1.07168e+08	1.45259e+08
WP_004244680.1	MULTISPECIES: bifunctional 3-hydroxydecanoyl-ACP dehydratase/trans-2-decenoyl-ACP isomerase [Proteus]	Proteus	19 kDa	2	4.93	4.855			2.8638	2.802	28.3439	28.2255	26.7141	26.6313	26.3234	26.3559	3.4069e+08	3.13847e+08	1.10089e+08	1.03952e+08	8.39746e+07	8.58848e+07
WP_004249430.1	MULTISPECIES: dihydroxyacetone kinase ADP-binding subunit DhaL [Proteus]	Proteus	23 kDa	3	5.916	5.8261			0.9546	2.802	26.7538	26.5175	24.1235	23.7671	24.6138	24.5951	1.13158e+08	9.60666e+07	1.82766e+07	1.42759e+07	2.56742e+07	2.53441e+07
WP_004244689.1	MULTISPECIES: methylglyoxal synthase [Proteus]	Proteus	17 kDa	3	6.9021	4.855			1.9092	1.868	25.9271	26.0551	21.5654	21.9962	23.1579	23.9178	6.38003e+07	6.97205e+07	3.10333e+06	4.18314e+06	9.35866e+06	1.58477e+07
WP_012368203.1	MULTISPECIES: hypothetical protein [Proteus]	Proteus	23 kDa	3	5.916	4.855			0.9546	3.736	26.272	26.2223	20.8786	21.5675	23.8073	24.1912	8.10351e+07	7.82909e+07	1.92793e+06	3.10787e+06	1.46797e+07	1.91543e+07
WP_004249162.1	MULTISPECIES: single-stranded DNA-binding protein SSB1 [Proteus]	Proteus	19 kDa	2	3.944	4.855			1.9092	4.67	29.6327	29.734	26.5194	26.448	27.5093	27.7186	8.32373e+08	8.92938e+08	9.61927e+07	9.1547e+07	1.91042e+08	2.20869e+08
WP_004243270.1	MULTISPECIES: MipA/OmpV family protein [Proteus]	Proteus	28 kDa	2	4.93	4.855			2.8638	2.802	27.6085	27.4624	28.1228	27.8043	25.5249	25.6231	2.04634e+08	1.84927e+08	2.92295e+08	2.34382e+08	4.82784e+07	5.16798e+07
WP_004243041.1	MULTISPECIES: HTH-type transcriptional regulator CysB [Proteus]	Proteus	37 kDa	4	6.9021	4.855			0.9546	2.802	27.0213	27.2526	22.5959	23.1121	24.4436	24.8885	1.36218e+08	1.59897e+08	6.33913e+06	9.06624e+06	2.28175e+07	3.10582e+07
WP_012367981.1	MULTISPECIES: lactoylglutathione lyase [Proteus]	Proteus	15 kDa	1	4.93	4.855			2.8638	2.802	28.1201	28.3102	24.6167	24.7304	24.6651	25.5461	2.91746e+08	3.32827e+08	2.5725e+07	2.78342e+07	2.66024e+07	4.8995e+07
WP_004245686.1	MULTISPECIES: NADH-quinone oxidoreductase subunit B family protein [Proteus]	Proteus	29 kDa	3	5.916	3.884			0.9546	4.67	25.4839	25.4044	26.3719	26.1856	23.2788	23.3991	4.69257e+07	4.44097e+07	8.68422e+07	7.63227e+07	1.01768e+07	1.10621e+07
WP_004246507.1	MULTISPECIES: chromosomal replication initiator protein DnaA [Proteus]	Proteus	53 kDa	3	5.916	4.855			1.9092	2.802	24.4089	24.6864	22.9489	21.3824	21.618	22.6792	2.22753e+07	2.69981e+07	8.09666e+06	2.73374e+06	3.21849e+06	6.71605e+06
WP_012367592.1	MULTISPECIES: S-(hydroxymethyl)glutathione dehydrogenase/class III alcohol dehydrogenase [Proteus]	Proteus	39 kDa	5	4.93	4.855				5.604	29.0739	28.8809	29.5334	29.1267	26.8647	26.908	5.65069e+08	4.94333e+08	7.77007e+08	5.86159e+08	1.22201e+08	1.25926e+08
WP_004246293.1	MULTISPECIES: tRNA (adenosine(37)-N6)-dimethylallyltransferase MiaA [Proteus]	Proteus	35 kDa	2	4.93	1.942	2.1174	1.1196	2.8638	1.868	26.2457	26.3772	16.5293	17.3329	24.2804	24.0975	7.9569e+07	8.71623e+07	94584.9	165095	2.03764e+07	1.79505e+07
WP_004246661.1	MULTISPECIES: universal stress protein UspA [Proteus]	Proteus	16 kDa	2	3.944	2.913	1.0587		2.8638	3.736	24.9255	25.2198	20.3876	22.5494	24.0165	24.1108	3.18662e+07	3.90774e+07	1.37172e+06	6.13834e+06	1.697e+07	1.81168e+07
WP_004245252.1	MULTISPECIES: 16S rRNA (cytidine(1402)-2'-O)-methyltransferase [Proteus]	Proteus	32 kDa	4	4.93	3.884	1.0587		2.8638	1.868	24.1071	24.0662	23.0919	22.4819	22.1074	22.4907	1.80705e+07	1.75652e+07	8.94034e+06	5.85769e+06	4.51833e+06	5.8934e+06
WP_004246195.1	MULTISPECIES: ornithine carbamoyltransferase [Proteus]	Proteus	37 kDa	4			3.1761	2.2392	4.773	4.67	24.352	23.7853	27.3334	27.5276	23.3165	23.2337	2.14127e+07	1.44576e+07	1.69117e+08	1.93478e+08	1.04462e+07	9.86391e+06
WP_004246856.1	MULTISPECIES: RidA family protein [Proteus]	Proteus	18 kDa	3	3.944	4.855			2.8638	2.802	28.3056	28.2619	25.0445	23.965	26.1757	26.5195	3.31766e+08	3.2187e+08	3.46066e+07	1.63751e+07	7.58e+07	9.61947e+07
WP_004245923.1	MULTISPECIES: bifunctional 4-hydroxy-2-oxoglutarate aldolase/2-dehydro-3-deoxy-phosphogluconate aldolase [Proteus]	Proteus	22 kDa	3	4.93	3.884			1.9092	3.736	26.3029	26.2014	22.0326	21.3629	24.1582	24.303	8.27895e+07	7.71627e+07	4.29029e+06	2.69696e+06	1.87211e+07	2.06985e+07
WP_004243251.1	MULTISPECIES: UTP--glucose-1-phosphate uridylyltransferase GalU [Proteus]	Proteus	33 kDa	2	4.93	2.913			3.8184	2.802	24.1297	23.985	21.992	22.2606	21.6851	21.9982	1.83557e+07	1.66041e+07	4.17116e+06	5.02468e+06	3.37185e+06	4.18893e+06
WP_004242576.1	MULTISPECIES: OprD family outer membrane porin [Proteus]	Proteus	51 kDa	5	2.958	3.884			3.8184	3.736	25.8868	25.9811	26.2307	25.4656	24.2064	24.3014	6.20433e+07	6.62372e+07	7.87432e+07	4.63351e+07	1.9357e+07	2.06757e+07
WP_170832182.1	MULTISPECIES: 3-deoxy-7-phosphoheptulonate synthase [Proteus]	Proteus	40 kDa	5	1.972	1.942			4.773	5.604	27.3366	27.2379	23.2412	22.8933	25.3633	25.9419	1.6949e+08	1.58278e+08	9.91506e+06	7.79078e+06	4.31645e+07	6.4461e+07
WP_004244995.1	MULTISPECIES: bifunctional glycosyl transferase/transpeptidase [Proteus]	Proteus	86 kDa	4	5.916	3.884			0.9546	3.736	25.9939	25.708	21.8873	18.9868	22.322	23.7028	6.68264e+07	5.48143e+07	3.87917e+06	519510	5.24326e+06	1.36534e+07
WP_004243818.1	MULTISPECIES: tetratricopeptide repeat protein [Proteus]	Proteus	22 kDa	4	3.944	3.884			2.8638	3.736	27.6631	27.7197	28.216	27.9285	25.8276	25.9618	2.1253e+08	2.21038e+08	3.11798e+08	2.55454e+08	5.9552e+07	6.53531e+07
WP_004245545.1	MULTISPECIES: type 3 dihydrofolate reductase [Proteus]	Proteus	18 kDa	3	3.944	2.913			3.8184	3.736	25.3972	25.252	4.3264	4.50737	23.2027	23.3731	4.41901e+07	3.99582e+07	20.0621	22.7433	9.654e+06	1.08647e+07
WP_012367920.1	MULTISPECIES: cystathionine gamma-synthase family protein [Proteus]	Proteus	46 kDa	3	1.972	5.8261			2.8638	3.736	25.4515	25.8235	26.2976	24.1045	22.6497	23.4513	4.58833e+07	5.93827e+07	8.24835e+07	1.80377e+07	6.58005e+06	1.14694e+07
WP_004252248.1	MULTISPECIES: class 1b ribonucleoside-diphosphate reductase subunit alpha [Proteus]	Proteus	81 kDa	3	3.944	4.855			1.9092	3.736	27.5527	27.8184	29.5394	29.3724	25.7287	25.9597	1.96873e+08	2.36685e+08	7.80244e+08	6.94976e+08	5.56064e+07	6.52581e+07
WP_004243274.1	MULTISPECIES: fatty acid metabolism transcriptional regulator FadR [Proteus]	Proteus	27 kDa	4	1.972	3.884			2.8638	5.604	26.8105	26.8946	27.6283	27.5944	24.9894	25.1831	1.17698e+08	1.24762e+08	2.07461e+08	2.02654e+08	3.33081e+07	3.80956e+07
WP_004248538.1	MULTISPECIES: oxidative stress defense protein [Proteus]	Proteus	26 kDa	4	4.93	3.884			0.9546	4.67	28.1779	28.1292	26.2373	25.6057	25.9583	26.1218	3.03658e+08	2.93582e+08	7.9107e+07	5.10613e+07	6.51983e+07	7.3019e+07
WP_004249643.1	MULTISPECIES: miniconductance mechanosensitive channel MscM [Proteus]	Proteus	125 kDa	4	2.958	2.913	1.0587	3.3588	1.9092	1.868	27.0012	26.5615	26.6938	26.0821	24.7373	24.3971	1.34327e+08	9.90424e+07	1.08553e+08	7.10408e+07	2.79687e+07	2.20936e+07
WP_004245298.1	MULTISPECIES: phospholipid ABC transporter ATP-binding protein MlaF [Proteus]	Proteus	30 kDa	5	2.958	0.97101		2.2392	2.8638	4.67	30.7544	30.7663	28.1216	28.4017	29.1612	29.1526	1.81128e+09	1.82632e+09	2.92037e+08	3.54622e+08	6.00347e+08	5.96773e+08
WP_004246370.1	MULTISPECIES: DUF413 domain-containing protein [Proteus]	Proteus	13 kDa	2	3.944	4.855			1.9092	2.802	25.2409	24.7674	26.3397	25.9987	22.8228	23.1197	3.96522e+07	2.85587e+07	8.49254e+07	6.70484e+07	7.41898e+06	9.11443e+06
WP_004244423.1	MULTISPECIES: cytochrome d ubiquinol oxidase subunit II [Proteus]	Proteus	43 kDa	2	3.944	3.884	1.0587		1.9092	2.802	28.087	28.3719	24.099	24.6423	25.8554	26.3992	2.8512e+08	3.47378e+08	1.79684e+07	2.61853e+07	6.07104e+07	8.85004e+07
WP_004246819.1	MULTISPECIES: bifunctional GTP diphosphokinase/guanosine-3',5'-bis pyrophosphate 3'-pyrophosphohydrolase [Proteus]	Proteus	80 kDa	5	5.916	4.855			0.9546	1.868	25.4056	25.0018	27.2374	26.5943	23.3602	23.3356	4.44478e+07	3.35965e+07	1.58228e+08	1.01318e+08	1.07677e+07	1.05853e+07
WP_004243912.1	MULTISPECIES: outer membrane protein assembly factor BamE [Proteus]	Proteus	14 kDa	2	3.944	4.855			1.9092	2.802	25.2074	25.0522	19.8243	19.1871	23.003	23.2738	3.87413e+07	3.47901e+07	928325	596894	8.40609e+06	1.01415e+07
WP_004243291.1	MULTISPECIES: methylphosphonate esterase [Proteus]	Proteus	38 kDa	4	2.958	2.913			3.8184	3.736	25.8469	25.9377	27.4307	27.2025	24.4747	24.4193	6.03518e+07	6.42713e+07	1.80906e+08	1.54443e+08	2.33133e+07	2.24357e+07
WP_004245918.1	MULTISPECIES: hypothetical protein [Proteus]	Proteus	22 kDa	3	3.944	3.884			2.8638	2.802	27.7638	27.8804	24.3487	22.705	25.7895	26.1036	2.27899e+08	2.47073e+08	2.13637e+07	6.83749e+06	5.79985e+07	7.21069e+07
WP_004249485.1	MULTISPECIES: RNA polymerase-associated protein RapA [Proteus]	Proteus	110 kDa	4	5.916	3.884			0.9546	2.802	27.1644	27.0825	27.1375	26.8766	25.1942	25.3321	1.50417e+08	1.42121e+08	1.47638e+08	1.23211e+08	3.839e+07	4.22391e+07
WP_004249673.1	MULTISPECIES: DNA helicase Rep [Proteus]	Proteus	78 kDa	5	2.958	4.855			2.8638	2.802	25.966	26.1182	24.1273	23.6336	25.4343	25.0647	6.55453e+07	7.2839e+07	1.83251e+07	1.30143e+07	4.53407e+07	3.50936e+07
WP_012368460.1	MULTISPECIES: lytic polysaccharide monooxygenase [Proteus]	Proteus	22 kDa	3	3.944	3.884			2.8638	2.802	27.2836	26.7631	26.2183	26.3611	25.3987	25.0194	1.63373e+08	1.13889e+08	7.80709e+07	8.61936e+07	4.4234e+07	3.40087e+07
WP_004246537.1	MULTISPECIES: formate dehydrogenase subunit beta [Proteus]	Proteus	34 kDa	3	3.944	3.884			2.8638	2.802	27.4267	27.515	25.8311	26.0904	25.4441	25.6776	1.80404e+08	1.91797e+08	5.96963e+07	7.14504e+07	4.56512e+07	5.36696e+07
WP_004251473.1	MULTISPECIES: universal stress protein [Proteus]	Proteus	16 kDa	1	3.944	3.884			1.9092	3.736	25.0792	24.8594	19.3762	18.5721	22.7532	22.7057	3.54477e+07	3.04389e+07	680486	389736	7.06946e+06	6.84041e+06
WP_012368100.1	MULTISPECIES: NADH-quinone oxidoreductase subunit NuoN [Proteus]	Proteus	53 kDa	3	3.944	3.884			1.9092	3.736	27.5134	27.4892	26.8381	25.8128	25.1495	25.4629	1.91589e+08	1.88391e+08	1.19972e+08	5.89407e+07	3.72175e+07	4.62491e+07
WP_004250285.1	MULTISPECIES: 1-acyl-sn-glycerol-3-phosphate acyltransferase [Proteus]	Proteus	25 kDa	3	3.944	4.855			1.9092	2.802	27.6516	27.4189	27.4706	27.2857	25.8614	25.7206	2.10848e+08	1.79434e+08	1.85984e+08	1.63611e+08	6.09622e+07	5.52938e+07
WP_004248606.1	MULTISPECIES: YceI family protein [Proteus]	Proteus	21 kDa	3	3.944	5.8261			0.9546	2.802	27.7037	27.2632	26.8906	26.8131	25.6982	26.1089	2.18602e+08	1.61077e+08	1.24418e+08	1.17912e+08	5.44425e+07	7.23717e+07
WP_004246363.1	MULTISPECIES: threonine ammonia-lyase, biosynthetic [Proteus]	Proteus	57 kDa	6	3.944	4.855			0.9546	3.736	26.0192	26.2022	25.3894	25.0015	23.6088	24.0531	6.80075e+07	7.72052e+07	4.39515e+07	3.35891e+07	1.27922e+07	1.74064e+07
WP_004246398.1	MULTISPECIES: glycine betaine/L-proline transporter ProP [Proteus]	Proteus	54 kDa	2	4.93	4.855				3.736	25.9737	26.2075	23.7775	25.5711	24.6208	24.738	6.58956e+07	7.74906e+07	1.43793e+07	4.98503e+07	2.57983e+07	2.79812e+07
WP_004249667.1	MULTISPECIES: glucose-1-phosphate thymidylyltransferase RfbA [Proteus]	Proteus	33 kDa	3	2.958	1.942	1.0587		2.8638	3.736	25.9222	26.1855	24.0805	24.4699	23.5364	24.2301	6.35858e+07	7.63169e+07	1.77405e+07	2.32364e+07	1.21663e+07	1.96786e+07
WP_004244674.1	MULTISPECIES: ABC transporter ATP-binding protein [Proteus]	Proteus	73 kDa	6	3.944	2.913		1.1196	0.9546	3.736	24.7267	24.641	29.3553	29.5017	22.9234	23.2279	2.77631e+07	2.6163e+07	6.86792e+08	7.60154e+08	7.95475e+06	9.82381e+06
WP_004244763.1	MULTISPECIES: ribosome-associated translation inhibitor RaiA [Proteus]	Proteus	13 kDa	3	2.958	2.913	1.0587		3.8184	1.868	27.3344	27.3722	27.9714	28.1683	24.9654	25.6298	1.6923e+08	1.73727e+08	2.63159e+08	3.01648e+08	3.27603e+07	5.19219e+07
WP_012368603.1	MULTISPECIES: lactate utilization protein C [Proteus]	Proteus	25 kDa	2	2.958	2.913			2.8638	3.736	26.4737	26.4673	20.0636	3.92241	24.7201	25.1911	9.31915e+07	9.27771e+07	1.09585e+06	15.1622	2.76365e+07	3.83069e+07
WP_012368791.1	MULTISPECIES: 4-hydroxy-3-polyprenylbenzoate decarboxylase [Proteus]	Proteus	55 kDa	4	3.944	1.942			3.8184	2.802	25.7649	25.2294	20.2563	19.0871	23.9885	23.3709	5.70191e+07	3.93383e+07	1.25246e+06	556919	1.66436e+07	1.08474e+07
WP_012367956.1	MULTISPECIES: orotidine-5'-phosphate decarboxylase [Proteus]	Proteus	27 kDa	4	3.944	3.884			2.8638	1.868	26.2081	25.9425	22.3054	22.5998	24.4561	24.4037	7.75236e+07	6.44873e+07	5.18331e+06	6.35667e+06	2.30148e+07	2.21939e+07
WP_004248914.1	MULTISPECIES: metalloprotease PmbA [Proteus]	Proteus	48 kDa	6	2.958	4.855			3.8184	0.934	26.1682	26.2349	24.9048	24.6915	24.069	24.2849	7.5406e+07	7.89746e+07	3.14122e+07	2.70949e+07	1.7599e+07	2.04402e+07
WP_012368638.1	MULTISPECIES: tRNA uridine-5-carboxymethylaminomethyl(34) synthesis GTPase MnmE [Proteus]	Proteus	50 kDa	5	2.958	4.855			1.9092	2.802	27.1702	27.1141	26.4972	26.1189	25.0231	25.377	1.51027e+08	1.45262e+08	9.47201e+07	7.28724e+07	3.40952e+07	4.3575e+07
WP_004242876.1	MULTISPECIES: isoaspartyl peptidase/L-asparaginase [Proteus]	Proteus	37 kDa	3	2.958	3.884			1.9092	3.736	25.7736	25.9028	23.7196	24.6515	23.5372	24.1871	5.73622e+07	6.27363e+07	1.38134e+07	2.63532e+07	1.2173e+07	1.91001e+07
WP_004247566.1	MULTISPECIES: excinuclease ABC subunit B [Proteus]	Proteus	76 kDa	3	4.93	3.884			0.9546	2.802	25.2289	25.1424	24.606	24.7936	22.913	23.1362	3.93225e+07	3.70355e+07	2.55349e+07	2.90813e+07	7.89788e+06	9.21894e+06
WP_004244504.1	MULTISPECIES: GTP cyclohydrolase I FolE [Proteus]	Proteus	25 kDa	2	3.944	2.913			2.8638	2.802	26.3925	26.5423	18.5137	18.8794	24.2341	24.7359	8.80923e+07	9.77313e+07	374272	482231	1.97334e+07	2.79419e+07
WP_004243727.1	MULTISPECIES: glutathione binding-like protein [Proteus]	Proteus	23 kDa	3	3.944	4.855			0.9546	2.802	27.1522	26.9702	26.2757	27.9285	24.3305	24.7172	1.49155e+08	1.31474e+08	8.1243e+07	2.55453e+08	2.10961e+07	2.75822e+07
WP_012367674.1	MULTISPECIES: pyridoxal phosphatase [Proteus]	Proteus	31 kDa	3	2.958	2.913			3.8184	2.802	26.7464	26.7402	17.6099	17.9534	24.2525	24.7627	1.12578e+08	1.12103e+08	200042	253816	1.99866e+07	2.84652e+07
WP_004249861.1	MULTISPECIES: superoxide dismutase [Mn] [Proteus]	Proteus	24 kDa	3	3.944	2.913			2.8638	2.802	27.0218	26.6628	23.8365	26.7952	24.7309	24.7247	1.36264e+08	1.06243e+08	1.49796e+07	1.16455e+08	2.78451e+07	2.77249e+07
WP_004247540.1	MULTISPECIES: type 2 GTP cyclohydrolase I [Proteus]	Proteus	27 kDa	4	4.93	2.913			1.9092	2.802	27.847	27.6033	25.9981	26.2065	25.5427	25.6958	2.41423e+08	2.03897e+08	6.70201e+07	7.74379e+07	4.88771e+07	5.43517e+07
WP_012367760.1	MULTISPECIES: thiamine pyrophosphate-dependent enzyme [Proteus]	Proteus	61 kDa	3	4.93	1.942			2.8638	2.802	25.9689	25.1905	29.2647	29.0681	24.3919	23.8287	6.5678e+07	3.82917e+07	6.44983e+08	5.62807e+08	2.20134e+07	1.48991e+07
WP_004243693.1	MULTISPECIES: NADH-quinone oxidoreductase subunit NuoE [Proteus]	Proteus	20 kDa	3	2.958	3.884			2.8638	2.802	27.4838	27.0572	25.3501	24.6958	26.0844	25.7883	1.87695e+08	1.39642e+08	4.27687e+07	2.71749e+07	7.11497e+07	5.79505e+07
WP_004246795.1	MULTISPECIES: CsgG/HfaB family protein [Proteus]	Proteus	24 kDa	3	2.958	4.855			0.9546	3.736	26.1118	26.0722	23.8523	23.727	23.2033	23.9734	7.25147e+07	7.05529e+07	1.51447e+07	1.3885e+07	9.65837e+06	1.64704e+07
WP_004243120.1	MULTISPECIES: anhydro-N-acetylmuramic acid kinase [Proteus]	Proteus	40 kDa	2	3.944	3.884			1.9092	2.802	25.6113	25.6731	26.5647	18.4925	23.542	23.6956	5.12597e+07	5.35037e+07	9.92614e+07	368816	1.22137e+07	1.35855e+07
WP_004248935.1	MULTISPECIES: divisome-associated lipoprotein YraP [Proteus]	Proteus	20 kDa	3	3.944	3.884			1.9092	2.802	26.7048	26.6392	22.4311	22.3721	24.4452	24.5604	1.0938e+08	1.04522e+08	5.65484e+06	5.42824e+06	2.28423e+07	2.47403e+07
WP_004249760.1	MULTISPECIES: ribonuclease PH [Proteus]	Proteus	26 kDa	3	3.944	3.884			1.9092	2.802	26.541	26.4452	23.9549	24.1314	24.695	24.7492	9.7641e+07	9.13689e+07	1.62612e+07	1.83774e+07	2.71601e+07	2.82004e+07
WP_012368597.1	MULTISPECIES: SPOR domain-containing protein [Proteus]	Proteus	34 kDa	2	3.944	3.884			2.8638	1.868	27.8295	27.256	24.6395	20.7752	25.1544	25.0192	2.38521e+08	1.60274e+08	2.61354e+07	1.79458e+06	3.73438e+07	3.40047e+07
WP_004248870.1	MULTISPECIES: glycerophosphodiester phosphodiesterase [Proteus]	Proteus	41 kDa	3	1.972	5.8261			0.9546	3.736	24.8793	25.0197	18.3321	19.7849	22.7136	23.4524	3.08621e+07	3.4016e+07	329991	903362	6.87812e+06	1.14783e+07
WP_004249931.1	MULTISPECIES: glycosyltransferase [Proteus]	Proteus	41 kDa	4	1.972	3.884			2.8638	3.736	24.843	24.9499	18.5702	15.8961	22.019	22.8306	3.00942e+07	3.24103e+07	389208	60984.3	4.2499e+06	7.45933e+06
WP_012368828.1	MULTISPECIES: 50S ribosomal protein L11 methyltransferase [Proteus]	Proteus	32 kDa	3	4.93	4.855			0.9546	1.868	27.2907	27.3699	18.4958	22.383	24.8433	25.4316	1.64175e+08	1.73443e+08	369639	5.46976e+06	3.01009e+07	4.52571e+07
WP_012368555.1	MULTISPECIES: tripartite tricarboxylate transporter substrate binding protein [Proteus]	Proteus	35 kDa	7	1.972	3.884			0.9546	5.604	28.7327	28.7405	25.5676	25.3492	26.9731	27.0614	4.46085e+08	4.48479e+08	4.97285e+07	4.27436e+07	1.31737e+08	1.40048e+08
WP_004245896.1	MULTISPECIES: replicative DNA helicase [Proteus]	Proteus	53 kDa	2	3.944	4.855			0.9546	2.802	25.7742	25.7255	26.2164	26.1232	23.3174	23.8907	5.73866e+07	5.54799e+07	7.79711e+07	7.30919e+07	1.04526e+07	1.55533e+07
WP_004248690.1	MULTISPECIES: 2-C-methyl-D-erythritol 2,4-cyclodiphosphate synthase [Proteus]	Proteus	17 kDa	2	4.93	4.855			0.9546	1.868	26.8284	26.818	29.1249	29.1848	24.6161	24.9888	1.19162e+08	1.18306e+08	5.85402e+08	6.10233e+08	2.57154e+07	3.32958e+07
WP_004244676.1	MULTISPECIES: intermembrane transport protein PqiB [Proteus]	Proteus	61 kDa	6	5.916	5.8261				0.934	27.6521	27.6488	26.4601	26.7553	25.799	26.0077	2.10914e+08	2.10442e+08	9.23195e+07	1.13281e+08	5.83806e+07	6.74663e+07
WP_004248338.1	MULTISPECIES: flagellar basal body rod protein FlgF [Proteus]	Proteus	27 kDa	2	3.944	3.884			1.9092	2.802	25.3687	25.2144	23.3715	23.0705	22.4048	22.8038	4.33243e+07	3.89302e+07	1.08522e+07	8.80894e+06	5.55299e+06	7.32203e+06
WP_004247346.1	MULTISPECIES: PTS trehalose transporter subunit IIBC [Proteus]	Proteus	52 kDa	2	2.958	3.884	1.0587		0.9546	2.802	26.294	26.5146	20.0506	22.0208	23.7593	24.6029	8.22762e+07	9.58732e+07	1.08601e+06	4.25507e+06	1.41988e+07	2.54803e+07
WP_004246416.1	MULTISPECIES: ATP-dependent protease subunit HslV [Proteus]	Proteus	19 kDa	2	2.958	2.913			2.8638	2.802	27.0861	26.9743	19.4424	19.1461	25.0019	25.1325	1.42472e+08	1.31849e+08	712454	580181	3.35993e+07	3.67833e+07
WP_004246357.1	MULTISPECIES: guanosine-5'-triphosphate,3'-diphosphate diphosphatase [Proteus]	Proteus	56 kDa	4	3.944	3.884	1.0587			2.802	24.5635	24.6153	26.4626	26.3783	21.8675	22.417	2.47951e+07	2.57012e+07	9.24761e+07	8.72258e+07	3.82638e+06	5.59985e+06
WP_012367680.1	MULTISPECIES: ATP-dependent RNA helicase RhlE [Proteus]	Proteus	51 kDa	3	2.958	4.855			1.9092	1.868	25.0285	25.0033	20.6059	18.7019	22.1141	22.6601	3.42232e+07	3.36307e+07	1.59582e+06	426405	4.5395e+06	6.62781e+06
WP_012367558.1	MULTISPECIES: pyrroline-5-carboxylate reductase [Proteus]	Proteus	29 kDa	4	1.972	4.855			2.8638	1.868	27.346	27.3444	29.5904	29.6184	26.0637	25.6372	1.70597e+08	1.70402e+08	8.08372e+08	8.2417e+08	7.01375e+07	5.21887e+07
WP_004246057.1	MULTISPECIES: lipoyl synthase [Proteus]	Proteus	36 kDa	3	3.944	2.913	1.0587		0.9546	2.802	25.0899	25.2467	26.9541	27.1228	23.0673	23.755	3.57124e+07	3.98129e+07	1.30016e+08	1.46146e+08	8.78928e+06	1.41564e+07
WP_004244246.1	MULTISPECIES: 1-phosphofructokinase [Proteus]	Proteus	34 kDa	3	3.944	3.884			0.9546	2.802	24.6549	24.4289	20.535	21.6238	20.7903	21.9442	2.64162e+07	2.25859e+07	1.51938e+06	3.23159e+06	1.81349e+06	4.0352e+06
WP_004243208.1	MULTISPECIES: hypothetical protein [Proteus]	Proteus	14 kDa	4	1.972	2.913			3.8184	2.802	28.0728	27.6098	30.0013	29.8049	25.894	25.8412	2.8232e+08	2.04816e+08	1.07469e+09	9.37916e+08	6.23545e+07	6.01128e+07
WP_004248288.1	MULTISPECIES: phosphoribosylformylglycinamidine cyclo-ligase [Proteus]	Proteus	37 kDa	3	3.944	1.942			2.8638	2.802	25.5091	25.3222	27.385	27.4821	22.9678	23.7826	4.77518e+07	4.19512e+07	1.75267e+08	1.87468e+08	8.2032e+06	1.44304e+07
WP_004243899.1	MULTISPECIES: RNA polymerase sigma factor RpoE [Proteus]	Proteus	22 kDa	3	1.972	3.884			1.9092	3.736	25.052	25.0725	18.4796	18.6935	22.3616	23.0064	3.47857e+07	3.52849e+07	365519	423927	5.38894e+06	8.42592e+06
WP_004243612.1	MULTISPECIES: DUF924 domain-containing protein [Proteus]	Proteus	21 kDa	3	3.944	3.884			1.9092	1.868	26.4072	26.593	18.0302	20.2644	23.5208	24.4008	8.89924e+07	1.01227e+08	267697	1.25951e+06	1.20358e+07	2.21495e+07
WP_004248955.1	MULTISPECIES: protein CreA [Proteus]	Proteus	18 kDa	2	2.958	3.884			1.9092	2.802	27.0334	27.0896	24.2977	24.8187	24.6261	25.111	1.37359e+08	1.4282e+08	2.06228e+07	2.95914e+07	2.58935e+07	3.62372e+07
WP_004242578.1	MULTISPECIES: protease HtpX [Proteus]	Proteus	32 kDa	2	1.972	2.913			2.8638	3.736	23.5437	23.4645	24.2088	23.0366	21.4695	21.464	1.2228e+07	1.15751e+07	1.93903e+07	8.6041e+06	2.90374e+06	2.89272e+06
WP_004247552.1	MULTISPECIES: cell division protein CpoB [Proteus]	Proteus	28 kDa	3	2.958	2.913			2.8638	2.802	25.1404	25.3239	23.4217	25.5048	23.0617	23.4941	3.69832e+07	4.19991e+07	1.12366e+07	4.761e+07	8.75531e+06	1.18148e+07
WP_004246863.1	MULTISPECIES: thiol:disulfide interchange protein DsbA [Proteus]	Proteus	23 kDa	3	3.944	1.942			2.8638	2.802	28.1399	28.106	27.512	27.2285	25.7908	26.1146	2.95771e+08	2.88905e+08	1.91398e+08	1.57251e+08	5.80492e+07	7.26588e+07
WP_004244819.1	MULTISPECIES: 16S rRNA (uracil(1498)-N(3))-methyltransferase [Proteus]	Proteus	27 kDa	3	2.958	3.884			2.8638	1.868	25.1439	25.0023	19.0788	17.8741	22.8779	22.9649	3.70731e+07	3.36069e+07	553718	240231	7.70795e+06	8.18696e+06
WP_004246419.1	MULTISPECIES: ribonuclease E activity regulator RraA [Proteus]	Proteus	19 kDa	2	2.958	2.913			2.8638	2.802	27.8572	27.7823	24.0736	23.9924	25.557	25.9476	2.43139e+08	2.30831e+08	1.76554e+07	1.66888e+07	4.93661e+07	6.47131e+07
WP_004245698.1	MULTISPECIES: elongation factor P [Proteus]	Proteus	21 kDa	2	2.958	3.884			1.9092	2.802	28.1321	28.1158	21.4765	22.2311	26.0161	26.1329	2.94173e+08	2.90868e+08	2.91782e+06	4.9231e+06	6.78596e+07	7.35863e+07
WP_004242994.1	MULTISPECIES: dethiobiotin synthase [Proteus]	Proteus	25 kDa	3	1.972	1.942			2.8638	4.67	26.4743	26.5696	21.9165	22.9883	24.2974	24.5276	9.32293e+07	9.95984e+07	3.95834e+06	8.32077e+06	2.06173e+07	2.41853e+07
WP_004250296.1	MULTISPECIES: ABC transporter ATP-binding protein [Proteus]	Proteus	25 kDa	2	2.958	3.884			1.9092	2.802	26.4469	26.6034	19.0373	3.92241	23.0099	24.0484	9.14793e+07	1.01955e+08	538023	15.1622	8.44631e+06	1.73491e+07
WP_004243737.1	MULTISPECIES: aspartate-semialdehyde dehydrogenase [Proteus]	Proteus	36 kDa	5	1.972	4.855			1.9092	2.802	26.8145	27.0047	21.9256	22.7835	24.4836	25.0628	1.18022e+08	1.34653e+08	3.98357e+06	7.21983e+06	2.34589e+07	3.50466e+07
WP_004246457.1	MULTISPECIES: 30S ribosomal protein S12 methylthiotransferase RimO [Proteus]	Proteus	50 kDa	3	2.958	4.855			0.9546	2.802	25.8128	25.8988	24.7884	24.5401	23.7466	23.561	5.8944e+07	6.25636e+07	2.89771e+07	2.43946e+07	1.40751e+07	1.23755e+07
WP_004246539.1	MULTISPECIES: formate dehydrogenase accessory protein FdhE [Proteus]	Proteus	34 kDa	5	2.958	4.855			0.9546	2.802	26.7186	26.7836	25.2672	24.9905	24.5541	24.9464	1.10431e+08	1.15521e+08	4.03804e+07	3.33345e+07	2.46329e+07	3.23304e+07
WP_004242906.1	MULTISPECIES: threo-3-hydroxy-L-aspartate ammonia-lyase [Proteus]	Proteus	35 kDa	2	3.944	3.884			0.9546	2.802	25.076	25.031	18.3733	3.92241	22.8838	22.7826	3.53695e+07	3.42831e+07	339555	15.1622	7.73965e+06	7.21529e+06
WP_004245462.1	MULTISPECIES: 3-hydroxyacyl-ACP dehydratase FabZ [Proteus]	Proteus	17 kDa	2	2.958	3.884			1.9092	2.802	26.4709	26.694	19.4547	20.243	24.2885	24.8646	9.30117e+07	1.08564e+08	718529	1.24097e+06	2.04917e+07	3.05481e+07
WP_004243105.1	MULTISPECIES: peptide ABC transporter substrate-binding protein SapA [Proteus]	Proteus	63 kDa	5	3.944	2.913			0.9546	3.736	26.1211	26.0357	22.5793	22.9093	23.6122	23.8391	7.29866e+07	6.8789e+07	6.26694e+06	7.87765e+06	1.28224e+07	1.50064e+07
WP_004248992.1	MULTISPECIES: hydrogenase formation protein HypD [Proteus]	Proteus	42 kDa	2	2.958	4.855				3.736	28.2479	27.6504	29.3355	28.8305	25.4179	25.7367	3.18771e+08	2.10669e+08	6.77452e+08	4.77367e+08	4.48291e+07	5.59155e+07
WP_012367441.1	MULTISPECIES: 4-hydroxy-tetrahydrodipicolinate reductase [Proteus]	Proteus	29 kDa	2	3.944	3.884			0.9546	2.802	25.0209	24.9037	19.4653	3.92241	21.9074	22.7917	3.40447e+07	3.1387e+07	723823	15.1622	3.93352e+06	7.26094e+06
WP_004246728.1	MULTISPECIES: nickel ABC transporter substrate-binding protein [Proteus]	Proteus	59 kDa	4	4.93	1.942			0.9546	3.736	24.8445	24.3582	19.4619	21.1698	23.118	22.8653	3.01251e+07	2.15059e+07	722128	2.35902e+06	9.10363e+06	7.64093e+06
WP_004250983.1	MULTISPECIES: glutamate:gamma-aminobutyrate antiporter [Proteus]	Proteus	55 kDa	3	2.958	5.8261			0.9546	1.868	26.9776	27.3685	27.1287	27.0212	24.0714	24.7742	1.32146e+08	1.73273e+08	1.46744e+08	1.36209e+08	1.76287e+07	2.86924e+07
WP_004243211.1	MULTISPECIES: HIT family protein [Proteus]	Proteus	17 kDa	4	1.972	2.913		1.1196	1.9092	2.802	27.1636	26.8429	24.7982	24.3878	25.0894	25.0295	1.50338e+08	1.20374e+08	2.91747e+07	2.19516e+07	3.5699e+07	3.42476e+07
WP_004244944.1	MULTISPECIES: DUF421 domain-containing protein [Proteus]	Proteus	26 kDa	3	1.972	2.913			1.9092	3.736	27.1081	27.4136	24.049	24.7967	24.3395	25.2525	1.44664e+08	1.78782e+08	1.73567e+07	2.9145e+07	2.1228e+07	3.99731e+07
WP_004244436.1	MULTISPECIES: cell envelope integrity protein TolA [Proteus]	Proteus	38 kDa	2	2.958	1.942			2.8638	2.802	25.2882	25.3528	23.6673	22.3357	23.1346	23.3641	4.09733e+07	4.28508e+07	1.33215e+07	5.2932e+06	9.20871e+06	1.0797e+07
WP_004253016.1	MULTISPECIES: Obg family GTPase CgtA [Proteus]	Proteus	43 kDa	3	1.972	2.913			1.9092	3.736	25.5006	25.6971	19.5087	19.76	23.4375	24.0833	4.74737e+07	5.43991e+07	745948	887862	1.13605e+07	1.77741e+07
WP_004243816.1	MULTISPECIES: outer membrane protein assembly factor BamB [Proteus]	Proteus	42 kDa	3	3.944	3.884			0.9546	1.868	25.755	25.8391	26.4709	26.9375	23.5083	23.8296	5.6628e+07	6.00252e+07	9.30135e+07	1.28525e+08	1.1932e+07	1.4908e+07
WP_004245891.1	MULTISPECIES: spermidine/putrescine ABC transporter ATP-binding protein PotA [Proteus]	Proteus	42 kDa	3	2.958	3.884			0.9546	2.802	26.9797	27.1093	22.3486	22.8122	24.7667	25.1529	1.32346e+08	1.44778e+08	5.34073e+06	7.36492e+06	2.85446e+07	3.7305e+07
WP_012368513.1	MULTISPECIES: ABC transporter ATP-binding protein [Proteus]	Proteus	72 kDa	4	1.972	3.884			2.8638	1.868	25.5787	25.6245	24.2868	23.066	23.2727	23.733	5.01143e+07	5.17314e+07	2.04677e+07	8.78117e+06	1.01337e+07	1.3943e+07
WP_004248698.1	MULTISPECIES: assimilatory sulfite reductase (NADPH) hemoprotein subunit [Proteus]	Proteus	65 kDa	4	1.972	2.913			1.9092	3.736	27.0069	26.8577	24.3707	27.0607	24.5637	24.6866	1.34862e+08	1.21614e+08	2.16931e+07	1.39982e+08	2.47978e+07	2.70028e+07
WP_004246258.1	MULTISPECIES: UDP-N-acetylmuramate:L-alanyl-gamma-D-glutamyl-meso-diaminopimelate ligase [Proteus]	Proteus	50 kDa	2	2.958	2.913			2.8638	1.868	26.0868	25.8925	30.0993	30.2168	24.0673	24.1934	7.12694e+07	6.22917e+07	1.15027e+09	1.24788e+09	1.75785e+07	1.91837e+07
WP_004243160.1	MULTISPECIES: cysteine desulfurase SufS [Proteus]	Proteus	46 kDa	3	2.958	2.913			1.9092	2.802	25.5444	25.5651	4.3264	4.50737	23.5224	23.6019	4.89348e+07	4.9643e+07	20.0621	22.7433	1.2049e+07	1.27314e+07
WP_004244320.1	MULTISPECIES: Dyp-type peroxidase [Proteus]	Proteus	35 kDa	3	3.944	3.884			0.9546	1.868	26.2919	26.3791	27.6596	27.3454	23.3272	24.2369	8.21601e+07	8.72752e+07	2.12022e+08	1.70524e+08	1.05245e+07	1.97716e+07
WP_012368037.1	MULTISPECIES: magnesium transporter [Proteus]	Proteus	54 kDa	2	1.972	3.884			2.8638	1.868	25.9827	25.9594	27.8096	28.3255	24.2306	24.357	6.63077e+07	6.52447e+07	2.35249e+08	3.36385e+08	1.96848e+07	2.14869e+07
WP_004244834.1	MULTISPECIES: YggL family protein [Proteus]	Proteus	13 kDa	2	2.958	1.942			2.8638	2.802	28.4491	28.1418	19.183	20.772	25.941	26.115	3.66467e+08	2.96157e+08	595197	1.79053e+06	6.44184e+07	7.26775e+07
WP_004248283.1	MULTISPECIES: glycine cleavage system transcriptional repressor [Proteus]	Proteus	20 kDa	2	2.958	2.913			1.9092	2.802	26.2127	26.2701	19.6818	17.2579	23.5001	24.3696	7.77712e+07	8.09277e+07	841054	156728	1.18645e+07	2.16756e+07
WP_004244786.1	MULTISPECIES: glutamate-5-semialdehyde dehydrogenase [Proteus]	Proteus	45 kDa	3	2.958	2.913			1.9092	2.802	27.2699	27.3652	25.4981	24.7962	24.9176	25.4991	1.61825e+08	1.72886e+08	4.73918e+07	2.91347e+07	3.16926e+07	4.74243e+07
WP_004248145.1	MULTISPECIES: DUF4377 domain-containing protein [Proteus]	Proteus	12 kDa	2	2.958	2.913			1.9092	2.802	26.9547	26.8464	23.449	23.2093	24.9259	25.0299	1.30073e+08	1.20662e+08	1.14514e+07	9.6986e+06	3.18746e+07	3.4256e+07
WP_004245944.1	MULTISPECIES: hypothetical protein [Proteus]	Proteus	8 kDa	2	2.958	2.913			2.8638	1.868	27.1981	26.8657	27.8981	27.7748	25.0003	24.9374	1.5397e+08	1.22286e+08	2.50127e+08	2.29647e+08	3.35614e+07	3.2129e+07
WP_004244203.1	MULTISPECIES: 5-dehydro-4-deoxy-D-glucuronate isomerase [Proteus]	Proteus	31 kDa	3	3.944	2.913			1.9092	1.868	25.9753	26.1111	23.2104	21.8829	24.0594	24.46	6.59713e+07	7.24829e+07	9.70579e+06	3.86741e+06	1.74819e+07	2.30785e+07
WP_004245452.1	MULTISPECIES: envelope stress response activation lipoprotein NlpE [Proteus]	Proteus	25 kDa	2	3.944	3.884			0.9546	1.868	24.3026	24.2557	24.5831	24.1819	21.5001	21.9256	2.0693e+07	2.00312e+07	2.51334e+07	1.90317e+07	2.9661e+06	3.9834e+06
WP_004247580.1	MULTISPECIES: amidohydrolase [Proteus]	Proteus	63 kDa	3	2.958	3.884			0.9546	2.802	25.1431	25.0092	22.9202	22.2778	23.495	23.2806	3.70546e+07	3.37697e+07	7.93741e+06	5.08498e+06	1.18225e+07	1.01898e+07
WP_004248952.1	MULTISPECIES: trp operon repressor [Proteus]	Proteus	12 kDa	2	1.972	3.884			0.9546	3.736	25.4659	25.3115	28.3744	28.0268	22.9031	23.4258	4.6344e+07	4.16404e+07	3.47963e+08	2.73469e+08	7.84359e+06	1.12682e+07
WP_004244384.1	MULTISPECIES: flavodoxin FldA [Proteus]	Proteus	20 kDa	2	3.944	2.913			1.9092	1.868	26.5512	26.5589	28.3491	28.275	25.1524	25.124	9.83379e+07	9.88578e+07	3.4193e+08	3.24799e+08	3.72922e+07	3.65657e+07
WP_012367593.1	MULTISPECIES: ROK family transcriptional regulator [Proteus]	Proteus	45 kDa	3	2.958	4.855			0.9546	1.868	25.9283	25.7139	22.7967	22.3672	23.435	23.4343	6.38561e+07	5.50355e+07	7.28581e+06	5.41012e+06	1.13409e+07	1.13352e+07
WP_004248675.1	MULTISPECIES: PapC/FimD family outer membrane usher protein [Proteus]	Proteus	93 kDa	4	3.944	4.855				1.868	29.3754	29.4978	22.1093	22.7745	27.5985	27.881	6.96423e+08	7.58069e+08	4.52431e+06	7.1746e+06	2.03229e+08	2.47187e+08
WP_012368105.1	MULTISPECIES: sugar phosphatase [Proteus]	Proteus	24 kDa	2	2.958	2.913			0.9546	3.736	23.6886	23.6389	17.2208	17.9378	21.1507	21.4374	1.35198e+07	1.30622e+07	152750	251077	2.32804e+06	2.83986e+06
WP_004245037.1	MULTISPECIES: ABC transporter ATP-binding protein [Proteus]	Proteus	35 kDa	3	2.958	3.884				3.736	25.4903	25.6893	19.6253	19.5402	22.4226	23.5281	4.71341e+07	5.4107e+07	808733	762394	5.62163e+06	1.20967e+07
WP_004245308.1	MULTISPECIES: RNase adapter RapZ [Proteus]	Proteus	32 kDa	3	4.93	4.855				0.934	21.2239	21.1454	18.6709	4.50737	17.4094	18.6525	2.44924e+06	2.31947e+06	417362	22.7433	174086	412070
WP_004245953.1	MULTISPECIES: AAA family ATPase [Proteus]	Proteus	32 kDa	5	2.958	5.8261				1.868	24.6616	24.9279	23.4844	24.7879	21.2473	22.4456	2.65385e+07	3.19193e+07	1.17353e+07	2.89661e+07	2.48922e+06	5.71229e+06
WP_004252258.1	MULTISPECIES: bifunctional acetate--CoA ligase family protein/GNAT family N-acetyltransferase [Proteus]	Proteus	99 kDa	5	0.98601	1.942	2.1174		2.8638	1.868	24.39	24.2166	29.6208	29.6917	23.875	23.1522	2.19848e+07	1.94946e+07	8.25577e+08	8.67149e+08	1.53851e+07	9.32206e+06
WP_004244137.1	MULTISPECIES: 2-isopropylmalate synthase [Proteus]	Proteus	57 kDa	2	1.972	2.913	1.0587	1.1196	0.9546	1.868	24.5104	24.7948	21.9917	22.1875	22.9288	23.2972	2.3899e+07	2.91058e+07	4.17019e+06	4.77629e+06	7.98465e+06	1.03078e+07
WP_012368143.1	MULTISPECIES: uracil-DNA glycosylase [Proteus]	Proteus	26 kDa	2	2.958	1.942		1.1196	1.9092	1.868	25.1974	25.1747	20.5802	19.7301	22.9017	23.1333	3.84733e+07	3.78742e+07	1.5677e+06	869662	7.83607e+06	9.20086e+06
WP_004244365.1	MULTISPECIES: methionine gamma-lyase [Proteus]	Proteus	43 kDa	2	1.972	2.913		1.1196	1.9092	1.868	26.71	26.8929	24.3586	24.8314	25.3257	25.6889	1.09773e+08	1.24614e+08	2.15108e+07	2.98543e+07	4.20536e+07	5.4091e+07
WP_004246242.1	MULTISPECIES: dihydropteroate synthase [Proteus]	Proteus	30 kDa	2	3.944	1.942			1.9092	1.868	25.699	25.9115	18.6879	3.92241	22.8408	23.6519	5.44721e+07	6.31161e+07	422293	15.1622	7.51237e+06	1.31801e+07
WP_004243316.1	MULTISPECIES: stationary-phase-induced ribosome-associated protein [Proteus]	Proteus	9 kDa	2	2.958	2.913			1.9092	1.868	27.9379	27.6811	21.8412	21.5645	25.9562	25.7877	2.57128e+08	2.152e+08	3.75701e+06	3.10134e+06	6.51042e+07	5.79267e+07
WP_004246118.1	MULTISPECIES: Sec-independent protein translocase subunit TatA [Proteus]	Proteus	10 kDa	2	2.958	3.884			0.9546	1.868	29.0419	28.8736	29.2121	29.1721	27.0541	27.0926	5.52684e+08	4.91844e+08	6.21899e+08	6.04897e+08	1.39347e+08	1.43111e+08
WP_004249721.1	MULTISPECIES: cell-envelope stress modulator CpxP [Proteus]	Proteus	22 kDa	3	2.958	2.913			2.8638	0.934	26.2404	25.7468	17.9416	19.194	23.1618	23.482	7.92751e+07	5.63076e+07	251744	599741	9.38405e+06	1.17165e+07
WP_004242583.1	MULTISPECIES: fructosamine kinase family protein [Proteus]	Proteus	34 kDa	3	2.958	2.913			1.9092	1.868	25.6336	26.1994	24.5777	24.8563	23.6938	24.314	5.20559e+07	7.70538e+07	2.50394e+07	3.03728e+07	1.35687e+07	2.08573e+07
WP_004247451.1	MULTISPECIES: glucosamine-6-phosphate deaminase [Proteus]	Proteus	30 kDa	2	2.958	2.913			1.9092	1.868	26.2308	26.188	3.74144	18.5648	24.0525	24.4448	7.87538e+07	7.64492e+07	13.3748	387767	1.73985e+07	2.28365e+07
WP_004246710.1	MULTISPECIES: ATP-binding cassette domain-containing protein [Proteus]	Proteus	28 kDa	3	2.958	2.913			1.9092	1.868	25.7801	25.5209	20.1551	20.9036	22.4752	22.9966	5.76215e+07	4.81452e+07	1.16758e+06	1.96159e+06	5.83067e+06	8.36913e+06
WP_012368528.1	MULTISPECIES: ATP-dependent DNA helicase RecG [Proteus]	Proteus	77 kDa	4	0.98601	1.942	1.0587	3.3588	1.9092	0.934	28.8055	28.4911	30.9584	30.972	26.2497	26.0708	4.69149e+08	3.77282e+08	2.08638e+09	2.10619e+09	7.97919e+07	7.0485e+07
WP_004247258.1	MULTISPECIES: Tm-1-like ATP-binding domain-containing protein [Proteus]	Proteus	44 kDa	2	2.958	2.913			1.9092	1.868	25.3243	25.5391	19.3419	3.92241	22.8651	23.5272	4.20129e+07	4.87577e+07	664473	15.1622	7.63979e+06	1.2089e+07
WP_004245554.1	MULTISPECIES: DNA topoisomerase IV subunit B [Proteus]	Proteus	70 kDa	4	1.972	2.913			2.8638	1.868	26.1985	26.0618	24.5281	24.2227	24.0354	24.064	7.70058e+07	7.00465e+07	2.4193e+07	1.95776e+07	1.71942e+07	1.75387e+07
WP_012368298.1	MULTISPECIES: phosphoadenylyl-sulfate reductase [Proteus]	Proteus	28 kDa	2	2.958	1.942			1.9092	2.802	26.504	26.5024	20.628	16.5572	24.6754	24.9935	9.51694e+07	9.50633e+07	1.62044e+06	96431.4	2.67938e+07	3.34039e+07
WP_004247586.1	MULTISPECIES: cytidine deaminase [Proteus]	Proteus	32 kDa	3	2.958	2.913			1.9092	1.868	27.1008	27.1149	23.7607	21.0822	24.5702	25.0429	1.43932e+08	1.45343e+08	1.42125e+07	2.22017e+06	2.4909e+07	3.45682e+07
WP_004246045.1	MULTISPECIES: LPS assembly lipoprotein LptE [Proteus]	Proteus	20 kDa	3	2.958	1.942			2.8638	1.868	26.9033	26.9366	23.5007	21.367	24.7302	25.0315	1.25516e+08	1.28449e+08	1.1869e+07	2.7046e+06	2.78304e+07	3.42952e+07
WP_004252226.1	MULTISPECIES: S-formylglutathione hydrolase [Proteus]	Proteus	31 kDa	3	1.972	2.913			2.8638	1.868	26.0644	25.9866	20.0432	19.9037	23.5292	23.9849	7.01713e+07	6.64879e+07	1.08044e+06	980866	1.21057e+07	1.66029e+07
WP_004243954.1	MULTISPECIES: cupin domain-containing protein [Proteus]	Proteus	15 kDa	2	1.972	1.942			2.8638	2.802	24.7771	24.8379	20.8882	19.9788	22.9123	22.8143	2.87515e+07	2.99885e+07	1.94072e+06	1.0333e+06	7.8939e+06	7.37548e+06
WP_004247811.1	MULTISPECIES: LysR family transcriptional regulator [Proteus]	Proteus	33 kDa	3	2.958	2.913			1.9092	1.868	25.1638	25.0596	18.9697	18.3708	23.0087	23.1678	3.75891e+07	3.49706e+07	513388	338969	8.43928e+06	9.42359e+06
WP_012368498.1	MULTISPECIES: isocitrate lyase [Proteus]	Proteus	48 kDa	3	2.958	1.942			2.8638	1.868	26.097	26.0668	4.3264	4.50737	22.921	23.654	7.17762e+07	7.02909e+07	20.0621	22.7433	7.94186e+06	1.32e+07
WP_004247807.1	MULTISPECIES: elongation factor P-like protein YeiP [Proteus]	Proteus	21 kDa	2	1.972	4.855			0.9546	1.868	25.4645	25.6458	18.0771	19.3526	22.5093	23.7145	4.62998e+07	5.24984e+07	276542	669454	5.97e+06	1.37654e+07
WP_041707154.1	MULTISPECIES: UvrD-helicase domain-containing protein [Proteus]	Proteus	80 kDa	3	1.972	3.884			1.9092	1.868	23.6882	23.6826	17.4355	17.1432	20.8154	21.3962	1.35159e+07	1.34639e+07	177258	144749	1.8453e+06	2.75985e+06
WP_004244243.1	MULTISPECIES: bifunctional methylenetetrahydrofolate dehydrogenase/methenyltetrahydrofolate cyclohydrolase FolD [Proteus]	Proteus	31 kDa	2	3.944	2.913			0.9546	1.868	27.0371	26.8526	23.5692	23.8588	25.119	25.1199	1.37719e+08	1.21178e+08	1.24459e+07	1.5213e+07	3.64399e+07	3.64626e+07
WP_004248418.1	MULTISPECIES: NupC/NupG family nucleoside CNT transporter [Proteus]	Proteus	43 kDa	2	1.972	2.913			1.9092	2.802	24.9862	25.056	3.74144	3.92241	22.7157	23.1406	3.3234e+07	3.48818e+07	13.3748	15.1622	6.88821e+06	9.24717e+06
WP_004244924.1	MULTISPECIES: MR/P fimbria assembly chaperone MrpD [Proteus]	Proteus	28 kDa	2	2.958	3.884			0.9546	1.868	25.1016	24.6273	19.1984	17.0093	22.6871	22.1841	3.60024e+07	2.59149e+07	601573	131923	6.75295e+06	4.76524e+06
WP_012368046.1	MULTISPECIES: aminodeoxychorismate synthase component 1 [Proteus]	Proteus	52 kDa	4	1.972	1.942			2.8638	2.802	25.7565	25.448	25.1774	24.3149	23.7877	23.8116	5.66876e+07	4.5774e+07	3.79439e+07	2.08695e+07	1.44817e+07	1.47231e+07
WP_004244182.1	MULTISPECIES: linear amide C-N hydrolase [Proteus]	Proteus	40 kDa	2	2.958	2.913			0.9546	2.802	25.2821	25.2552	20.8356	20.0806	23.1456	23.6113	4.08019e+07	4.00459e+07	1.87134e+06	1.10879e+06	9.27929e+06	1.28152e+07
WP_004244825.1	MULTISPECIES: YggS family pyridoxal phosphate-dependent enzyme [Proteus]	Proteus	26 kDa	4	2.958	1.942			0.9546	3.736	26.6646	26.4415	27.3483	27.296	24.8003	24.8838	1.06375e+08	9.11337e+07	1.70865e+08	1.64786e+08	2.92163e+07	3.09583e+07
WP_004245185.1	MULTISPECIES: hydrogenase 2 small subunit [Proteus]	Proteus	40 kDa	2	2.958	2.913			0.9546	2.802	26.355	26.5973	3.74144	20.3627	23.8086	24.4941	8.58294e+07	1.01526e+08	13.3748	1.34833e+06	1.46932e+07	2.36296e+07
WP_004246250.1	MULTISPECIES: 50S ribosomal protein L27 [Proteus]	Proteus	9 kDa	1	2.958	2.913			2.8638	0.934	22.4577	22.3345	26.8857	21.5123	19.5329	20.2589	5.76037e+06	5.28867e+06	1.23993e+08	2.99131e+06	758549	1.25467e+06
WP_004243667.1	MULTISPECIES: o-succinylbenzoate synthase [Proteus]	Proteus	36 kDa	2	3.944	1.942			1.9092	1.868	23.6028	23.6972	18.5894	16.7556	19.8957	20.9436	1.27398e+07	1.3601e+07	394426	110649	975448	2.01673e+06
WP_004246821.1	MULTISPECIES: guanylate kinase [Proteus]	Proteus	23 kDa	2	2.958	2.913			0.9546	2.802	25.3838	25.4367	17.7778	18.071	22.8191	23.3986	4.37818e+07	4.54158e+07	224719	275369	7.40021e+06	1.10584e+07
WP_004249111.1	MULTISPECIES: Hcp family type VI secretion system effector [Proteus]	Proteus	18 kDa	2	2.958	4.855			0.9546	0.934	25.4743	25.3504	23.6966	22.1368	23.2989	23.2201	4.66148e+07	4.27784e+07	1.35954e+07	4.61149e+06	1.03196e+07	9.77106e+06
WP_004249177.1	MULTISPECIES: bifunctional O-acetylhomoserine aminocarboxypropyltransferase/cysteine synthase [Proteus]	Proteus	46 kDa	2	1.972	3.884			1.9092	1.868	26.7271	26.7549	24.5456	24.1874	24.8509	24.9738	1.11087e+08	1.13251e+08	2.44886e+07	1.91042e+07	3.02605e+07	3.29497e+07
WP_004243726.1	MULTISPECIES: NUDIX hydrolase YfcD [Proteus]	Proteus	20 kDa	3	3.944	3.884			0.9546	0.934	23.9085	23.3865	26.9831	27.3581	22.4742	22.1805	1.57465e+07	1.09659e+07	1.32651e+08	1.72032e+08	5.82636e+06	4.75342e+06
WP_004243842.1	MULTISPECIES: ISC system 2Fe-2S type ferredoxin [Proteus]	Proteus	12 kDa	2	3.944	3.884			0.9546	0.934	26.8017	26.8607	20.7284	19.3571	21.8182	24.384	1.16981e+08	1.21865e+08	1.73723e+06	671545	3.69773e+06	2.18932e+07
WP_004243796.1	MULTISPECIES: sulfate transporter CysZ [Proteus]	Proteus	30 kDa	2	2.958	1.942			2.8638	1.868	24.4302	24.637	19.9612	17.9892	22.7568	22.514	2.26059e+07	2.60897e+07	1.02076e+06	260194	7.08722e+06	5.98936e+06
WP_004245250.1	MULTISPECIES: LysR family transcriptional regulator [Proteus]	Proteus	34 kDa	3	2.958	3.884			0.9546	1.868	25.966	26.0028	23.0995	24.5537	23.7799	24.0494	6.55448e+07	6.72388e+07	8.98758e+06	2.46266e+07	1.44038e+07	1.73615e+07
WP_004248913.1	MULTISPECIES: ribosome-associated protein [Proteus]	Proteus	22 kDa	2	2.958	1.942			0.9546	3.736	25.0311	25.06	17.3101	18.4977	21.6778	22.6643	3.42852e+07	3.4979e+07	162506	370148	3.35491e+06	6.64708e+06
WP_004246134.1	MULTISPECIES: Na+/H+ antiporter [Proteus]	Proteus	61 kDa	2	3.944	3.884			0.9546	0.934	25.1145	24.6365	3.74144	18.4995	22.7036	22.4405	3.63263e+07	2.60813e+07	13.3748	370590	6.83066e+06	5.69183e+06
WP_004242909.1	MULTISPECIES: GNAT family N-acetyltransferase [Proteus]	Proteus	29 kDa	2	3.944	2.913			0.9546	1.868	26.9453	26.9585	20.7168	21.099	24.5528	25.0098	1.2922e+08	1.30408e+08	1.72342e+06	2.24605e+06	2.46109e+07	3.37828e+07
WP_012368032.1	MULTISPECIES: succinyl-diaminopimelate desuccinylase [Proteus]	Proteus	41 kDa	2	2.958	3.884				2.802	25.5712	25.513	21.8727	21.7561	23.2767	23.7804	4.9854e+07	4.78842e+07	3.84014e+06	3.54192e+06	1.01625e+07	1.44079e+07
WP_004246491.1	MULTISPECIES: nucleoid occlusion factor SlmA [Proteus]	Proteus	23 kDa	2	2.958	4.855				1.868	28.9096	28.5525	28.8725	28.8877	26.0217	26.5679	5.04277e+08	3.93687e+08	4.91475e+08	4.96658e+08	6.81269e+07	9.94815e+07
WP_004245460.1	MULTISPECIES: acyl-ACP--UDP-N-acetylglucosamine O-acyltransferase [Proteus]	Proteus	29 kDa	3	2.958	2.913				3.736	26.4232	26.4843	25.1107	25.8344	24.1413	24.68	8.9989e+07	9.38765e+07	3.62312e+07	5.98316e+07	1.8504e+07	2.68799e+07
WP_004247593.1	MULTISPECIES: anaerobic C4-dicarboxylate transporter DcuC [Proteus]	Proteus	48 kDa	2	2.958	4.855				1.868	24.0291	24.1529	19.2012	20.2772	21.2266	21.6106	1.71194e+07	1.86529e+07	602761	1.27073e+06	2.45377e+06	3.20203e+06
WP_004246028.1	MULTISPECIES: tRNA (N6-isopentenyl adenosine(37)-C2)-methylthiotransferase MiaB [Proteus]	Proteus	54 kDa	2	0.98601	2.913	1.0587		1.9092	1.868	25.2729	25.6619	21.9138	22.0751	23.8142	24.0297	4.05419e+07	5.3088e+07	3.95094e+06	4.41845e+06	1.47499e+07	1.71257e+07
WP_004245262.1	MULTISPECIES: urease subunit alpha [Proteus]	Proteus	61 kDa	4	1.972	1.942	1.0587		1.9092	1.868	25.136	25.1573	22.0823	20.8138	23.2423	23.3301	3.68708e+07	3.74194e+07	4.44059e+06	1.84329e+06	9.92239e+06	1.05454e+07
WP_004242697.1	MULTISPECIES: 2OG-Fe(II) oxygenase [Proteus]	Proteus	23 kDa	2	1.972	1.942		1.1196	1.9092	1.868	22.9405	22.868	19.5253	20.3645	20.8847	20.6595	8.04942e+06	7.65526e+06	754585	1.34999e+06	1.93605e+06	1.65624e+06
WP_004244529.1	MULTISPECIES: ATP phosphoribosyltransferase [Proteus]	Proteus	33 kDa	2	2.958	1.942			1.9092	1.868	26.0745	26.3385	21.3351	20.7669	24.0527	23.981	7.0667e+07	8.48524e+07	2.64556e+06	1.78426e+06	1.74009e+07	1.65578e+07
WP_004243825.1	MULTISPECIES: bifunctional tRNA (adenosine(37)-C2)-methyltransferase TrmG/ribosomal RNA large subunit methyltransferase RlmN [Proteus]	Proteus	44 kDa	4	0.98601	1.942		1.1196	0.9546	3.736	26.9836	27.5123	19.783	20.2117	23.805	25.4571	1.32703e+08	1.91432e+08	902172	1.21434e+06	1.46557e+07	4.60623e+07
WP_004242594.1	MULTISPECIES: metal ABC transporter substrate-binding protein [Proteus]	Proteus	34 kDa	2	2.958	1.942			1.9092	1.868	24.9655	24.6594	21.5446	16.3709	22.7948	22.935	3.2762e+07	2.64982e+07	3.05901e+06	84747.2	7.27625e+06	8.01884e+06
WP_004244347.1	MULTISPECIES: 5'/3'-nucleotidase SurE [Proteus]	Proteus	28 kDa	2	1.972	2.913			1.9092	1.868	23.8883	23.4597	25.4181	25.5852	21.7107	22.0628	1.55271e+07	1.15363e+07	4.48341e+07	5.03388e+07	3.4321e+06	4.38096e+06
WP_004246869.1	MULTISPECIES: peptidylprolyl isomerase A [Proteus]	Proteus	21 kDa	3	1.972	1.942			1.9092	2.802	26.9153	26.8617	26.8817	26.9412	24.9241	25.111	1.2656e+08	1.21952e+08	1.23654e+08	1.28858e+08	3.18354e+07	3.62387e+07
WP_004243978.1	MULTISPECIES: sodium/sugar symporter [Proteus]	Proteus	59 kDa	3	3.944	1.942			0.9546	1.868	27.0502	27.1223	20.275	18.8917	24.6091	25.1567	1.38966e+08	1.46093e+08	1.26874e+06	486359	2.55904e+07	3.74056e+07
WP_004245322.1	MULTISPECIES: metalloprotease TldD [Proteus]	Proteus	51 kDa	2	1.972	0.97101			2.8638	2.802	26.1182	26.1407	20.9989	21.2079	23.6769	24.1933	7.28384e+07	7.39812e+07	2.09561e+06	2.42216e+06	1.34105e+07	1.91822e+07
WP_004246043.1	MULTISPECIES: amino acid ABC transporter ATP-binding protein [Proteus]	Proteus	27 kDa	2	2.958	2.913			1.9092	0.934	25.5012	25.3934	28.3999	28.3271	23.9246	23.5342	4.74937e+07	4.4074e+07	3.54183e+08	3.3674e+08	1.59233e+07	1.21483e+07
WP_004244173.1	MULTISPECIES: hydroxylamine reductase [Proteus]	Proteus	61 kDa	3	3.944	1.942			0.9546	1.868	24.434	24.2387	22.4259	19.8859	22.5063	21.9265	2.26655e+07	1.97961e+07	5.63472e+06	968873	5.95743e+06	3.986e+06
WP_004248255.1	MULTISPECIES: class II fructose-bisphosphatase [Proteus]	Proteus	35 kDa	2	1.972	1.942			2.8638	1.868	25.8922	26.1001	23.2925	22.7446	23.9828	24.1699	6.22792e+07	7.19312e+07	1.02743e+07	7.02757e+06	1.65789e+07	1.88734e+07
WP_012368829.1	MULTISPECIES: oxidoreductase [Proteus]	Proteus	35 kDa	2	2.958	1.942			1.9092	1.868	26.4825	26.3609	19.9287	19.5129	24.0124	24.4336	9.37605e+07	8.61859e+07	998025	748140	1.69216e+07	2.26601e+07
WP_004244110.1	MULTISPECIES: cell division protein FtsA [Proteus]	Proteus	45 kDa	3	2.958	1.942			1.9092	1.868	26.2764	26.3394	25.4201	25.6994	24.2269	24.6527	8.12805e+07	8.4908e+07	4.48972e+07	5.44877e+07	1.9635e+07	2.63762e+07
WP_004246629.1	MULTISPECIES: ribulose-phosphate 3-epimerase [Proteus]	Proteus	25 kDa	2	1.972	2.913			1.9092	1.868	25.8163	25.7434	22.2815	22.4189	23.7184	23.9489	5.90844e+07	5.61736e+07	5.0979e+06	5.60721e+06	1.38023e+07	1.61933e+07
WP_004242563.1	MULTISPECIES: copper homeostasis periplasmic binding protein CopC [Proteus]	Proteus	14 kDa	2	1.972	1.942			2.8638	1.868	28.0594	27.5782	22.446	22.5435	26.0329	26.3014	2.7972e+08	2.00381e+08	5.71368e+06	6.11341e+06	6.86563e+07	8.27033e+07
WP_012367638.1	MULTISPECIES: hypothetical protein [Proteus]	Proteus	16 kDa	2	1.972	1.942			1.9092	2.802	26.0241	26.0195	17.4796	19.3237	23.9064	24.0865	6.82415e+07	6.802e+07	182767	656149	1.57238e+07	1.78137e+07
WP_012368672.1	MULTISPECIES: glycosyltransferase [Proteus]	Proteus	38 kDa	2	2.958	1.942			1.9092	1.868	25.0166	25.0757	3.74144	19.1016	22.8423	23.382	3.3943e+07	3.53614e+07	13.3748	562544	7.51974e+06	1.09315e+07
WP_004245785.1	MULTISPECIES: hypothetical protein [Proteus]	Proteus	82 kDa	4	2.958	2.913			0.9546	1.868	26.4098	25.8867	21.4208	20.8737	23.9335	24.226	8.91564e+07	6.2039e+07	2.80736e+06	1.92135e+06	1.6021e+07	1.9623e+07
WP_004242783.1	MULTISPECIES: septum site-determining protein MinC [Proteus]	Proteus	25 kDa	3	2.958	1.942			1.9092	1.868	26.5577	26.5244	18.9467	21.7184	24.1136	24.4603	9.87769e+07	9.65228e+07	505275	3.45065e+06	1.81523e+07	2.30824e+07
WP_004245012.1	MULTISPECIES: ferric ABC transporter ATP-binding protein [Proteus]	Proteus	39 kDa	2	2.958	2.913			0.9546	1.868	22.1151	22.3482	3.74144	15.5543	19.8718	20.278	4.54267e+06	5.33917e+06	13.3748	48119.7	959448	1.27143e+06
WP_004247079.1	MULTISPECIES: 23S rRNA accumulation protein YceD [Proteus]	Proteus	20 kDa	2	1.972	2.913			1.9092	1.868	26.0954	26.2399	3.74144	18.3318	23.8355	24.3904	7.16983e+07	7.92498e+07	13.3748	329920	1.49696e+07	2.19909e+07
WP_004244498.1	MULTISPECIES: TIGR00730 family Rossman fold protein [Proteus]	Proteus	21 kDa	2	2.958	2.913			0.9546	1.868	26.9167	27.026	3.74144	19.0491	25.0511	25.4091	1.26684e+08	1.36663e+08	13.3748	542438	3.47645e+07	4.45548e+07
WP_004243698.1	MULTISPECIES: NADH-quinone oxidoreductase subunit A [Proteus]	Proteus	17 kDa	2	2.958	2.913			0.9546	1.868	27.0888	27.0603	25.1261	25.1837	24.3232	25.0878	1.42742e+08	1.39943e+08	3.66202e+07	3.81113e+07	2.09903e+07	3.56608e+07
WP_004246652.1	MULTISPECIES: Hsp33 family molecular chaperone HslO [Proteus]	Proteus	33 kDa	3	2.958	1.942			0.9546	2.802	25.6656	25.383	22.448	22.6411	23.509	23.5791	5.32265e+07	4.37575e+07	5.72168e+06	6.54108e+06	1.19378e+07	1.25319e+07
WP_004243690.1	MULTISPECIES: NADH-quinone oxidoreductase subunit NuoH [Proteus]	Proteus	36 kDa	2	1.972	2.913			0.9546	2.802	24.9215	24.7375	17.7132	19.4612	22.3445	22.5974	3.1778e+07	2.79719e+07	214885	721805	5.32555e+06	6.3461e+06
WP_012368627.1	MULTISPECIES: L-seryl-tRNA(Sec) selenium transferase [Proteus]	Proteus	51 kDa	5	2.958	0.97101			0.9546	3.736	26.0651	25.9718	23.9	23.3457	23.7749	24.1107	7.02085e+07	6.58083e+07	1.56534e+07	1.06602e+07	1.4354e+07	1.81155e+07
WP_004245312.1	MULTISPECIES: nucleoside diphosphate kinase regulator [Proteus]	Proteus	15 kDa	3	2.958	2.913			0.9546	1.868	26.6517	26.6225	25.1835	24.9585	24.8967	24.2564	1.05428e+08	1.03316e+08	3.81045e+07	3.26023e+07	3.12364e+07	2.00408e+07
WP_004244345.1	MULTISPECIES: protein-L-isoaspartate(D-aspartate) O-methyltransferase [Proteus]	Proteus	23 kDa	3	1.972	1.942			1.9092	2.802	26.7226	26.8031	26.5905	25.1985	24.9488	25.0442	1.1074e+08	1.17095e+08	1.01052e+08	3.85027e+07	3.23855e+07	3.45978e+07
WP_012368682.1	MULTISPECIES: N-acetyl-gamma-glutamyl-phosphate reductase [Proteus]	Proteus	36 kDa	3	1.972	0.97101			1.9092	3.736	21.8127	22.0357	27.3158	27.3055	23.0876	23.5388	3.68368e+06	4.29932e+06	1.67065e+08	1.6587e+08	8.91373e+06	1.21867e+07
WP_004246107.1	MULTISPECIES: NAD(P)H-flavin reductase [Proteus]	Proteus	27 kDa	2	2.958	1.942			1.9092	1.868	26.2645	26.4146	26.9899	26.3133	24.3026	24.59	8.06103e+07	8.94503e+07	1.33285e+08	8.33849e+07	2.0692e+07	2.52541e+07
WP_004245385.1	MULTISPECIES: cell division ATP-binding protein FtsE [Proteus]	Proteus	24 kDa	2	2.958	2.913			0.9546	1.868	24.9393	24.9925	21.74	22.5172	22.8564	23.1159	3.21726e+07	3.338e+07	3.5025e+06	6.00296e+06	7.5939e+06	9.09054e+06
WP_004242572.1	MULTISPECIES: RNA chaperone ProQ [Proteus]	Proteus	26 kDa	3	1.972	3.884			0.9546	1.868	28.4723	28.4057	21.8423	20.4852	26.4486	26.7226	3.72407e+08	3.55598e+08	3.75996e+06	1.46774e+06	9.15841e+07	1.10737e+08
WP_004249490.1	MULTISPECIES: phosphoenolpyruvate--protein phosphotransferase [Proteus]	Proteus	84 kDa	4		2.913	1.0587		1.9092	2.802	25.9429	25.6091	22.5188	21.54	23.8519	23.8779	6.45058e+07	5.11823e+07	6.00924e+06	3.04914e+06	1.51406e+07	1.5416e+07
WP_012368081.1	MULTISPECIES: molybdopterin-dependent oxidoreductase [Proteus]	Proteus	90 kDa	3	3.944	1.942		1.1196		1.868	23.1247	23.0153	23.0267	21.0118	21.0642	21.2493	9.14589e+06	8.47782e+06	8.54506e+06	2.11439e+06	2.19254e+06	2.49282e+06
WP_012368117.1	MULTISPECIES: SDR family oxidoreductase [Proteus]	Proteus	26 kDa	5	2.958	3.884			0.9546	0.934	25.4519	25.5314	25.6116	24.8452	23.728	23.7717	4.5898e+07	4.84965e+07	5.12682e+07	3.01409e+07	1.38945e+07	1.43217e+07
WP_004246861.1	MULTISPECIES: YihD family protein [Proteus]	Proteus	10 kDa	2	2.958	2.913			0.9546	1.868	27.2925	27.1926	20.4027	20.5529	25.3322	25.4212	1.64385e+08	1.53391e+08	1.38619e+06	1.53826e+06	4.22426e+07	4.49303e+07
WP_004250412.1	MULTISPECIES: (Fe-S)-binding protein [Proteus]	Proteus	26 kDa	3		2.913			2.8638	2.802	24.4652	25.2536	19.2176	19.9737	24.0186	24.6456	2.3161e+07	4.00042e+07	609655	1.02963e+06	1.69945e+07	2.62458e+07
WP_004246253.1	MULTISPECIES: putative DNA-binding transcriptional regulator [Proteus]	Proteus	16 kDa	2	3.944	3.884				0.934	26.701	26.4091	25.0808	24.562	24.7483	24.5024	1.09094e+08	8.91097e+07	3.54866e+07	2.4769e+07	2.81818e+07	2.37657e+07
WP_004246506.1	MULTISPECIES: DNA polymerase III subunit beta [Proteus]	Proteus	41 kDa	3	1.972	5.8261				0.934	23.344	23.3437	16.5043	4.50737	19.3662	20.7438	1.06475e+07	1.06449e+07	92955.7	22.7433	675761	1.75589e+06
WP_004249415.1	MULTISPECIES: peptide chain release factor 3 [Proteus]	Proteus	60 kDa	3	4.93				0.9546	1.868	24.9643	25.1302	21.9264	22.6807	22.7888	23.0387	3.27343e+07	3.67223e+07	3.98559e+06	6.72325e+06	7.2464e+06	8.61669e+06
WP_004246033.1	MULTISPECIES: CNNM family magnesium/cobalt transport protein CorC [Proteus]	Proteus	33 kDa	3	2.958	1.942		1.1196	0.9546	0.934	25.9188	25.9096	26.4874	26.6726	23.7958	24.1239	6.34341e+07	6.3034e+07	9.40837e+07	1.06968e+08	1.45627e+07	1.82816e+07
WP_004244954.1	MULTISPECIES: erythrose-4-phosphate dehydrogenase [Proteus]	Proteus	37 kDa	2	1.972	1.942		1.1196	1.9092	0.934	25.6715	25.7166	19.3011	3.92241	23.5199	23.7953	5.34426e+07	5.51399e+07	645986	15.1622	1.20279e+07	1.45582e+07
WP_004243721.1	MULTISPECIES: PTS ascorbate transporter subunit IIC [Proteus]	Proteus	44 kDa	3	1.972	2.913	1.0587		0.9546	0.934	26.3912	26.3228	19.993	18.6867	23.6944	24.0348	8.80097e+07	8.39345e+07	1.04353e+06	421954	1.35742e+07	1.71873e+07
WP_004244361.1	MULTISPECIES: NADPH-dependent assimilatory sulfite reductase flavoprotein subunit [Proteus]	Proteus	69 kDa	2	1.972	0.97101	2.1174		0.9546	1.868	25.2854	25.626	19.517	20.7916	22.6827	23.3433	4.08943e+07	5.17829e+07	750220	1.81502e+06	6.73263e+06	1.06422e+07
WP_004245259.1	MULTISPECIES: urease accessory protein UreG [Proteus]	Proteus	22 kDa	2	1.972	1.942	1.0587		1.9092	0.934	24.4322	24.0388	28.5775	27.7717	22.9226	22.7134	2.26369e+07	1.72346e+07	4.00566e+08	2.29146e+08	7.95032e+06	6.87705e+06
WP_004246680.1	MULTISPECIES: adenylosuccinate lyase family protein [Proteus]	Proteus	51 kDa	2	2.958	1.942			0.9546	1.868	23.0614	22.9725	22.2835	21.9354	21.1464	21.0922	8.75355e+06	8.23028e+06	5.10503e+06	4.01075e+06	2.32107e+06	2.23556e+06
WP_004244277.1	MULTISPECIES: ferrochelatase [Proteus]	Proteus	37 kDa	2	2.958	2.913			0.9546	0.934	25.0365	25.0798	22.0592	22.4986	22.957	23.2771	3.44137e+07	3.54619e+07	4.3701e+06	5.92608e+06	8.14211e+06	1.01648e+07
WP_004243305.1	MULTISPECIES: DUF4878 domain-containing protein [Proteus]	Proteus	15 kDa	2	2.958	1.942			0.9546	1.868	25.3975	25.2538	26.9556	26.7946	22.5147	22.9724	4.41986e+07	4.00084e+07	1.30149e+08	1.16403e+08	5.99223e+06	8.22957e+06
WP_012368489.1	MULTISPECIES: tRNA dihydrouridine(20/20a) synthase DusA [Proteus]	Proteus	39 kDa	2	1.972	1.942			1.9092	1.868	24.0335	24.0955	19.3963	18.8491	21.3203	22.1225	1.71719e+07	1.7925e+07	690047	472211	2.61843e+06	4.56601e+06
WP_012368128.1	MULTISPECIES: tRNA (cytosine(32)/uridine(32)-2'-O)-methyltransferase TrmJ [Proteus]	Proteus	27 kDa	2	1.972	1.942			0.9546	2.802	25.6281	25.5578	23.2003	22.9849	23.5913	23.8175	5.18593e+07	4.93936e+07	9.63826e+06	8.30144e+06	1.26382e+07	1.47832e+07
WP_012367579.1	MULTISPECIES: GntR family transcriptional regulator [Proteus]	Proteus	25 kDa	3	2.958	2.913			0.9546	0.934	24.7756	24.701	20.8915	20.1773	22.8761	22.9912	2.87202e+07	2.72733e+07	1.94524e+06	1.18572e+06	7.69846e+06	8.33781e+06
WP_004246339.1	MULTISPECIES: lipopolysaccharide N-acetylmannosaminouronosyltransferase [Proteus]	Proteus	28 kDa	2	1.972	2.913			0.9546	1.868	25.3534	25.6938	21.0885	22.4677	22.5062	23.3592	4.28694e+07	5.42752e+07	2.22988e+06	5.80026e+06	5.95729e+06	1.076e+07
WP_004245402.1	MULTISPECIES: anaerobic glycerol-3-phosphate dehydrogenase subunit C [Proteus]	Proteus	45 kDa	2	1.972	1.942			1.9092	1.868	26.1202	25.9364	25.8626	25.4187	23.3494	23.4225	7.29381e+07	6.42129e+07	6.10136e+07	4.48526e+07	1.06876e+07	1.12426e+07
WP_004243964.1	MULTISPECIES: LutB/LldF family L-lactate oxidation iron-sulfur protein [Proteus]	Proteus	53 kDa	2	1.972	1.942			1.9092	1.868	23.3089	23.7402	16.0635	3.92241	21.4567	22.5361	1.03917e+07	1.40129e+07	68487.2	15.1622	2.87819e+06	6.08184e+06
WP_004245149.1	MULTISPECIES: ferredoxin-like protein [Proteus]	Proteus	23 kDa	2	1.972	1.942			1.9092	1.868	24.6991	24.4953	18.6513	20.7119	22.7958	22.8039	2.72374e+07	2.36488e+07	411707	1.71751e+06	7.28135e+06	7.32272e+06
WP_004248199.1	MULTISPECIES: ATP-binding protein [Proteus]	Proteus	41 kDa	1	1.972	2.913			1.9092	0.934	24.1958	24.2331	2.74144	17.6102	23.0263	23.2131	1.92164e+07	1.97193e+07	6.68738	200083	8.54323e+06	9.7242e+06
WP_004245118.1	MULTISPECIES: tRNA 4-thiouridine(8) synthase ThiI [Proteus]	Proteus	55 kDa	2	2.958	1.942			0.9546	1.868	24.5374	24.4532	22.1357	21.3666	22.3304	22.4057	2.4349e+07	2.29698e+07	4.60805e+06	2.70385e+06	5.27388e+06	5.5565e+06
WP_004243811.1	MULTISPECIES: GNAT family acetyltransferase [Proteus]	Proteus	17 kDa	2	1.972	1.942			1.9092	1.868	24.719	24.5612	20.6535	20.3315	22.4768	22.8532	2.76167e+07	2.47553e+07	1.64937e+06	1.31947e+06	5.83706e+06	7.57728e+06
WP_004244174.1	MULTISPECIES: aldehyde dehydrogenase family protein [Proteus]	Proteus	54 kDa	3	1.972	1.942			1.9092	1.868	23.2873	23.3992	15.7415	4.50737	21.187	21.3069	1.02373e+07	1.10626e+07	54784.8	22.7433	2.3874e+06	2.59433e+06
WP_004249600.1	MULTISPECIES: lipoprotein NlpI [Proteus]	Proteus	34 kDa	2	2.958	1.942			0.9546	1.868	22.3938	22.0911	19.1634	23.1086	19.0853	19.6168	5.51072e+06	4.46765e+06	587171	9.04461e+06	556211	803954
WP_004247832.1	MULTISPECIES: lipoprotein-releasing ABC transporter ATP-binding protein LolD [Proteus]	Proteus	25 kDa	2	1.972	1.942			1.9092	1.868	24.8444	24.8622	19.0248	17.5635	22.5529	22.7227	3.01235e+07	3.04984e+07	533394	193707	6.15304e+06	6.92173e+06
WP_004249583.1	MULTISPECIES: GNAT family N-acetyltransferase [Proteus]	Proteus	18 kDa	2	1.972	1.942			1.9092	1.868	26.0796	25.5585	20.4645	20.7804	24.0193	24.3201	7.09132e+07	4.94164e+07	1.4469e+06	1.80109e+06	1.70034e+07	2.09444e+07
WP_004247215.1	MULTISPECIES: exodeoxyribonuclease VII small subunit [Proteus]	Proteus	10 kDa	3	2.958	1.942			1.9092	0.934	24.9089	24.624	20.5757	4.50737	22.9398	22.9457	3.15005e+07	2.58565e+07	1.56284e+06	22.7433	8.04574e+06	8.07873e+06
WP_004246793.1	MULTISPECIES: transcription elongation factor GreB [Proteus]	Proteus	18 kDa	2	1.972	2.913			0.9546	1.868	25.5939	25.4632	24.9254	23.991	23.9856	23.7799	5.0645e+07	4.6257e+07	3.18627e+07	1.66734e+07	1.6611e+07	1.44032e+07
WP_004243597.1	MULTISPECIES: response regulator transcription factor [Proteus]	Proteus	25 kDa	2	2.958	1.942			0.9546	1.868	25.0861	24.8974	24.9954	25.5033	22.9128	23.1543	3.56179e+07	3.12505e+07	3.34481e+07	4.75615e+07	7.89671e+06	9.33529e+06
WP_004247283.1	MULTISPECIES: 3-methyl-2-oxobutanoate hydroxymethyltransferase [Proteus]	Proteus	28 kDa	2	0.98601	1.942			1.9092	2.802	25.0629	25.3029	30.4991	27.3633	23.5165	23.7094	3.50491e+07	4.13942e+07	1.51756e+09	1.7265e+08	1.19997e+07	1.37167e+07
WP_004246875.1	MULTISPECIES: phosphoribulokinase [Proteus]	Proteus	32 kDa	2	1.972	0.97101			2.8638	1.868	26.3445	26.1554	27.843	27.9029	24.618	24.3877	8.52095e+07	7.47426e+07	2.40757e+08	2.50959e+08	2.57483e+07	2.19492e+07
WP_012368044.1	MULTISPECIES: N-acetylmuramoyl-L-alanine amidase [Proteus]	Proteus	33 kDa	2	1.972	2.913			0.9546	1.868	23.3365	23.6367	3.74144	3.92241	20.5647	21.2233	1.05922e+07	1.30425e+07	13.3748	15.1622	1.55092e+06	2.44822e+06
WP_004252560.1	MULTISPECIES: protein deglycase YajL [Proteus]	Proteus	22 kDa	2	1.972	2.913			0.9546	1.868	25.8303	25.7	19.1501	18.1669	23.6725	23.8186	5.96619e+07	5.45098e+07	581755	294290	1.33702e+07	1.47954e+07
WP_004246019.1	MULTISPECIES: N-acetylglucosamine-6-phosphate deacetylase [Proteus]	Proteus	42 kDa	3	1.972	3.884			0.9546	0.934	25.6676	25.4932	24.6435	24.0375	23.9397	23.926	5.3299e+07	4.72303e+07	2.62076e+07	1.7219e+07	1.60902e+07	1.5938e+07
WP_004244828.1	MULTISPECIES: YggT family protein [Proteus]	Proteus	21 kDa	2	1.972	2.913			0.9546	1.868	23.3423	23.5339	3.74144	19.8498	21.3254	21.5768	1.06352e+07	1.21451e+07	13.3748	944900	2.62777e+06	3.12789e+06
WP_004243095.1	MULTISPECIES: YcjF family protein [Proteus]	Proteus	39 kDa	3	3.944	1.942			0.9546	0.934	23.5286	23.4308	21.3281	16.7241	20.8191	21.3339	1.21006e+07	1.13079e+07	2.63263e+06	108259	1.85e+06	2.64324e+06
WP_012367526.1	MULTISPECIES: ribonuclease Z [Proteus]	Proteus	34 kDa	2	2.958	1.942			0.9546	1.868	25.2557	25.3127	21.1491	21.3116	23.2164	23.5148	4.00619e+07	4.16745e+07	2.32555e+06	2.60278e+06	9.74622e+06	1.19853e+07
WP_004249279.1	MULTISPECIES: RpiB/LacA/LacB family sugar-phosphate isomerase [Proteus]	Proteus	17 kDa	2	1.972	0.97101			2.8638	1.868	28.6244	28.3669	21.9941	21.8139	26.4181	26.648	4.13803e+08	3.4618e+08	4.17726e+06	3.68681e+06	8.96689e+07	1.05162e+08
WP_004245565.1	MULTISPECIES: 3,4-dihydroxy-2-butanone-4-phosphate synthase [Proteus]	Proteus	24 kDa	2	0.98601	1.942			1.9092	2.802	29.0212	28.8148	22.7876	22.7337	26.2569	26.7838	5.44816e+08	4.72204e+08	7.2404e+06	6.97485e+06	8.01903e+07	1.15541e+08
WP_004247008.1	MULTISPECIES: DUF1869 domain-containing protein [Proteus]	Proteus	13 kDa	2	1.972	0.97101			2.8638	1.868	25.2501	25.3429	22.9458	20.3736	23.1848	23.9455	3.99064e+07	4.25582e+07	8.07948e+06	1.35849e+06	9.53486e+06	1.61555e+07
WP_012368142.1	MULTISPECIES: tRNA1(Val) (adenine(37)-N6)-methyltransferase [Proteus]	Proteus	29 kDa	2	1.972	1.942			1.9092	1.868	24.5526	24.4418	27.53	27.1189	23.1333	22.7103	2.46079e+07	2.27892e+07	1.93804e+08	1.45745e+08	9.20074e+06	6.86254e+06
WP_004250259.1	MULTISPECIES: NAD(P)/FAD-dependent oxidoreductase [Proteus]	Proteus	45 kDa	3	1.972	0.97101			2.8638	1.868	25.4703	24.8209	22.446	22.3611	23.9619	23.6741	4.64855e+07	2.96376e+07	5.71368e+06	5.38724e+06	1.63404e+07	1.33847e+07
WP_012368101.1	MULTISPECIES: NADH-quinone oxidoreductase subunit L [Proteus]	Proteus	66 kDa	2	1.972	2.913			0.9546	1.868	26.4168	26.2117	27.0418	26.4445	24.0781	24.21	8.95862e+07	7.77179e+07	1.38159e+08	9.13215e+07	1.7711e+07	1.94056e+07
WP_004246050.1	MULTISPECIES: 23S rRNA (pseudouridine(1915)-N(3))-methyltransferase RlmH [Proteus]	Proteus	17 kDa	2	0.98601	2.913			0.9546	2.802	24.0463	24.0242	22.6267	25.6418	22.5156	22.3996	1.73241e+07	1.70613e+07	6.47632e+06	5.23549e+07	5.99617e+06	5.53295e+06
WP_004243435.1	MULTISPECIES: phosphoribosylglycinamide formyltransferase [Proteus]	Proteus	24 kDa	2	1.972	1.942			1.9092	1.868	22.8189	22.4004	15.8467	15.4295	20.5153	20.7571	7.39906e+06	5.5361e+06	58929.5	44130.4	1.49875e+06	1.77218e+06
WP_004246271.1	MULTISPECIES: YtfJ family protein [Proteus]	Proteus	20 kDa	2	3.944	0.97101			0.9546	1.868	25.8517	25.9676	23.3052	23.1801	23.6472	24.4141	6.05516e+07	6.56168e+07	1.0365e+07	9.50419e+06	1.31377e+07	2.23549e+07
WP_012368686.1	MULTISPECIES: glutamate racemase [Proteus]	Proteus	32 kDa	2	1.972	1.942			1.9092	1.868	23.3701	23.5785	20.2765	3.92241	19.9076	21.0378	1.08418e+07	1.25263e+07	1.27009e+06	15.1622	983534	2.15286e+06
WP_004247090.1	MULTISPECIES: endolytic transglycosylase MltG [Proteus]	Proteus	39 kDa	3	1.972	1.942				3.736	27.2193	27.3693	23.5025	23.7634	25.3278	25.6627	1.56256e+08	1.73368e+08	1.18838e+07	1.42391e+07	4.21144e+07	5.31199e+07
WP_004242568.1	MULTISPECIES: MlaD family protein [Proteus]	Proteus	85 kDa	6	2.958	1.942				2.802	25.6528	25.8439	21.9877	20.9671	23.1263	23.7117	5.27563e+07	6.02285e+07	4.15874e+06	2.0499e+06	9.15597e+06	1.37386e+07
WP_004242957.1	MULTISPECIES: multidrug transporter subunit MdtN [Proteus]	Proteus	38 kDa	4	1.972	2.913				2.802	24.206	24.3855	26.7069	26.6081	22.7734	22.5117	1.93522e+07	2.19162e+07	1.0954e+08	1.02289e+08	7.16924e+06	5.98005e+06
WP_004250218.1	MULTISPECIES: cell division protein FtsP [Proteus]	Proteus	53 kDa	3	2.958	1.942			0.9546	1.868	23.0263	23.0283	4.3264	16.7753	21.3617	20.5919	8.5427e+06	8.55493e+06	20.0621	112166	2.69471e+06	1.58047e+06
WP_004242710.1	MULTISPECIES: copper homeostasis protein CutC [Proteus]	Proteus	27 kDa	3	1.972	2.913				2.802	26.5666	26.6315	20.7457	22.1394	24.8356	24.8801	9.93924e+07	1.03965e+08	1.7582e+06	4.6197e+06	2.99402e+07	3.08788e+07
WP_004248424.1	MULTISPECIES: sulfate/thiosulfate ABC transporter ATP-binding protein CysA [Proteus]	Proteus	41 kDa	2	1.972	2.913				2.802	23.5857	23.1059	20.4709	21.7208	21.0236	20.7665	1.25891e+07	9.0275e+06	1.45334e+06	3.45629e+06	2.13173e+06	1.78379e+06
WP_004248996.1	MULTISPECIES: porin [Proteus]	Proteus	45 kDa	2	0.98601	1.942		1.1196	0.9546	2.802	24.9662	25.2068	26.9317	26.6549	23.1408	23.4812	3.27785e+07	3.87271e+07	1.2801e+08	1.05664e+08	9.24874e+06	1.17097e+07
WP_004253037.1	MULTISPECIES: N-acetylmuramoyl-L-alanine amidase [Proteus]	Proteus	47 kDa	3	3.944	1.942				1.868	25.7989	24.8895	22.1217	21.8646	23.4353	23.5088	5.8379e+07	3.10804e+07	4.56348e+06	3.81864e+06	1.1343e+07	1.19361e+07
WP_012367841.1	MULTISPECIES: acetolactate decarboxylase [Proteus]	Proteus	31 kDa	3	2.958	2.913				1.868	26.3128	26.37	25.6699	25.7732	22.9897	24.325	8.33569e+07	8.67283e+07	5.33828e+07	5.7347e+07	8.3292e+06	2.10167e+07
WP_004245120.1	MULTISPECIES: (2E,6E)-farnesyl diphosphate synthase [Proteus]	Proteus	33 kDa	2	3.944	2.913				0.934	25.4948	25.5768	24.0434	24.5775	23.2696	23.6382	4.7283e+07	5.00464e+07	1.72898e+07	2.50357e+07	1.0112e+07	1.3056e+07
WP_004249670.1	MULTISPECIES: ECA polysaccharide chain length modulation protein [Proteus]	Proteus	40 kDa	3	2.958	3.884				0.934	26.8739	26.8789	19.183	19.7925	24.6134	24.9927	1.22985e+08	1.23415e+08	595205	908084	2.56665e+07	3.33843e+07
WP_004243034.1	MULTISPECIES: MetQ/NlpA family lipoprotein [Proteus]	Proteus	30 kDa	3	2.958	1.942	1.0587	1.1196	0.9546		24.4409	23.414	23.9295	22.9542	20.6215	19.9344	2.27742e+07	1.11764e+07	1.59773e+07	8.12626e+06	1.61319e+06	1.00197e+06
WP_012368813.1	MULTISPECIES: 2OG-Fe dioxygenase family protein [Proteus]	Proteus	34 kDa	2	0.98601				3.8184	2.802	24.3296	24.2669	3.74144	3.92241	24.2049	23.9424	2.10827e+07	2.01868e+07	13.3748	15.1622	1.93369e+07	1.61204e+07
WP_004246460.1	MULTISPECIES: L-threonine 3-dehydrogenase [Proteus]	Proteus	37 kDa	3	1.972	1.942	1.0587		0.9546	0.934	25.1691	24.9682	25.5045	25.7251	23.1976	23.2012	3.77278e+07	3.28234e+07	4.76006e+07	5.54663e+07	9.62021e+06	9.64375e+06
WP_012367741.1	MULTISPECIES: DNA helicase IV [Proteus]	Proteus	78 kDa	2	0.98601	1.942	1.0587	1.1196		1.868	22.6267	22.2946	19.2325	19.4743	19.5249	20.0846	6.47595e+06	5.14435e+06	615955	728343	754389	1.11188e+06
WP_004249101.1	MULTISPECIES: ABC transporter ATP-binding protein [Proteus]	Proteus	37 kDa	3	0.98601	1.942		1.1196	0.9546	1.868	25.4848	25.7042	22.357	23.4857	23.1411	23.8285	4.69565e+07	5.46669e+07	5.37188e+06	1.1746e+07	9.25029e+06	1.48967e+07
WP_004243096.1	MULTISPECIES: YcjX family protein [Proteus]	Proteus	53 kDa	3	0.98601	1.942	1.0587		1.9092	0.934	24.697	24.7756	25.2068	25.1081	22.4778	22.8674	2.71978e+07	2.87206e+07	3.87259e+07	3.61651e+07	5.84119e+06	7.65196e+06
WP_012368326.1	MULTISPECIES: glutathionylspermidine synthase family protein [Proteus]	Proteus	45 kDa	2	1.972	0.97101	1.0587		0.9546	1.868	18.3987	18.5253	28.8207	23.466	18.5759	17.0279	345594	377283	4.74121e+08	1.15872e+07	390763	133627
WP_004244761.1	MULTISPECIES: 23S rRNA pseudouridine(1911/1915/1917) synthase RluD [Proteus]	Proteus	37 kDa	2	1.972	1.942	1.0587		0.9546	0.934	24.0154	23.8169	19.5433	19.1284	20.8966	21.8362	1.69578e+07	1.47779e+07	764021	573090	1.95216e+06	3.74409e+06
WP_004243801.1	MULTISPECIES: cysteine synthase CysM [Proteus]	Proteus	32 kDa	2	1.972	0.97101		1.1196	1.9092	0.934	23.9619	23.7185	22.0497	20.2111	21.603	22.178	1.63399e+07	1.38035e+07	4.34135e+06	1.21383e+06	3.18521e+06	4.74496e+06
WP_004246221.1	MULTISPECIES: efflux RND transporter periplasmic adaptor subunit [Proteus]	Proteus	36 kDa	2	1.972	1.942			1.9092	0.934	24.5139	24.5264	3.74144	17.3566	21.9459	22.5725	2.39564e+07	2.41644e+07	13.3748	167825	4.03986e+06	6.23753e+06
WP_004245229.1	MULTISPECIES: 2,3-diphosphoglycerate-dependent phosphoglycerate mutase GpmB [Proteus]	Proteus	24 kDa	1	0.98601	1.942			1.9092	1.868	25.0964	25.1856	20.574	18.8322	22.943	23.4814	3.5872e+07	3.81612e+07	1.56093e+06	466705	8.06358e+06	1.17115e+07
WP_012367487.1	MULTISPECIES: diaminopimelate dehydrogenase [Proteus]	Proteus	32 kDa	2	1.972	0.97101	2.1174	1.1196		0.934	24.7419	24.4027	29.5379	29.1787	23.2169	22.9311	2.80572e+07	2.21791e+07	7.79443e+08	6.07647e+08	9.7495e+06	7.99717e+06
WP_004245446.1	MULTISPECIES: methionine ABC transporter ATP-binding protein MetN [Proteus]	Proteus	38 kDa	2	0.98601	1.942	1.0587		0.9546	1.868	24.832	24.8249	24.1489	24.973	22.471	22.5375	2.98662e+07	2.97184e+07	1.86007e+07	3.29334e+07	5.81349e+06	6.08791e+06
WP_004243645.1	MULTISPECIES: phosphotransferase RcsD [Proteus]	Proteus	104 kDa	2	1.972	1.942			0.9546	1.868	23.8963	24.1818	19.0849	19.7769	21.6041	22.0599	1.56133e+07	1.903e+07	556048	898327	3.18783e+06	4.37207e+06
WP_004248702.1	MULTISPECIES: hypothetical protein [Proteus]	Proteus	15 kDa	2	1.972	0.97101	1.0587		0.9546	1.868	25.6878	25.2759	28.9235	29.0567	24.3462	24.0833	5.40496e+07	4.06271e+07	5.09135e+08	5.58372e+08	2.13269e+07	1.7775e+07
WP_004247592.1	MULTISPECIES: outer membrane assembly protein AsmA [Proteus]	Proteus	72 kDa	2	2.958	1.942			0.9546	0.934	25.4342	25.4935	17.4065	19.8363	23.958	24.229	4.53383e+07	4.72393e+07	173736	936070	1.62956e+07	1.9663e+07
WP_004242717.1	MULTISPECIES: tRNA 5-methoxyuridine(34)/uridine 5-oxyacetic acid(34) synthase CmoB [Proteus]	Proteus	37 kDa	2	0.98601	0.97101			1.9092	2.802	24.38	24.5029	21.2547	20.7053	22.2093	22.3366	2.18325e+07	2.3775e+07	2.50208e+06	1.70967e+06	4.84903e+06	5.29642e+06
WP_004243477.1	MULTISPECIES: universal stress protein [Proteus]	Proteus	17 kDa	2	1.972	1.942			0.9546	1.868	24.4523	24.0728	3.74144	16.2788	23.175	22.7157	2.29549e+07	1.76458e+07	13.3748	79509	9.47068e+06	6.8884e+06
WP_004242732.1	MULTISPECIES: Holliday junction branch migration DNA helicase RuvB [Proteus]	Proteus	37 kDa	2	1.972	1.942			1.9092	0.934	24.566	24.8769	19.9299	19.4808	22.4466	22.9305	2.48364e+07	3.08091e+07	998848	731665	5.71623e+06	7.99428e+06
WP_004248889.1	MULTISPECIES: glycerophosphoryl diester phosphodiesterase [Proteus]	Proteus	27 kDa	2	0.98601	1.942			1.9092	1.868	25.772	25.602	27.3406	27.1689	24.0017	23.6485	5.72997e+07	5.09284e+07	1.69954e+08	1.50883e+08	1.67967e+07	1.31497e+07
WP_004245184.1	MULTISPECIES: hydrogenase 2 operon protein HybA [Proteus]	Proteus	37 kDa	2	1.972	1.942			0.9546	1.868	24.1017	23.9775	22.868	22.3241	21.6592	22.1307	1.8003e+07	1.65171e+07	7.65494e+06	5.25062e+06	3.31177e+06	4.59199e+06
WP_004245143.1	MULTISPECIES: tRNA guanosine(34) transglycosylase Tgt [Proteus]	Proteus	43 kDa	2	1.972	1.942			1.9092	0.934	26.1827	26.307	24.6747	25.3264	23.7647	24.1646	7.61673e+07	8.30248e+07	2.67802e+07	4.20741e+07	1.42526e+07	1.8805e+07
WP_170827680.1	MULTISPECIES: tRNA pseudouridine(38-40) synthase TruA [Proteus]	Proteus	31 kDa	2	1.972	1.942			0.9546	1.868	23.9394	24.1446	21.1675	19.9112	21.4617	21.9865	1.60874e+07	1.85455e+07	2.35527e+06	986010	2.88807e+06	4.15531e+06
WP_004243228.1	MULTISPECIES: ABC transporter ATP-binding protein [Proteus]	Proteus	36 kDa	2	0.98601	1.942			1.9092	1.868	28.9523	28.5872	21.1389	20.3195	26.9876	26.7389	5.19425e+08	4.03283e+08	2.30907e+06	1.30849e+06	1.3307e+08	1.11996e+08
WP_004245122.1	MULTISPECIES: D-ribose pyranase [Proteus]	Proteus	15 kDa	2	1.972	1.942			0.9546	1.868	24.1608	24.1431	16.8041	16.1183	21.6334	21.9032	1.87554e+07	1.85262e+07	114433	71136.3	3.25304e+06	3.92204e+06
WP_004244480.1	MULTISPECIES: ATP-binding cassette domain-containing protein [Proteus]	Proteus	65 kDa	3	2.958	1.942			0.9546	0.934	24.5317	24.711	18.0654	17.8067	22.3842	22.628	2.4254e+07	2.74628e+07	274298	229267	5.474e+06	6.48195e+06
WP_012367745.1	MULTISPECIES: 2,5-didehydrogluconate reductase DkgB [Proteus]	Proteus	29 kDa	2	1.972	1.942			0.9546	1.868	23.9597	23.949	27.9269	29.5194	22.6413	22.4342	1.63155e+07	1.61942e+07	2.55169e+08	7.69544e+08	6.54199e+06	5.66725e+06
WP_004250688.1	MULTISPECIES: TIGR01777 family oxidoreductase [Proteus]	Proteus	33 kDa	2	1.972	1.942			1.9092	0.934	25.5825	25.3372	24.6948	23.4648	22.9937	23.3862	5.02444e+07	4.23892e+07	2.71558e+07	1.15777e+07	8.35192e+06	1.09632e+07
WP_004247801.1	MULTISPECIES: 16S rRNA pseudouridine(516) synthase RsuA [Proteus]	Proteus	26 kDa	2	1.972	1.942			0.9546	1.868	27.0747	27.9355	3.74144	17.5548	25.632	26.1042	1.41353e+08	2.56695e+08	13.3748	192538	5.20007e+07	7.21334e+07
WP_004250409.1	MULTISPECIES: lactate utilization protein C [Proteus]	Proteus	26 kDa	3	0.98601	1.942			1.9092	1.868	24.0689	24.8078	27.9336	27.7232	23.61	24.2058	1.75982e+07	2.93698e+07	2.56366e+08	2.21578e+08	1.28028e+07	1.93496e+07
WP_004244524.1	MULTISPECIES: 1-(5-phosphoribosyl)-5-[(5-phosphoribosylamino)methylideneamino]imidazole-4-carboxamide isomerase [Proteus]	Proteus	27 kDa	2	1.972	0.97101			1.9092	1.868	25.2162	25.1626	3.74144	16.8181	23.0644	23.3901	3.89803e+07	3.75572e+07	13.3748	115548	8.7715e+06	1.09931e+07
WP_004244491.1	MULTISPECIES: cystathionine beta-lyase [Proteus]	Proteus	43 kDa	2	0.98601	1.942			1.9092	1.868	23.5548	23.6275	17.9969	17.5914	21.0414	21.8632	1.23223e+07	1.29591e+07	261574	197489	2.15827e+06	3.81494e+06
WP_012368098.1	MULTISPECIES: 2-succinyl-5-enolpyruvyl-6-hydroxy-3-cyclohexene-1-carboxylic-acid synthase [Proteus]	Proteus	62 kDa	2	1.972	1.942			0.9546	1.868	23.9579	23.7893	3.74144	22.8659	19.8421	21.0665	1.62951e+07	1.44972e+07	13.3748	7.64423e+06	939896	2.19601e+06
WP_004249657.1	MULTISPECIES: DUF484 domain-containing protein [Proteus]	Proteus	28 kDa	2	1.972	2.913			0.9546	0.934	23.8145	23.9041	21.9372	21.7215	21.0021	21.8083	1.47531e+07	1.56985e+07	4.01572e+06	3.45793e+06	2.10025e+06	3.67254e+06
WP_004248988.1	MULTISPECIES: tonB-system energizer ExbB [Proteus]	Proteus	35 kDa	2	1.972	0.97101			2.8638	0.934	23.4602	22.7129	21.161	20.0017	21.3105	20.8703	1.15401e+07	6.87463e+06	2.34477e+06	1.04982e+06	2.60078e+06	1.91683e+06
WP_004243188.1	MULTISPECIES: siderophore-interacting protein [Proteus]	Proteus	32 kDa	2	1.972	1.942			0.9546	1.868	25.5582	25.3043	23.8856	24.0364	23.6094	23.4069	4.94049e+07	4.14343e+07	1.54987e+07	1.72062e+07	1.27982e+07	1.11215e+07
WP_004243165.1	MULTISPECIES: Fe-S cluster assembly protein SufB [Proteus]	Proteus	55 kDa	3	1.972	1.942			0.9546	1.868	26.2429	26.0576	4.3264	19.6204	24.3697	24.6646	7.94171e+07	6.98443e+07	20.0621	806017	2.16769e+07	2.65935e+07
WP_004248524.1	MULTISPECIES: tRNA-modifying protein YgfZ [Proteus]	Proteus	36 kDa	2	2.958	1.942			0.9546	0.934	24.7031	24.4312	23.0999	22.6311	22.1065	22.4625	2.73135e+07	2.26221e+07	8.98986e+06	6.49612e+06	4.51561e+06	5.77957e+06
WP_004245539.1	MULTISPECIES: 4-hydroxythreonine-4-phosphate dehydrogenase PdxA [Proteus]	Proteus	36 kDa	2	1.972	2.913			0.9546	0.934	23.9367	23.743	22.8684	19.1782	16.1246	20.5796	1.60571e+07	1.40394e+07	7.65726e+06	593231	71446.1	1.56698e+06
WP_012368112.1	MULTISPECIES: phosphohistidine phosphatase SixA [Proteus]	Proteus	18 kDa	2	1.972	1.942			0.9546	1.868	24.6846	25.1083	3.74144	3.92241	21.1682	22.5514	2.69644e+07	3.61705e+07	13.3748	15.1622	2.35641e+06	6.14661e+06
WP_012368278.1	MULTISPECIES: glycoside hydrolase family 32 protein [Proteus]	Proteus	56 kDa	4	2.958	0.97101	1.0587			1.868	23.6535	23.7181	24.1116	22.0916	20.8643	21.4768	1.31951e+07	1.37995e+07	1.8127e+07	4.46932e+06	1.90884e+06	2.91844e+06
WP_004251191.1	MULTISPECIES: amidohydrolase [Proteus]	Proteus	51 kDa	3	1.972	1.942			0.9546	1.868	26.0474	25.959	22.5348	19.5321	23.4947	23.8846	6.93526e+07	6.52283e+07	6.07635e+06	758113	1.18199e+07	1.54878e+07
WP_004242565.1	MULTISPECIES: YebY family protein [Proteus]	Proteus	13 kDa	1	2.958	1.942			0.9546	0.934	23.6785	23.439	2.74144	2.92241	20.3457	21.4577	1.34253e+07	1.1372e+07	6.68738	7.58111	1.33249e+06	2.88015e+06
WP_004245174.1	MULTISPECIES: selenium metabolism membrane protein YedE/FdhT [Proteus]	Proteus	45 kDa	2	1.972	1.942			0.9546	1.868	24.7209	25.1828	30.0376	30.0926	24.4042	24.1289	2.76522e+07	3.80883e+07	1.10212e+09	1.14495e+09	2.22017e+07	1.83456e+07
WP_004245688.1	MULTISPECIES: hydrogenase 4 subunit H [Proteus]	Proteus	21 kDa	2	1.972	1.942			0.9546	1.868	23.9656	23.7344	19.2899	21.5086	22.53	22.4328	1.63817e+07	1.39564e+07	640985	2.98364e+06	6.05625e+06	5.66175e+06
WP_012368253.1	MULTISPECIES: SAM-dependent methyltransferase TehB [Proteus]	Proteus	32 kDa	2	1.972	0.97101			0.9546	2.802	25.9522	26.1252	19.6615	21.7128	24.1025	24.8469	6.49215e+07	7.31921e+07	829264	3.43715e+06	1.80123e+07	3.01754e+07
WP_012367467.1	MULTISPECIES: bifunctional diaminohydroxyphosphoribosylaminopyrimidine deaminase/5-amino-6-(5-phosphoribosylamino)uracil reductase RibD [Proteus]	Proteus	42 kDa	2	0.98601	3.884			0.9546	0.934	23.9747	24.0619	16.5811	18.1119	22.6407	22.6665	1.6486e+07	1.75126e+07	98042.3	283281	6.5392e+06	6.65718e+06
WP_004244029.1	MULTISPECIES: single-stranded-DNA-specific exonuclease RecJ [Proteus]	Proteus	63 kDa	4	1.972	1.942			0.9546	1.868	24.7223	24.8711	21.1438	17.9468	22.7395	22.7693	2.76784e+07	3.06867e+07	2.31694e+06	252660	7.00279e+06	7.1488e+06
WP_004245172.1	MULTISPECIES: recombination-associated protein RdgC [Proteus]	Proteus	34 kDa	3	2.958	1.942				1.868	26.353	26.2549	4.3264	16.0204	24.0546	24.2565	8.57107e+07	8.00789e+07	20.0621	66470.7	1.74245e+07	2.00417e+07
WP_004249296.1	MULTISPECIES: multifunctional transcriptional regulator/nicotinamide-nucleotide adenylyltransferase/ribosylnicotinamide kinase NadR [Proteus]	Proteus	48 kDa	3	2.958	1.942				1.868	25.1043	25.1431	21.2632	21.1808	22.4815	22.9319	3.60703e+07	3.70531e+07	2.51684e+06	2.3772e+06	5.85604e+06	8.00193e+06
WP_004243109.1	MULTISPECIES: peptide ABC transporter ATP-binding protein SapD [Proteus]	Proteus	38 kDa	2	2.958	1.942			0.9546	0.934	21.8653	21.5172	3.74144	3.92241	19.1083	19.8925	3.82031e+06	3.00137e+06	13.3748	15.1622	565147	973271
WP_004246349.1	MULTISPECIES: UDP-N-acetylglucosamine 2-epimerase (non-hydrolyzing) [Proteus]	Proteus	42 kDa	5	1.972	1.942				2.802	26.0183	25.9666	31.0483	32.3889	26.2737	25.7714	6.79665e+07	6.55713e+07	2.22057e+09	5.62391e+09	8.11261e+07	5.72759e+07
WP_004246862.1	MULTISPECIES: serine/threonine protein kinase [Proteus]	Proteus	39 kDa	2	2.958	1.942				1.868	25.9825	26.1579	20.1169	20.9701	24.2371	24.2743	6.62984e+07	7.48731e+07	1.13707e+06	2.05409e+06	1.97733e+07	2.029e+07
WP_004243286.1	MULTISPECIES: excinuclease ABC subunit UvrC [Proteus]	Proteus	69 kDa	3	2.958	0.97101				2.802	24.6397	24.6943	18.4985	19.8563	22.6533	22.7698	2.61397e+07	2.71464e+07	370332	949166	6.59681e+06	7.15132e+06
WP_004247404.1	MULTISPECIES: HlyC/CorC family transporter [Proteus]	Proteus	47 kDa	2	2.958	2.913				0.934	21.05	20.6967	3.74144	3.92241	18.3094	18.6574	2.17114e+06	1.69956e+06	13.3748	15.1622	324840	413461
WP_004247549.1	MULTISPECIES: tol-pal system-associated acyl-CoA thioesterase [Proteus]	Proteus	15 kDa	2	2.958	0.97101			0.9546	1.868	25.2985	25.131	21.7423	20.5101	23.4671	23.4738	4.12661e+07	3.67431e+07	3.50818e+06	1.49337e+06	1.15961e+07	1.16498e+07
WP_012367816.1	MULTISPECIES: SDR family oxidoreductase [Proteus]	Proteus	30 kDa	3	2.958	2.913				0.934	22.8063	22.4248	19.4428	20.0552	20.4658	20.3072	7.33472e+06	5.63056e+06	712641	1.08944e+06	1.44819e+06	1.29739e+06
WP_004246526.1	MULTISPECIES: hypothetical protein [Proteus]	Proteus	21 kDa	2			5.2935	2.2392			20.7564	20.7473	29.638	29.1185	22.9483	21.5646	1.77131e+06	1.76023e+06	8.3547e+08	5.82827e+08	8.09342e+06	3.10168e+06
WP_012368233.1	MULTISPECIES: UDP-3-O-acyl-N-acetylglucosamine deacetylase [Proteus]	Proteus	34 kDa	2	0.98601	1.942		1.1196	0.9546	0.934	25.4799	25.4378	19.3503	21.7373	22.035	23.4828	4.67967e+07	4.54519e+07	668362	3.49611e+06	4.29723e+06	1.17224e+07
WP_004243841.1	MULTISPECIES: Fe-S cluster assembly protein IscX [Proteus]	Proteus	8 kDa	2	0.98601	0.97101	1.0587		1.9092	0.934	26.9943	26.7619	3.74144	18.3977	24.3297	24.9784	1.3369e+08	1.13798e+08	13.3748	345341	2.10847e+07	3.30555e+07
WP_004244059.1	MULTISPECIES: LysR family transcriptional regulator ArgP [Proteus]	Proteus	33 kDa	2	1.972	0.97101			0.9546	1.868	24.2238	24.3594	22.2608	23.4853	22.0541	22.5704	1.95924e+07	2.15238e+07	5.02543e+06	1.17434e+07	4.35458e+06	6.22815e+06
WP_004244452.1	MULTISPECIES: molybdate ABC transporter substrate-binding protein [Proteus]	Proteus	28 kDa	2	0.98601	0.97101			2.8638	0.934	23.719	23.1856	21.357	22.9256	21.9992	21.2818	1.38078e+07	9.54016e+06	2.68603e+06	7.96699e+06	4.19199e+06	2.54962e+06
WP_004249852.1	MULTISPECIES: MetQ/NlpA family ABC transporter substrate-binding protein [Proteus]	Proteus	30 kDa	2	1.972	1.942			0.9546	0.934	22.0652	22.1306	21.3362	20.3074	19.6833	19.9406	4.38817e+06	4.5918e+06	2.64755e+06	1.29763e+06	841918	1.00629e+06
WP_012368169.1	MULTISPECIES: galactose-1-epimerase [Proteus]	Proteus	39 kDa	2	0.98601	1.942			0.9546	1.868	25.1272	25.2227	3.74144	19.1517	22.8199	23.2624	3.6647e+07	3.91559e+07	13.3748	582402	7.40427e+06	1.00618e+07
WP_012367927.1	MULTISPECIES: ABC-F family ATPase [Proteus]	Proteus	60 kDa	2	1.972	1.942			0.9546	0.934	23.9335	24.0276	3.74144	16.3709	21.985	22.0402	1.60213e+07	1.71015e+07	13.3748	84750.4	4.15097e+06	4.31273e+06
WP_004250754.1	MULTISPECIES: peptide MFS transporter [Proteus]	Proteus	56 kDa	2	1.972	1.942			0.9546	0.934	24.775	25.0556	23.0241	23.0221	23.0387	23.2592	2.87099e+07	3.48738e+07	8.52966e+06	8.51788e+06	8.61686e+06	1.00394e+07
WP_004248148.1	MULTISPECIES: phage shock protein operon transcriptional activator [Proteus]	Proteus	38 kDa	2	0.98601	0.97101			1.9092	1.868	24.2237	23.9216	22.8925	21.7033	22.6911	22.4302	1.95913e+07	1.58894e+07	7.78619e+06	3.41453e+06	6.77192e+06	5.65164e+06
WP_004244392.1	MULTISPECIES: replication initiation negative regulator SeqA [Proteus]	Proteus	21 kDa	2	1.972	1.942			0.9546	0.934	25.8458	25.6308	22.1553	22.2563	23.6906	23.8995	6.03079e+07	5.1957e+07	4.67095e+06	5.00956e+06	1.35386e+07	1.56478e+07
WP_004246659.1	MULTISPECIES: inorganic phosphate transporter PitA [Proteus]	Proteus	54 kDa	2	1.972	1.942			0.9546	0.934	24.4804	24.1813	22.693	23.1932	21.6002	22.5295	2.34063e+07	1.90236e+07	6.78048e+06	9.5904e+06	3.1791e+06	6.05422e+06
WP_012367692.1	MULTISPECIES: histidinol dehydrogenase [Proteus]	Proteus	47 kDa	2	1.972	1.942			0.9546	0.934	25.2049	25.1225	18.7974	19.0751	23.9844	23.3911	3.86761e+07	3.65281e+07	455611	552296	1.65966e+07	1.10007e+07
WP_004246257.1	MULTISPECIES: transcriptional regulator ArgR [Proteus]	Proteus	17 kDa	2	1.972	0.97101			1.9092	0.934	26.1421	26.0164	24.2177	24.7267	24.3637	24.4776	7.40534e+07	6.78741e+07	1.95092e+07	2.77644e+07	2.15877e+07	2.33618e+07
WP_004246180.1	MULTISPECIES: LPS export ABC transporter permease LptG [Proteus]	Proteus	40 kDa	2	1.972	1.942			0.9546	0.934	23.7002	23.5518	23.5578	21.801	21.5022	21.3204	1.36294e+07	1.22973e+07	1.23479e+07	3.65401e+06	2.97038e+06	2.61862e+06
WP_004245691.1	MULTISPECIES: hydrogenase 4 membrane subunit [Proteus]	Proteus	24 kDa	2	1.972	0.97101			0.9546	1.868	26.8796	26.9993	22.7604	22.7507	24.4988	24.901	1.2347e+08	1.3415e+08	7.10492e+06	7.05745e+06	2.37065e+07	3.13289e+07
WP_004247096.1	MULTISPECIES: penicillin-binding protein activator LpoB [Proteus]	Proteus	21 kDa	2	1.972	0.97101			1.9092	0.934	26.3798	26.0624	21.6777	21.1081	24.2066	24.2491	8.73199e+07	7.00732e+07	3.35448e+06	2.26036e+06	1.93608e+07	1.99387e+07
WP_012367976.1	MULTISPECIES: zinc transporter ZntB [Proteus]	Proteus	37 kDa	2	1.972	1.942			0.9546	0.934	24.0382	23.8947	17.6979	18.5262	21.234	21.6063	1.72276e+07	1.55961e+07	212620	377533	2.4665e+06	3.19268e+06
WP_004244139.1	MULTISPECIES: 3-isopropylmalate dehydratase large subunit [Proteus]	Proteus	50 kDa	2	0.98601	1.942			0.9546	1.868	23.2112	23.6359	20.2022	21.65	22.2487	22.4534	9.71103e+06	1.30349e+07	1.20633e+06	3.29084e+06	4.9835e+06	5.74326e+06
WP_004247117.1	MULTISPECIES: tRNA 2-thiouridine(34) synthase MnmA [Proteus]	Proteus	41 kDa	2	2.958	0.97101			0.9546	0.934	25.6721	25.3613	25.5172	24.2785	23.9197	23.9911	5.34659e+07	4.31032e+07	4.80218e+07	2.03495e+07	1.58689e+07	1.66744e+07
WP_004242773.1	MULTISPECIES: RidA family protein [Proteus]	Proteus	13 kDa	2	1.972	0.97101			1.9092	0.934	26.28	26.1467	25.052	24.5512	23.4373	23.8862	8.14838e+07	7.42918e+07	3.47851e+07	2.45838e+07	1.13591e+07	1.55047e+07
WP_004243174.1	MULTISPECIES: 3-deoxy-7-phosphoheptulonate synthase [Proteus]	Proteus	39 kDa	2	0.98601	0.97101			0.9546	1.868	24.5604	24.5502	20.0117	19.0437	22.744	22.951	2.47406e+07	2.45667e+07	1.05712e+06	540415	7.02485e+06	8.10862e+06
WP_004251467.1	MULTISPECIES: manganese/iron ABC transporter ATP-binding protein [Proteus]	Proteus	32 kDa	2	1.972	1.942			0.9546	0.934	24.5594	24.4294	16.083	17.7002	21.7634	22.2951	2.47238e+07	2.25935e+07	69417.6	212953	3.55977e+06	5.14642e+06
WP_012367453.1	MULTISPECIES: type II toxin-antitoxin system HipA family toxin [Proteus]	Proteus	48 kDa	2	1.972	1.942			0.9546	0.934	25.8857	25.7615	24.7308	25.4438	23.1427	23.7199	6.19963e+07	5.68839e+07	2.78427e+07	4.56394e+07	9.26099e+06	1.38168e+07
WP_004247594.1	MULTISPECIES: TerC family protein [Proteus]	Proteus	59 kDa	2	1.972	1.942			0.9546	0.934	24.6975	24.5481	20.4422	20.9352	22.9669	22.588	2.72075e+07	2.45307e+07	1.42468e+06	2.00499e+06	8.19832e+06	6.3048e+06
WP_004249056.1	MULTISPECIES: DUF488 family protein [Proteus]	Proteus	14 kDa	2	1.972	0.97101			0.9546	1.868	26.2907	26.2291	24.3702	23.3694	23.2226	23.8302	8.20873e+07	7.86575e+07	2.16852e+07	1.08363e+07	9.78792e+06	1.49142e+07
WP_004244630.1	MULTISPECIES: DUF6484 domain-containing protein [Proteus]	Proteus	19 kDa	2	0.98601	1.942			1.9092	0.934	23.5364	24.0464	18.7535	20.2897	20.543	21.4773	1.21663e+07	1.73257e+07	441945	1.28176e+06	1.52777e+06	2.91944e+06
WP_004245411.1	MULTISPECIES: fumarate reductase subunit FrdC [Proteus]	Proteus	15 kDa	2	1.972	0.97101			0.9546	1.868	28.5195	28.4533	26.6313	26.6701	26.24	26.6076	3.84796e+08	3.67544e+08	1.03946e+08	1.06782e+08	7.92524e+07	1.02256e+08
WP_004248921.1	MULTISPECIES: lipid asymmetry maintenance ABC transporter permease subunit MlaE [Proteus]	Proteus	28 kDa	2	1.972	0.97101	1.0587		0.9546	0.934	22.4416	22.3181	26.0498	25.7382	21.0353	20.395	5.69616e+06	5.22913e+06	6.94662e+07	5.59721e+07	2.14911e+06	1.37883e+06
WP_004246786.1	MULTISPECIES: phosphate signaling complex protein PhoU [Proteus]	Proteus	28 kDa	2	1.972	1.942			0.9546	0.934	22.2669	22.8961	15.5807	19.8505	19.4079	20.7678	5.04681e+06	7.80581e+06	49007.8	945342	695577	1.78535e+06
WP_012367584.1	MULTISPECIES: class 1b ribonucleoside-diphosphate reductase subunit beta [Proteus]	Proteus	37 kDa	2	1.972	0.97101			1.9092	0.934	23.8817	23.4068	18.5281	19.4032	21.9002	21.7031	1.54568e+07	1.11214e+07	378007	693325	3.91404e+06	3.4141e+06
WP_004246330.1	MULTISPECIES: class I adenylate cyclase [Proteus]	Proteus	99 kDa	3	1.972	1.942		1.1196		0.934	24.652	24.768	22.9415	22.351	22.9385	22.8676	2.63633e+07	2.85707e+07	8.05552e+06	5.34979e+06	8.03878e+06	7.65279e+06
WP_004243437.1	MULTISPECIES: polyphosphate kinase 1 [Proteus]	Proteus	81 kDa	2	0.98601	2.913			0.9546	0.934	23.7575	23.8976	3.74144	16.2856	21.3078	21.5622	1.41819e+07	1.56272e+07	13.3748	79884.3	2.59588e+06	3.09659e+06
WP_004243609.1	MULTISPECIES: dimethylsulfoxide reductase subunit B [Proteus]	Proteus	23 kDa	3	0.98601	1.942	1.0587		0.9546	0.934	24.158	24.0658	18.4663	16.9941	21.8573	22.3147	1.87196e+07	1.75599e+07	362179	130536	3.79918e+06	5.21684e+06
WP_012368625.1	MULTISPECIES: sulfatase-like hydrolase/transferase [Proteus]	Proteus	62 kDa	2	2.958		1.0587		0.9546	0.934	23.1291	21.1728	3.74144	19.0323	18.9237	19.7976	9.17393e+06	2.36397e+06	13.3748	536159	497295	911294
WP_004245898.1	MULTISPECIES: alanine racemase [Proteus]	Proteus	40 kDa	4	0.98601	1.942			0.9546	1.868	25.9793	25.9836	28.9683	28.7593	24.7614	24.4183	6.61519e+07	6.635e+07	5.25211e+08	4.54377e+08	2.84399e+07	2.24208e+07
WP_004245408.1	MULTISPECIES: elongation factor P--(R)-beta-lysine ligase [Proteus]	Proteus	37 kDa	2		1.942			1.9092	1.868	25.9555	26.0182	22.1492	20.3048	24.12	24.4215	6.50687e+07	6.796e+07	4.65126e+06	1.29521e+06	1.82322e+07	2.24708e+07
WP_004242762.1	MULTISPECIES: lauroyl-Kdo(2)-lipid IV(A) myristoyltransferase [Proteus]	Proteus	38 kDa	3	1.972	2.913			0.9546		24.0815	24.2062	18.8442	21.2172	21.7308	22.2408	1.77524e+07	1.9355e+07	470606	2.43788e+06	3.48027e+06	4.95603e+06
WP_012368705.1	MULTISPECIES: hydroxymethylbilane synthase [Proteus]	Proteus	34 kDa	3	2.958	1.942				0.934	26.5444	26.7185	24.7286	23.5579	24.1166	24.7408	9.78695e+07	1.10427e+08	2.78004e+07	1.23493e+07	1.81892e+07	2.80371e+07
WP_004244138.1	MULTISPECIES: 3-isopropylmalate dehydrogenase [Proteus]	Proteus	40 kDa	3	2.958	0.97101				1.868	25.3794	25.5433	25.8177	25.6912	23.3832	23.5773	4.36491e+07	4.88975e+07	5.91413e+07	5.41762e+07	1.09409e+07	1.25163e+07
WP_049208248.1	MULTISPECIES: valine--pyruvate transaminase [Proteus]	Proteus	48 kDa	2	1.972	1.942				1.868	25.5448	25.601	24.0362	23.0452	23.1179	23.6502	4.89511e+07	5.08933e+07	1.72033e+07	8.65573e+06	9.1027e+06	1.31645e+07
WP_004244515.1	MULTISPECIES: dCTP deaminase [Proteus]	Proteus	21 kDa	2	0.98601	1.942			0.9546	1.868	24.4356	24.5724	25.3401	26.504	21.607	22.7037	2.26904e+07	2.49472e+07	4.24754e+07	9.51675e+07	3.19406e+06	6.83124e+06
WP_004249733.1	MULTISPECIES: serine O-acetyltransferase [Proteus]	Proteus	29 kDa	2	2.958	1.942				0.934	25.8264	26.0959	3.74144	18.5766	22.9222	24.1225	5.95003e+07	7.17232e+07	13.3748	390932	7.94833e+06	1.82634e+07
WP_012368035.1	MULTISPECIES: arsenate reductase (glutaredoxin) [Proteus]	Proteus	14 kDa	2	1.972	2.913				0.934	24.0263	24.5953	19.7061	3.92241	19.3861	22.2237	1.70856e+07	2.53468e+07	855311	15.1622	685180	4.89795e+06
WP_012368659.1	MULTISPECIES: lipopolysaccharide heptosyltransferase RfaC [Proteus]	Proteus	36 kDa	2	2.958	1.942				0.934	24.2216	24.152	24.3341	28.9068	21.7439	22.2491	1.9563e+07	1.86419e+07	2.11496e+07	5.0328e+08	3.5122e+06	4.98485e+06
WP_004246753.1	MULTISPECIES: DeoR/GlpR family transcriptional regulator [Proteus]	Proteus	28 kDa	1	1.972	1.942				1.868	22.8894	22.681	25.6266	25.5846	20.3034	20.8633	7.76966e+06	6.72432e+06	5.18047e+07	5.03177e+07	1.29403e+06	1.90756e+06
WP_004247647.1	MULTISPECIES: type VI secretion system baseplate subunit TssK [Proteus]	Proteus	51 kDa	3	1.972	2.913				0.934	23.1081	23.5797	15.7162	15.0365	20.3181	20.9091	9.04136e+06	1.25369e+07	53831.5	33608.6	1.30721e+06	1.96911e+06
WP_004242718.1	MULTISPECIES: carboxy-S-adenosyl-L-methionine synthase CmoA [Proteus]	Proteus	28 kDa	3	0.98601	0.97101				3.736	25.4579	25.4878	4.3264	17.8223	23.3301	23.5749	4.60871e+07	4.70551e+07	20.0621	231757	1.0545e+07	1.24957e+07
WP_004242959.1	MULTISPECIES: TolC family protein [Proteus]	Proteus	54 kDa	3	0.98601	2.913				1.868	23.1544	23.0899	17.7714	16.7741	19.9899	21.1481	9.33631e+06	8.92779e+06	223726	112073	1.04125e+06	2.32394e+06
WP_004249529.1	MULTISPECIES: YidB family protein [Proteus]	Proteus	14 kDa	2	0.98601	0.97101				3.736	25.6063	25.25	27.739	28.0879	24.0561	23.9226	5.10801e+07	3.99025e+07	2.24016e+08	2.85306e+08	1.74424e+07	1.5901e+07
WP_004251303.1	MULTISPECIES: hypothetical protein [Proteus]	Proteus	12 kDa	2	0.98601	1.942			1.9092	0.934	26.2169	26.3099	22.6984	22.1407	24.4072	24.2906	7.79963e+07	8.31876e+07	6.80621e+06	4.62384e+06	2.22492e+07	2.05207e+07
WP_004247295.1	MULTISPECIES: DASS family sodium-coupled anion symporter [Proteus]	Proteus	50 kDa	2	0.98601	2.913				1.868	25.5496	25.604	31.4122	31.1088	25.5656	24.6041	4.91135e+07	5.10016e+07	2.85761e+09	2.31576e+09	4.96606e+07	2.55024e+07
WP_036919636.1	MULTISPECIES: MFS transporter [Proteus]	Proteus	45 kDa	2	3.944	0.97101				0.934	27.0274	27.0667	21.895	22.4999	24.6794	25.0615	1.36787e+08	1.40564e+08	3.8999e+06	5.93109e+06	2.6869e+07	3.5016e+07
WP_012367484.1	MULTISPECIES: mechanosensitive channel MscK [Proteus]	Proteus	131 kDa	2	1.972	3.884					20.6394	20.2274	3.74144	19.4434	15.7423	17.6983	1.63332e+06	1.22758e+06	13.3748	712937	54816.6	212674
WP_004249500.1	MULTISPECIES: amino-acid N-acetyltransferase [Proteus]	Proteus	49 kDa	3					2.8638	2.802	23.7322	23.3599	20.0622	4.50737	22.7746	22.744	1.39353e+07	1.07654e+07	1.0948e+06	22.7433	7.17544e+06	7.02449e+06
WP_004251413.1	MULTISPECIES: fimbrial protein [Proteus]	Proteus	36 kDa	2					1.9092	3.736	24.3947	23.6835	28.4672	27.9675	23.3565	22.8351	2.20567e+07	1.34724e+07	3.71085e+08	2.62448e+08	1.074e+07	7.48256e+06
WP_012368051.1	MULTISPECIES: FliC/FljB family flagellin [Proteus]	Proteus	39 kDa	2					0.9546	2.802	26.362	26.3949	21.2134	21.2651	24.3447	24.9466	8.62465e+07	8.82404e+07	2.43141e+06	2.52016e+06	2.13053e+07	3.23351e+07
WP_004248567.1	MULTISPECIES: division/cell wall cluster transcriptional repressor MraZ [Proteus]	Proteus	17 kDa	2	0.98601	1.942			0.9546	0.934	25.0264	24.8685	26.3783	25.4029	22.833	23.0543	3.41735e+07	3.06307e+07	8.72291e+07	4.43653e+07	7.47193e+06	8.71041e+06
WP_012367482.1	MULTISPECIES: SmdB family multidrug efflux ABC transporter permease/ATP-binding protein [Proteus]	Proteus	66 kDa	2	0.98601	1.942			0.9546	0.934	20.8103	21.2494	15.6593	17.3673	18.4712	19.0217	1.83876e+06	2.49283e+06	51752.3	169075	363399	532222
WP_004246790.1	MULTISPECIES: phosphate ABC transporter substrate-binding protein PstS [Proteus]	Proteus	37 kDa	2	0.98601	0.97101			1.9092	0.934	25.6739	25.724	22.1846	21.8894	23.3921	23.7813	5.35305e+07	5.54245e+07	4.76672e+06	3.88477e+06	1.10084e+07	1.44174e+07
WP_004249546.1	MULTISPECIES: ribokinase [Proteus]	Proteus	33 kDa	2	0.98601	0.97101			0.9546	1.868	26.5769	26.4151	24.9315	25.5086	24.6271	24.7619	1.001e+08	8.94795e+07	3.19975e+07	4.77365e+07	2.59112e+07	2.84488e+07
WP_004246397.1	MULTISPECIES: LysR substrate-binding domain-containing protein [Proteus]	Proteus	39 kDa	2	0.98601	0.97101			0.9546	1.868	25.6806	25.8161	23.8003	23.3831	23.1501	23.7793	5.37799e+07	5.90782e+07	1.4608e+07	1.09397e+07	9.30864e+06	1.43974e+07
WP_004243259.1	MULTISPECIES: selenide, water dikinase SelD [Proteus]	Proteus	37 kDa	2	1.972	0.97101			0.9546	0.934	24.3484	23.9516	25.0152	24.8133	22.5513	22.3806	2.13599e+07	1.62241e+07	3.39088e+07	2.94819e+07	6.14637e+06	5.46055e+06
WP_004245719.1	MULTISPECIES: FxsA family protein [Proteus]	Proteus	18 kDa	2	0.98601	0.97101			1.9092	0.934	26.8154	26.7607	21.2279	22.1112	24.9429	25.0061	1.18098e+08	1.13707e+08	2.45598e+06	4.53049e+06	3.22532e+07	3.36955e+07
WP_004249898.1	MULTISPECIES: ferredoxin--NADP(+) reductase [Proteus]	Proteus	28 kDa	2	0.98601	1.942			0.9546	0.934	26.141	26.2426	24.2688	23.6332	24.0328	24.4704	7.39978e+07	7.94e+07	2.0214e+07	1.30107e+07	1.71633e+07	2.32446e+07
WP_004249060.1	MULTISPECIES: Der GTPase-activating protein YihI [Proteus]	Proteus	19 kDa	2	1.972	0.97101			0.9546	0.934	25.4563	25.3109	23.9224	22.7511	23.5506	23.5501	4.60361e+07	4.16234e+07	1.58982e+07	7.05929e+06	1.22863e+07	1.22828e+07
WP_004249470.1	MULTISPECIES: accessory factor UbiK family protein [Proteus]	Proteus	12 kDa	2	0.98601	1.942			0.9546	0.934	26.9101	26.9435	28.3365	28.3664	24.5294	24.87	1.26107e+08	1.29066e+08	3.38959e+08	3.46056e+08	2.42157e+07	3.0664e+07
WP_004243689.1	MULTISPECIES: NADH-quinone oxidoreductase subunit NuoI [Proteus]	Proteus	20 kDa	1	0.98601	1.942			0.9546	0.934	26.1932	26.2753	18.9424	18.7306	24.0274	24.3237	7.67249e+07	8.12201e+07	503769	434986	1.70986e+07	2.09966e+07
WP_004244771.1	MULTISPECIES: ribosome maturation factor RimM [Proteus]	Proteus	21 kDa	2	1.972	0.97101			0.9546	0.934	25.983	26.3511	25.1027	26.3805	23.9586	24.377	6.63236e+07	8.56015e+07	3.60291e+07	8.73606e+07	1.63024e+07	2.17872e+07
WP_004244835.1	MULTISPECIES: tRNA (guanosine(46)-N7)-methyltransferase TrmB [Proteus]	Proteus	27 kDa	2	0.98601	0.97101			0.9546	1.868	25.6187	25.4435	27.9031	27.653	23.69	23.707	5.15214e+07	4.56301e+07	2.50995e+08	2.11044e+08	1.35335e+07	1.36937e+07
WP_004247114.1	MULTISPECIES: two-component system response regulator PhoP [Proteus]	Proteus	26 kDa	2	1.972	0.97101			0.9546	0.934	23.1805	23.0907	19.8917	18.3689	20.3613	20.7058	9.50663e+06	8.93289e+06	972773	338531	1.34702e+06	1.71022e+06
WP_012367483.1	MULTISPECIES: acyl-CoA thioesterase II [Proteus]	Proteus	33 kDa	2	0.98601	0.97101			1.9092	0.934	24.511	24.1773	21.8366	22.0216	22.5965	22.2707	2.39075e+07	1.89716e+07	3.74522e+06	4.25764e+06	6.3421e+06	5.05985e+06
WP_017628616.1	MULTISPECIES: DUF2058 domain-containing protein [Proteus]	Proteus	20 kDa	1	0.98601	0.97101			1.9092	0.934	25.4298	25.2617	2.74144	2.92241	22.7021	23.2626	4.51997e+07	4.02282e+07	6.68738	7.58111	6.82379e+06	1.0063e+07
WP_004243551.1	MULTISPECIES: chemotaxis response regulator CheY [Proteus]	Proteus	14 kDa	2	0.98601	0.97101			0.9546	1.868	24.5957	24.5946	27.4417	18.2406	21.8357	22.6581	2.5353e+07	2.53346e+07	1.82299e+08	309713	3.7428e+06	6.61853e+06
WP_012367681.1	MULTISPECIES: 3-mercaptopyruvate sulfurtransferase [Proteus]	Proteus	32 kDa	2	0.98601	0.97101			0.9546	1.868	24.9414	25.0383	3.74144	3.92241	22.4828	22.9791	3.22187e+07	3.44568e+07	13.3748	15.1622	5.86154e+06	8.26769e+06
WP_004244115.1	MULTISPECIES: UDP-N-acetylmuramate--L-alanine ligase [Proteus]	Proteus	53 kDa	2	1.972	0.97101			0.9546	0.934	25.1413	25.1056	17.6505	17.1385	22.0418	22.7824	3.70071e+07	3.61023e+07	205740	144275	4.31762e+06	7.21436e+06
WP_004247093.1	MULTISPECIES: metal-dependent hydrolase [Proteus]	Proteus	29 kDa	2	0.98601	1.942			0.9546	0.934	26.0182	26.1416	21.898	24.9908	24.3855	24.4062	6.79618e+07	7.40314e+07	3.9081e+06	3.33405e+07	2.19168e+07	2.22326e+07
WP_004247078.1	MULTISPECIES: Maf-like protein [Proteus]	Proteus	22 kDa	2	0.98601	1.942			0.9546	0.934	22.0013	22.1963	3.74144	15.3799	20.1282	20.3764	4.19809e+06	4.80581e+06	13.3748	42639.6	1.14605e+06	1.36118e+06
WP_004245301.1	MULTISPECIES: 3-deoxy-manno-octulosonate-8-phosphatase KdsC [Proteus]	Proteus	20 kDa	2	1.972	0.97101			0.9546	0.934	25.3881	25.0676	25.3876	24.9581	23.5703	23.1351	4.39123e+07	3.51647e+07	4.38965e+07	3.2594e+07	1.24559e+07	9.21221e+06
WP_004245261.1	MULTISPECIES: urease accessory protein UreE [Proteus]	Proteus	18 kDa	2	1.972	0.97101			0.9546	0.934	25.1298	25.0451	26.2763	23.1702	22.5773	23.3035	3.67138e+07	3.46195e+07	8.12773e+07	9.43899e+06	6.25802e+06	1.03526e+07
WP_004244987.1	MULTISPECIES: 23S rRNA (uracil(1939)-C(5))-methyltransferase RlmD [Proteus]	Proteus	49 kDa	3	0.98601	2.913				0.934	24.6917	24.7312	27.6874	27.7767	22.9974	22.7648	2.70979e+07	2.78502e+07	2.16138e+08	2.29943e+08	8.37324e+06	7.12668e+06
WP_004243846.1	MULTISPECIES: iron-sulfur cluster assembly protein IscA [Proteus]	Proteus	12 kDa	2	1.972	1.942				0.934	23.804	23.5801	24.8214	23.9959	21.8949	21.9413	1.4646e+07	1.25404e+07	2.9648e+07	1.67293e+07	3.89964e+06	4.02708e+06
WP_004245040.1	MULTISPECIES: multicopper oxidase CueO [Proteus]	Proteus	58 kDa	3		0.97101			0.9546	2.802	22.9382	22.9525	19.4163	18.5717	22.262	21.7278	8.03691e+06	8.11678e+06	699650	389620	5.02964e+06	3.47309e+06
WP_004243230.1	MULTISPECIES: oligopeptide ABC transporter permease OppB [Proteus]	Proteus	34 kDa	2	0.98601	0.97101			0.9546	1.868	25.4941	25.6867	25.2474	24.771	24.2069	23.8653	4.72608e+07	5.40094e+07	3.98313e+07	2.86296e+07	1.93639e+07	1.52814e+07
WP_004242622.1	MULTISPECIES: 4-deoxy-4-formamido-L-arabinose-phosphoundecaprenol deformylase [Proteus]	Proteus	34 kDa	2	0.98601	2.913			0.9546		24.8826	24.9505	24.5671	24.1409	22.0045	22.6313	3.09314e+07	3.24223e+07	2.48561e+07	1.8498e+07	4.20727e+06	6.49664e+06
WP_004243914.1	MULTISPECIES: type II toxin-antitoxin system RatA family toxin [Proteus]	Proteus	16 kDa	2	0.98601	2.913				0.934	23.5399	23.6086	25.1688	18.6496	21.1512	21.7037	1.21957e+07	1.27906e+07	3.77204e+07	411244	2.3289e+06	3.41562e+06
WP_004246808.1	MULTISPECIES: helix-turn-helix transcriptional regulator [Proteus]	Proteus	12 kDa	2	2.958	0.97101				0.934	23.5749	23.5267	16.9212	17.1985	20.7194	21.1939	1.24955e+07	1.20848e+07	124106	150407	1.72652e+06	2.39877e+06
WP_004245193.1	MULTISPECIES: class I SAM-dependent methyltransferase [Proteus]	Proteus	29 kDa	2	1.972	1.942				0.934	24.5621	24.3676	22.1696	22.5305	21.9928	22.5669	2.47707e+07	2.16463e+07	4.71742e+06	6.0584e+06	4.17355e+06	6.21332e+06
WP_004252426.1	MULTISPECIES: beta-phosphoglucomutase [Proteus]	Proteus	24 kDa	2	1.972	1.942				0.934	27.2066	26.7413	22.046	19.7826	24.5747	24.547	1.54884e+08	1.12183e+08	4.33031e+06	901868	2.49868e+07	2.45126e+07
WP_012367755.1	MULTISPECIES: deoxyribonuclease IV [Proteus]	Proteus	31 kDa	2	0.98601	1.942				1.868	23.1901	23.3197	3.74144	17.8944	18.636	20.908	9.56988e+06	1.04698e+07	13.3748	243640	407365	1.96758e+06
WP_004245293.1	MULTISPECIES: BolA family iron metabolism protein IbaG [Proteus]	Proteus	10 kDa	2	1.972	1.942				0.934	23.8315	23.895	26.1882	27.5524	21.2077	22.0957	1.49281e+07	1.56e+07	7.64579e+07	1.96836e+08	2.42193e+06	4.48198e+06
WP_004246888.1	MULTISPECIES: SlyX family protein [Proteus]	Proteus	8 kDa	2	1.972	1.942				0.934	22.4376	21.5811	3.74144	3.92241	18.1214	20.0801	5.68062e+06	3.13724e+06	13.3748	15.1622	285151	1.10842e+06
WP_004243182.1	MULTISPECIES: Lrp/AsnC family transcriptional regulator [Proteus]	Proteus	17 kDa	2	1.972	0.97101			0.9546	0.934	26.4901	26.6785	22.5553	22.2149	23.9857	24.6673	9.42581e+07	1.07403e+08	6.16359e+06	4.86804e+06	1.66118e+07	2.66434e+07
WP_004244176.1	MULTISPECIES: sodium:alanine symporter family protein [Proteus]	Proteus	49 kDa	2	1.972	1.942				0.934	22.9639	22.852	19.6573	19.9926	18.2378	20.7352	8.18116e+06	7.57066e+06	826863	1.04319e+06	309124	1.74548e+06
WP_012368049.1	MULTISPECIES: universal stress protein [Proteus]	Proteus	16 kDa	2	1.972	0.97101			0.9546	0.934	27.0494	26.317	28.9987	28.889	25.1758	24.4341	1.38893e+08	8.35973e+07	5.36374e+08	4.97114e+08	3.79039e+07	2.26666e+07
WP_004246686.1	MULTISPECIES: sodium:solute symporter [Proteus]	Proteus	54 kDa	1		1.942			1.9092	0.934	25.1843	25.4193	17.1955	19.5458	22.9165	22.9584	3.81261e+07	4.48708e+07	150088	765394	7.91712e+06	8.14992e+06
WP_017827809.1	MULTISPECIES: PadR family transcriptional regulator [Proteus]	Proteus	30 kDa	2	1.972	1.942				0.934	25.6443	25.3763	20.4703	20.7467	23.822	23.6375	5.24453e+07	4.35545e+07	1.45268e+06	1.75945e+06	1.48301e+07	1.30498e+07
WP_004245397.1	MULTISPECIES: sulfurtransferase TusA [Proteus]	Proteus	10 kDa	2	1.972	0.97101				1.868	22.9407	23.0098	18.709	3.92241	19.0577	20.9981	8.05091e+06	8.44589e+06	428516	15.1622	545673	2.09439e+06
WP_004242757.1	MULTISPECIES: zinc ABC transporter substrate-binding protein ZnuA [Proteus]	Proteus	35 kDa	3	1.972		1.0587		0.9546	0.934	23.7617	23.8434	25.5805	25.2825	22.0778	22.2135	1.42231e+07	1.50515e+07	5.01764e+07	4.08123e+07	4.42662e+06	4.86319e+06
WP_012368702.1	MULTISPECIES: dTDP-glucose 4,6-dehydratase [Proteus]	Proteus	40 kDa	3	1.972					2.802	26.1391	26.3327	23.1235	24.1237	23.7119	24.513	7.39009e+07	8.45177e+07	9.13854e+06	1.82792e+07	1.37402e+07	2.39409e+07
WP_004248329.1	MULTISPECIES: flagellum-specific ATP synthase FliI [Proteus]	Proteus	49 kDa	3	0.98601		1.0587		0.9546	1.868	25.2509	25.4369	27.2113	26.6271	23.0725	22.9324	3.99285e+07	4.54234e+07	1.55391e+08	1.0365e+08	8.8209e+06	8.00475e+06
WP_004245585.1	MULTISPECIES: DNA primase [Proteus]	Proteus	66 kDa	3					3.8184	0.934	23.6788	23.8826	19.4396	20.6619	21.3284	21.8246	1.34284e+07	1.5466e+07	711069	1.65908e+06	2.63322e+06	3.71413e+06
WP_012368079.1	MULTISPECIES: D-amino-acid transaminase [Proteus]	Proteus	32 kDa	3	0.98601	3.884					27.2064	28.013	27.6994	27.4568	24.284	25.6882	1.5486e+08	2.7087e+08	2.17953e+08	1.84218e+08	2.04273e+07	5.40639e+07
WP_012368456.1	MULTISPECIES: crotonobetainyl-CoA hydratase [Proteus]	Proteus	28 kDa	2	0.98601				0.9546	1.868	23.9921	23.7678	24.1216	25.116	22.113	22.053	1.66853e+07	1.42834e+07	1.82525e+07	3.63633e+07	4.53607e+06	4.35131e+06
WP_004244894.1	MULTISPECIES: helix-turn-helix domain-containing protein [Proteus]	Proteus	34 kDa	2	0.98601	1.942				0.934	24.1986	24.4812	23.3273	22.9198	21.4245	22.2827	1.92539e+07	2.34192e+07	1.05247e+07	7.93481e+06	2.8146e+06	5.1023e+06
WP_012367465.1	MULTISPECIES: tRNA preQ1(34) S-adenosylmethionine ribosyltransferase-isomerase QueA [Proteus]	Proteus	40 kDa	2	0.98601	1.942				0.934	25.8823	25.919	23.857	23.2651	23.7581	24.0568	6.18498e+07	6.34462e+07	1.51936e+07	1.00811e+07	1.41877e+07	1.74514e+07
WP_004243650.1	MULTISPECIES: bifunctional 3-demethylubiquinone 3-O-methyltransferase/2-octaprenyl-6-hydroxy phenol methylase [Proteus]	Proteus	28 kDa	2	0.98601	0.97101			1.9092		26.3788	26.042	22.2758	23.6143	24.6106	24.1676	8.72615e+07	6.90891e+07	5.07783e+06	1.28418e+07	2.56172e+07	1.88439e+07
WP_004249710.1	MULTISPECIES: DNA-binding transcriptional regulator CytR [Proteus]	Proteus	38 kDa	2	0.98601	1.942				0.934	24.8761	24.9235	26.596	26.5223	22.6775	23.1641	3.07935e+07	3.18224e+07	1.01437e+08	9.63851e+07	6.70839e+06	9.39927e+06
WP_004249059.1	MULTISPECIES: DUF4026 domain-containing protein [Proteus]	Proteus	56 kDa	2	0.98601	0.97101				1.868	22.2959	22.4232	24.9747	25.6542	20.2739	20.4703	5.14904e+06	5.62417e+06	3.29715e+07	5.28059e+07	1.2678e+06	1.4527e+06
WP_004247209.1	MULTISPECIES: protein translocase subunit SecF [Proteus]	Proteus	35 kDa	2	0.98601	0.97101				1.868	25.4842	25.4668	26.0238	26.1554	23.4701	23.7286	4.69365e+07	4.63737e+07	6.82239e+07	7.47427e+07	1.16196e+07	1.38999e+07
WP_012367469.1	MULTISPECIES: thiamine-phosphate kinase [Proteus]	Proteus	35 kDa	2	0.98601	1.942				0.934	23.7886	24.101	22.9565	23.2598	21.5214	22.1967	1.44902e+07	1.79934e+07	8.13954e+06	1.00437e+07	3.01009e+06	4.80714e+06
WP_004246224.1	MULTISPECIES: hypothetical protein [Proteus]	Proteus	14 kDa	2	1.972	0.97101				0.934	21.5384	21.3288	16.3029	22.2864	18.7569	19.143	3.04575e+06	2.63394e+06	80849.1	5.11522e+06	442998	578903
WP_004249698.1	MULTISPECIES: tRNA (uridine(54)-C5)-methyltransferase TrmA [Proteus]	Proteus	42 kDa	2	0.98601	1.942				0.934	22.986	23.1917	23.1554	23.401	19.7354	20.9539	8.30745e+06	9.58062e+06	9.34272e+06	1.10765e+07	872888	2.03118e+06
WP_004245685.1	MULTISPECIES: formate hydrogenlyase maturation HycH family protein [Proteus]	Proteus	16 kDa	1	1.972	0.97101				0.934	26.1612	25.829	25.9966	26.13	24.6003	24.1618	7.50437e+07	5.96086e+07	6.69524e+07	7.34365e+07	2.54356e+07	1.87686e+07
WP_004246264.1	MULTISPECIES: gamma-glutamylcyclotransferase [Proteus]	Proteus	14 kDa	2	0.98601	0.97101			1.9092		22.1	21.8283	3.74144	3.92241	21.5973	20.174	4.49534e+06	3.72362e+06	13.3748	15.1622	3.17284e+06	1.18295e+06
WP_004246032.1	MULTISPECIES: rRNA maturation RNase YbeY [Proteus]	Proteus	18 kDa	2	0.98601	1.942				0.934	25.1832	25.248	19.8414	3.92241	23.0495	23.5075	3.80968e+07	3.98468e+07	939408	15.1622	8.68119e+06	1.19254e+07
WP_012368553.1	MULTISPECIES: pimeloyl-ACP methyl ester esterase BioH [Proteus]	Proteus	29 kDa	2	0.98601	1.942				0.934	23.1986	23.4789	22.0378	21.6937	17.6835	20.7819	9.62689e+06	1.16914e+07	4.30564e+06	3.39203e+06	210499	1.80292e+06
WP_004246709.1	MULTISPECIES: TetR/AcrR family transcriptional regulator [Proteus]	Proteus	21 kDa	2	0.98601	0.97101				1.868	23.5232	23.3143	20.0342	19.8662	21.2928	21.5763	1.20559e+07	1.04302e+07	1.07373e+06	955690	2.56901e+06	3.12685e+06
WP_012367509.1	MULTISPECIES: dGTPase [Proteus]	Proteus	59 kDa	2	1.972	0.97101			0.9546		24.1108	24.0097	24.071	24.6331	21.7812	22.0923	1.81164e+07	1.689e+07	1.7623e+07	2.60203e+07	3.6041e+06	4.47141e+06
WP_012367572.1	MULTISPECIES: nicotinamide-nucleotide amidase [Proteus]	Proteus	18 kDa	2	0.98601	0.97101				1.868	23.2223	23.15	27.5156	27.3127	21.5571	21.75	9.78636e+06	9.30756e+06	1.91876e+08	1.66707e+08	3.08558e+06	3.52689e+06
WP_004248613.1	MULTISPECIES: 2-dehydro-3-deoxy-D-gluconate 5-dehydrogenase KduD [Proteus]	Proteus	27 kDa	2	0.98601	1.942				0.934	23.1251	23.1577	20.1444	19.6977	20.3033	20.7011	9.14847e+06	9.35768e+06	1.15896e+06	850334	1.29388e+06	1.70474e+06
WP_012367479.1	MULTISPECIES: ATP-dependent RNA helicase DbpA [Proteus]	Proteus	50 kDa	2	0.98601	1.942				0.934	22.5161	23.2523	19.342	19.3826	18.1898	20.4406	5.99828e+06	9.9918e+06	664546	683485	298994	1.42306e+06
WP_012367767.1	MULTISPECIES: lipoprotein-releasing ABC transporter permease subunit LolC [Proteus]	Proteus	44 kDa	2	1.972	1.942					24.1824	24.1657	21.4849	22.1809	21.8226	22.3159	1.90386e+07	1.88186e+07	2.93498e+06	4.7545e+06	3.70911e+06	5.22116e+06
WP_004242786.1	MULTISPECIES: fumarylacetoacetate hydrolase family protein [Proteus]	Proteus	24 kDa	2	0.98601	1.942				0.934	21.6834	21.2954	25.3124	21.7901	17.6773	19.3198	3.36791e+06	2.57362e+06	4.16667e+07	3.62638e+06	209609	654389
WP_004245326.1	MULTISPECIES: ribonuclease G [Proteus]	Proteus	55 kDa	2	1.972	1.942					23.5407	23.2501	23.9471	22.4162	21.4877	21.7066	1.22024e+07	9.9765e+06	1.61736e+07	5.59698e+06	2.94065e+06	3.42238e+06
WP_004247424.1	MULTISPECIES: glycine betaine/L-proline ABC transporter substrate-binding protein ProX [Proteus]	Proteus	37 kDa	3			1.0587		0.9546	1.868	24.8372	25.2039	27.071	26.888	23.9555	24.3432	2.99739e+07	3.86493e+07	1.40984e+08	1.24189e+08	1.62676e+07	2.12829e+07
WP_004242790.1	MULTISPECIES: iron ABC transporter ATP-binding protein FetA [Proteus]	Proteus	25 kDa	2	1.972					1.868	21.8947	21.9836	21.379	17.9381	19.0032	19.4813	3.89914e+06	4.14703e+06	2.72722e+06	251133	525437	731884
WP_004245660.1	MULTISPECIES: Na/Pi cotransporter family protein [Proteus]	Proteus	60 kDa	2	1.972	1.942					23.1266	23.1874	3.74144	3.92241	20.7302	21.216	9.15768e+06	9.55241e+06	13.3748	15.1622	1.73941e+06	2.43587e+06
WP_012368831.1	MULTISPECIES: ribonuclease [Proteus]	Proteus	19 kDa	2	1.972				0.9546	0.934	23.9844	23.5864	3.74144	3.92241	21.5189	21.5257	1.65966e+07	1.25952e+07	13.3748	15.1622	3.00494e+06	3.01909e+06
WP_004244806.1	MULTISPECIES: class II glutamine amidotransferase [Proteus]	Proteus	29 kDa	2	0.98601	1.942				0.934	22.8776	22.8426	20.5627	19.2271	20.8092	21.0379	7.70649e+06	7.5215e+06	1.54876e+06	613664	1.83737e+06	2.15295e+06
WP_004245208.1	MULTISPECIES: bifunctional riboflavin kinase/FAD synthetase [Proteus]	Proteus	35 kDa	2		1.942				1.868	23.0473	23.4408	3.74144	19.2656	20.19	21.5643	8.66794e+06	1.13865e+07	13.3748	630258	1.19614e+06	3.10094e+06
WP_012368418.1	MULTISPECIES: glycosyltransferase [Proteus]	Proteus	39 kDa	3	1.972	1.942					24.0287	24.2586	20.463	21.9589	21.614	22.3332	1.71143e+07	2.0071e+07	1.4454e+06	4.07649e+06	3.20958e+06	5.28384e+06
WP_004243915.1	MULTISPECIES: SsrA-binding protein SmpB [Proteus]	Proteus	18 kDa	2	1.972	1.942					26.8659	26.8934	27.6785	27.656	24.7141	25.0891	1.22306e+08	1.24658e+08	2.14815e+08	2.11487e+08	2.75223e+07	3.56918e+07
WP_004244482.1	MULTISPECIES: transcriptional regulator CecR [Proteus]	Proteus	26 kDa	2	0.98601	2.913					23.069	22.8356	22.3967	21.8386	20.1179	20.7734	8.79986e+06	7.485e+06	5.52186e+06	3.75027e+06	1.13786e+06	1.79234e+06
WP_004245395.1	MULTISPECIES: efflux RND transporter periplasmic adaptor subunit [Proteus]	Proteus	42 kDa	2	0.98601	1.942				0.934	25.1747	24.9503	3.74144	15.3242	20.6536	22.6759	3.78749e+07	3.24183e+07	13.3748	41024.7	1.64954e+06	6.7006e+06
WP_004244435.1	MULTISPECIES: colicin uptake protein TolR [Proteus]	Proteus	15 kDa	2	2.958	0.97101					22.1974	21.717	23.2067	22.0859	19.0692	19.1415	4.80937e+06	3.4471e+06	9.68095e+06	4.45148e+06	550059	578314
WP_004243068.1	MULTISPECIES: tryptophan synthase subunit alpha [Proteus]	Proteus	29 kDa	2	0.98601				1.9092	0.934	22.5344	22.3156	3.74144	3.92241	20.7977	20.9981	6.07464e+06	5.21995e+06	13.3748	15.1622	1.82272e+06	2.09444e+06
WP_012368793.1	MULTISPECIES: fatty acid oxidation complex subunit alpha FadB [Proteus]	Proteus	79 kDa	2	0.98601	1.942					22.8778	22.9221	3.74144	17.1934	18.9299	20.1176	7.70708e+06	7.94759e+06	13.3748	149870	499408	1.13764e+06
WP_012368657.1	MULTISPECIES: glycosyltransferase family 9 protein [Proteus]	Proteus	40 kDa	2		0.97101				1.868	23.086	23.9633	3.74144	3.92241	20.0814	21.6223	8.90384e+06	1.63563e+07	13.3748	15.1622	1.10945e+06	3.22816e+06
WP_004248446.1	MULTISPECIES: HAMP domain-containing histidine kinase [Proteus]	Proteus	55 kDa	2	1.972	0.97101					22.8293	22.979	18.8028	20.6428	20.4576	20.6418	7.45269e+06	8.2673e+06	457295	1.63718e+06	1.43999e+06	1.63601e+06
WP_004247395.1	MULTISPECIES: esterase FrsA [Proteus]	Proteus	47 kDa	2	0.98601	1.942					24.0612	24.3624	18.3893	19.6456	21.6102	22.3492	1.75038e+07	2.1568e+07	343342	820200	3.20132e+06	5.34297e+06
WP_004242731.1	MULTISPECIES: Holliday junction branch migration protein RuvA [Proteus]	Proteus	22 kDa	2	1.972	0.97101					25.1297	25.0518	25.6805	26.0195	22.9579	23.1525	3.67114e+07	3.47815e+07	5.3778e+07	6.802e+07	8.14744e+06	9.32411e+06
WP_004250387.1	MULTISPECIES: 2-octaprenyl-6-methoxyphenyl hydroxylase [Proteus]	Proteus	43 kDa	2	1.972	0.97101					21.4486	21.4182	18.117	17.8038	16.6963	18.2366	2.86192e+06	2.80241e+06	284281	228809	106190	308865
WP_004247977.1	MULTISPECIES: VOC family protein [Proteus]	Proteus	21 kDa	2	1.972	0.97101					22.699	23.002	20.5138	20.5862	18.9392	20.5736	6.80912e+06	8.40017e+06	1.49713e+06	1.57426e+06	502656	1.56054e+06
WP_004243910.1	MULTISPECIES: NAD(+) kinase [Proteus]	Proteus	33 kDa	1	0.98601	1.942					24.1026	24.0832	19.2384	18.2895	21.9055	22.238	1.80132e+07	1.77736e+07	618504	320393	3.92835e+06	4.94671e+06
WP_012368570.1	MULTISPECIES: extracellular solute-binding protein [Proteus]	Proteus	83 kDa	2	0.98601				1.9092		22.8529	22.9033	3.74144	16.4213	20.218	20.6506	7.57521e+06	7.84485e+06	13.3748	87761.3	1.2196e+06	1.64613e+06
WP_004245333.1	MULTISPECIES: acetyl-CoA carboxylase biotin carboxyl carrier protein [Proteus]	Proteus	17 kDa	2	1.972	0.97101					27.4784	27.4095	20.8565	20.9957	25.1843	25.7336	1.86996e+08	1.78268e+08	1.8986e+06	2.09097e+06	3.81263e+07	5.57952e+07
WP_004243875.1	MULTISPECIES: fimbrial protein [Proteus]	Proteus	19 kDa	2		1.942				0.934	24.919	24.8813	17.453	3.92241	22.5068	23.0861	3.17232e+07	3.09042e+07	179422	15.1622	5.95947e+06	8.90446e+06
WP_012368651.1	MULTISPECIES: glycosyltransferase family 4 protein [Proteus]	Proteus	42 kDa	2		0.97101				1.868	22.9874	23.1725	3.74144	3.92241	20.3341	20.8882	8.31542e+06	9.45417e+06	13.3748	15.1622	1.32181e+06	1.94071e+06
WP_004247958.1	MULTISPECIES: fimbrial chaperone [Proteus]	Proteus	25 kDa	2					1.9092	0.934	23.2173	23.246	20.372	21.7726	23.5243	23.9261	9.75251e+06	9.94822e+06	1.35699e+06	3.58276e+06	1.20646e+07	1.59392e+07
WP_004245927.1	MULTISPECIES: homoserine O-succinyltransferase [Proteus]	Proteus	35 kDa	2	0.98601	1.942					22.6096	22.8519	17.7926	17.0473	19.524	20.4914	6.39979e+06	7.57e+06	227037	135440	753880	1.4741e+06
WP_012368465.1	MULTISPECIES: GDSL-type esterase/lipase family protein [Proteus]	Proteus	45 kDa	2	0.98601				1.9092		24.6194	24.2158	23.5789	23.6022	23.1541	22.8795	2.57741e+07	1.94837e+07	1.25298e+07	1.27343e+07	9.33448e+06	7.71632e+06
WP_004243732.1	MULTISPECIES: cell division protein DedD [Proteus]	Proteus	22 kDa	2	1.972	0.97101					24.1996	23.7403	3.74144	3.92241	21.7543	21.4448	1.92666e+07	1.40137e+07	13.3748	15.1622	3.53742e+06	2.85439e+06
WP_004245426.1	MULTISPECIES: nitrate reductase subunit beta [Proteus]	Proteus	58 kDa	2	0.98601	1.942					22.1738	22.0668	15.4947	17.6755	20.7864	20.8532	4.73141e+06	4.39301e+06	46171	209348	1.8086e+06	1.89425e+06
WP_012368063.1	MULTISPECIES: methyl-accepting chemotaxis protein [Proteus]	Proteus	63 kDa	2		1.942				0.934	24.9947	24.9492	27.7112	27.0379	23.7821	23.1627	3.34323e+07	3.23943e+07	2.1974e+08	1.3779e+08	1.44253e+07	9.39034e+06
WP_004242997.1	MULTISPECIES: ROK family protein [Proteus]	Proteus	44 kDa	2	0.98601	1.942					22.2021	21.9874	23.6384	26.6684	21.5262	21.4525	4.82491e+06	4.15782e+06	1.30578e+07	1.06659e+08	3.02007e+06	2.86986e+06
WP_012368270.1	MULTISPECIES: ABC transporter permease [Proteus]	Proteus	90 kDa	2	0.98601	1.942					20.2391	20.4523	24.487	28.8663	22.1545	18.1918	1.23758e+06	1.43466e+06	2.35142e+07	4.89348e+08	4.66857e+06	299426
WP_004246871.1	MULTISPECIES: aspartate aminotransferase family protein [Proteus]	Proteus	44 kDa	2						1.868	21.5793	21.8234	19.955	19.4172	20.1646	20.9236	3.13337e+06	3.71112e+06	1.01636e+06	700117	1.17533e+06	1.98895e+06
WP_004242660.1	MULTISPECIES: aminoacyl-tRNA hydrolase [Proteus]	Proteus	21 kDa	2		1.942					23.3706	23.6869	21.6261	21.0435	20.1207	20.9757	1.08456e+07	1.35045e+07	3.23678e+06	2.16141e+06	1.14006e+06	2.06214e+06
WP_012368109.1	MULTISPECIES: bifunctional tetrahydrofolate synthase/dihydrofolate synthase [Proteus]	Proteus	47 kDa	2		1.942					25.2368	24.9604	18.2488	3.92241	22.9872	23.0922	3.95398e+07	3.26468e+07	311483	15.1622	8.31441e+06	8.94205e+06
WP_004244089.1	MULTISPECIES: cell division protein ZapD [Proteus]	Proteus	29 kDa	2		1.942					23.3868	23.9094	18.526	19.0462	19.615	21.1514	1.09678e+07	1.57562e+07	377459	541334	802989	2.32919e+06
WP_012368508.1	elongation factor Tu [Proteus mirabilis]	Proteus mirabilis	43 kDa	1	136.07	134	13.763	13.435	115.51	117.68	30.9628	30.7491	25.407	25.6147	27.2677	27.926	2.09275e+09	1.8047e+09	4.4492e+07	5.13785e+07	1.61581e+08	2.55022e+08
WP_012367437.1	molecular chaperone DnaK [Proteus mirabilis]	Proteus mirabilis	69 kDa	26	141	131.09	1.0587		113.6	113.01	34.9633	34.7516	31.4542	31.4324	32.9257	32.9085	3.34957e+10	2.89252e+10	2.94218e+09	2.89803e+09	8.15869e+09	8.06203e+09
WP_012367511.1	phosphopyruvate hydratase [Proteus mirabilis]	Proteus mirabilis	46 kDa	9	83.811	82.536	26.467	30.229	62.049	66.314	34.3596	34.344	30.5805	30.8783	31.9743	32.3229	2.20431e+10	2.18052e+10	1.60565e+09	1.97378e+09	4.21905e+09	5.37237e+09
WP_004248391.1	phosphate acetyltransferase [Proteus mirabilis]	Proteus mirabilis	78 kDa	25	52.258	60.203		1.1196	34.366	41.096	32.9501	33.01	33.7615	34.7105	30.6424	30.9865	8.29764e+09	8.64987e+09	1.45619e+10	2.8113e+10	1.67603e+09	2.12752e+09
WP_012367948.1	YdgA family protein [Proteus mirabilis]	Proteus mirabilis	62 kDa	20	43.384	41.753			25.774	29.888	31.6677	31.6933	30.7033	30.5665	29.5588	29.7831	3.41138e+09	3.47239e+09	1.7483e+09	1.59012e+09	7.90824e+08	9.23832e+08
WP_004252782.1	fumarate reductase (quinol) flavoprotein subunit [Proteus mirabilis]	Proteus mirabilis	66 kDa	16	37.468	36.898			29.593	31.756	31.5239	31.4513	33.1304	31.5393	29.3581	29.7085	3.08766e+09	2.93611e+09	9.4027e+09	3.12078e+09	6.8815e+08	8.77315e+08
WP_012367834.1	phenylalanine--tRNA ligase subunit beta [Proteus mirabilis]	Proteus mirabilis	88 kDa	17	37.468	34.956	2.1174	1.1196	19.092	27.086	30.1191	30.0687	29.5576	28.6551	27.9471	28.2715	1.16618e+09	1.12611e+09	7.90165e+08	4.22703e+08	2.58772e+08	3.24012e+08
WP_012368226.1	pyruvate dehydrogenase complex dihydrolipoyllysine-residue acetyltransferase [Proteus mirabilis]	Proteus mirabilis	66 kDa	16	28.594	28.159			20.047	32.69	30.3709	30.1739	29.4019	30.0875	28.0288	28.3974	1.38854e+09	1.2113e+09	7.09317e+08	1.14088e+09	2.73846e+08	3.53564e+08
WP_012368300.1	outer membrane protein assembly factor BamA [Proteus mirabilis]	Proteus mirabilis	89 kDa	23	30.566	33.014			17.183	24.284	30.7122	30.719	29.8664	29.9002	28.5989	28.8217	1.7591e+09	1.76743e+09	9.78767e+08	1.00195e+09	4.06553e+08	4.74472e+08
WP_012367735.1	aminopeptidase N [Proteus mirabilis]	Proteus mirabilis	99 kDa	16	27.608	28.159			21.001	21.482	30.2954	30.199	25.9759	26.5606	28.0839	28.2891	1.31772e+09	1.23257e+09	6.59981e+07	9.89751e+07	2.84501e+08	3.27985e+08
WP_012367667.1	2-oxoglutarate dehydrogenase complex dihydrolipoyllysine-residue succinyltransferase [Proteus mirabilis]	Proteus mirabilis	44 kDa	9	19.72	23.304	2.1174		22.91	23.35	30.9351	30.9754	28.0052	27.5007	29.3837	29.405	2.05308e+09	2.11125e+09	2.69408e+08	1.89903e+08	7.00469e+08	7.10875e+08
WP_012367761.1	ribonuclease E [Proteus mirabilis]	Proteus mirabilis	131 kDa	19	20.706	25.246		1.1196	16.228	16.812	29.0323	29.0371	29.7628	29.7951	27.316	27.3573	5.49037e+08	5.50841e+08	9.10954e+08	9.31603e+08	1.67089e+08	1.71931e+08
WP_012368731.1	transcription termination factor NusA [Proteus mirabilis]	Proteus mirabilis	56 kDa	13	24.65	20.391			15.274	16.812	30.1849	30.1168	30.7155	30.4894	27.883	28.1737	1.22058e+09	1.16432e+09	1.76317e+09	1.50734e+09	2.47519e+08	3.02772e+08
WP_012368419.1	hydrogenase large subunit [Proteus mirabilis]	Proteus mirabilis	66 kDa	14	20.706	25.246			8.5914	18.68	29.3844	29.4179	27.7136	28.0804	27.458	27.6546	7.00796e+08	7.17231e+08	2.20099e+08	2.83812e+08	1.84365e+08	2.11289e+08
WP_012368525.1	glycine--tRNA ligase subunit beta [Proteus mirabilis]	Proteus mirabilis	77 kDa	14	18.734	18.449			15.274	15.878	29.801	29.7393	26.3264	26.4748	27.4971	27.6246	9.35427e+08	8.96257e+08	8.41479e+07	9.32619e+07	1.89432e+08	2.06941e+08
WP_012368678.1	glycerol kinase GlpK [Proteus mirabilis]	Proteus mirabilis	57 kDa	11	19.72	21.362			8.5914	13.076	29.3876	29.3582	30.5183	30.5746	27.4887	27.4761	7.02329e+08	6.88157e+08	1.53792e+09	1.59903e+09	1.88328e+08	1.86698e+08
WP_012368134.1	phosphoribosylformylglycinamidine synthase [Proteus mirabilis]	Proteus mirabilis	144 kDa	15	15.776	15.536			11.455	15.878	28.472	28.2985	25.8604	27.7726	26.4269	26.4511	3.72334e+08	3.30141e+08	6.09178e+07	2.29291e+08	9.02154e+07	9.1743e+07
WP_012367547.1	ornithine decarboxylase SpeF [Proteus mirabilis]	Proteus mirabilis	82 kDa	11	9.8601	7.7681			18.137	16.812	28.2451	28.206	27.9026	27.3571	28.1407	28.2968	3.18139e+08	3.09626e+08	2.50918e+08	1.71916e+08	2.95943e+08	3.29749e+08
WP_012367656.1	phosphoglucomutase (alpha-D-glucose-1,6-bisphosphate-dependent) [Proteus mirabilis]	Proteus mirabilis	60 kDa	9	12.818	16.507			11.455	10.274	29.1291	29.1859	27.5099	27.6161	27.1585	27.3458	5.87128e+08	6.10688e+08	1.91124e+08	2.05721e+08	1.49803e+08	1.70569e+08
WP_012368567.1	siderophore ABC transporter substrate-binding protein [Proteus mirabilis]	Proteus mirabilis	35 kDa	9	12.818	10.681	2.1174		12.41	11.208	30.2395	29.9175	28.8034	29.8915	28.2801	28.1085	1.26761e+09	1.01409e+09	4.68468e+08	9.95953e+08	3.25962e+08	2.89407e+08
WP_012368308.1	nucleotide 5'-monophosphate nucleosidase PpnN [Proteus mirabilis]	Proteus mirabilis	51 kDa	6	14.79	11.652			6.6822	12.142	29.3163	29.3093	26.0105	26.2467	26.8825	27.2184	6.68472e+08	6.65245e+08	6.76007e+07	7.96255e+07	1.23721e+08	1.56152e+08
WP_004249619.1	NAD-dependent succinate-semialdehyde dehydrogenase [Proteus mirabilis]	Proteus mirabilis	52 kDa	9	10.846	11.652			8.5914	11.208	28.9162	28.7795	26.6576	26.5971	26.5532	26.8642	5.06592e+08	4.60777e+08	1.05864e+08	1.01513e+08	9.84737e+07	1.22159e+08
WP_012368719.1	ribonuclease R [Proteus mirabilis]	Proteus mirabilis	94 kDa	9	7.8881	13.594		1.1196	8.5914	7.472	28.0426	28.0057	28.3504	28.0315	25.8664	26.1085	2.76485e+08	2.69506e+08	3.42237e+08	2.74364e+08	6.11733e+07	7.2349e+07
WP_012367433.1	bifunctional aspartate kinase/homoserine dehydrogenase I [Proteus mirabilis]	Proteus mirabilis	90 kDa	12	12.818	11.652		1.1196	5.7276	7.472	27.3902	27.5624	25.1457	25.788	25.0848	25.3675	1.75905e+08	1.98204e+08	3.712e+07	5.79359e+07	3.55862e+07	4.32899e+07
WP_012368717.1	FtsH protease activity modulator HflK [Proteus mirabilis]	Proteus mirabilis	46 kDa	7	8.8741	10.681			9.546	9.34	28.5354	28.5392	27.1666	28.5277	26.5294	26.7638	3.89066e+08	3.90085e+08	1.50644e+08	3.86995e+08	9.68618e+07	1.13947e+08
WP_012368129.1	inositol-1-monophosphatase [Proteus mirabilis]	Proteus mirabilis	29 kDa	7	7.8881	10.681			7.6368	11.208	28.7864	28.7113	29.2363	29.2578	26.6315	26.8716	4.63e+08	4.39505e+08	6.32438e+08	6.41929e+08	1.03964e+08	1.22792e+08
WP_012368124.1	ribosome biogenesis GTPase Der [Proteus mirabilis]	Proteus mirabilis	55 kDa	5	9.8601	10.681			6.6822	10.274	27.754	27.7462	29.1976	29.0969	25.8444	25.9097	2.26354e+08	2.25139e+08	6.1569e+08	5.74156e+08	6.02495e+07	6.30377e+07
WP_086935855.1	formate dehydrogenase-N subunit alpha [Proteus mirabilis]	Proteus mirabilis	113 kDa	9	6.9021	11.652	4.2348	2.2392	3.8184	7.472	27.7957	27.9976	30.2015	30.1352	25.5666	25.9183	2.32992e+08	2.67988e+08	1.2347e+09	1.17923e+09	4.96966e+07	6.3415e+07
WP_012368007.1	ABC transporter substrate-binding protein [Proteus mirabilis]	Proteus mirabilis	62 kDa	8	11.832	9.7101		1.1196	3.8184	7.472	28.6021	28.572	27.4854	27.9091	26.4395	26.5196	4.07453e+08	3.99048e+08	1.87901e+08	2.52042e+08	9.1009e+07	9.62041e+07
WP_012368272.1	copper-exporting P-type ATPase CopA [Proteus mirabilis]	Proteus mirabilis	104 kDa	6	7.8881	10.681			7.6368	7.472	27.3129	27.1287	24.3029	23.6256	24.8594	24.9982	1.66727e+08	1.46744e+08	2.06969e+07	1.2942e+07	3.04396e+07	3.3513e+07
WP_004248686.1	murein hydrolase activator NlpD [Proteus mirabilis]	Proteus mirabilis	40 kDa	8	9.8601	7.7681			7.6368	7.472	28.807	28.4167	25.2969	25.387	26.4596	26.4576	4.69636e+08	3.58322e+08	4.1223e+07	4.38788e+07	9.22877e+07	9.21563e+07
WP_012368345.1	pyridoxal-dependent decarboxylase [Proteus mirabilis]	Proteus mirabilis	65 kDa	8	10.846	10.681			3.8184	7.472	28.1861	28.11	28.0682	28.0521	25.7498	26.2978	3.05396e+08	2.89696e+08	2.81432e+08	2.78316e+08	5.64223e+07	8.24924e+07
WP_012368119.1	cell division protein ZipA [Proteus mirabilis]	Proteus mirabilis	39 kDa	7	9.8601	8.7391			6.6822	6.538	27.8436	27.8346	27.5114	24.4068	25.3553	25.7171	2.40864e+08	2.39357e+08	1.91322e+08	2.2242e+07	4.2924e+07	5.51588e+07
WP_012368321.1	LPS assembly protein LptD [Proteus mirabilis]	Proteus mirabilis	90 kDa	8	10.846	7.7681			4.773	7.472	27.5977	27.6787	24.2957	25.2616	25.0807	25.6524	2.03107e+08	2.14837e+08	2.05937e+07	4.0226e+07	3.54838e+07	5.27416e+07
WP_012368325.1	autotransporter Pta [Proteus mirabilis]	Proteus mirabilis	118 kDa	6	8.8741	9.7101			3.8184	7.472	27.1802	27.0935	24.547	24.1211	24.1458	25.19	1.52075e+08	1.43204e+08	2.45126e+07	1.82461e+07	1.85615e+07	3.82767e+07
WP_041707097.1	MARTX multifunctional-autoprocessing repeats-in-toxin holotoxin RtxA [Proteus mirabilis]	Proteus mirabilis	506 kDa	5	1.972	2.913	8.4696	11.196	3.8184	2.802	26.4014	26.5797	36.0962	36.0815	30.0845	28.6616	8.86351e+07	1.003e+08	7.34572e+10	7.27138e+10	1.13854e+09	4.24611e+08
WP_012368042.1	tRNA 5-hydroxyuridine modification protein YegQ [Proteus mirabilis]	Proteus mirabilis	52 kDa	5	7.8881	7.7681			5.7276	6.538	27.586	27.5701	22.4743	22.5313	25.3495	25.7603	2.01477e+08	1.9926e+08	5.827e+06	6.06179e+06	4.27532e+07	5.68364e+07
WP_012367757.1	ligand-gated channel protein [Proteus mirabilis]	Proteus mirabilis	74 kDa	7	7.8881	8.7391			4.773	6.538	28.9618	28.4808	24.2396	24.2839	26.4768	26.5445	5.22828e+08	3.74615e+08	1.98088e+07	2.04253e+07	9.33918e+07	9.78763e+07
WP_012368132.1	NAD+ synthase [Proteus mirabilis]	Proteus mirabilis	60 kDa	4	8.8741	6.7971			5.7276	6.538	29.7852	29.8477	27.6952	27.9927	27.6504	27.9169	9.25214e+08	9.66165e+08	2.17311e+08	2.67078e+08	2.10672e+08	2.5341e+08
WP_012368619.1	N-acetylglucosamine kinase [Proteus mirabilis]	Proteus mirabilis	33 kDa	4	7.8881	7.7681			3.8184	8.406	27.9986	27.9306	24.0704	23.7327	25.5314	25.9083	2.68183e+08	2.55822e+08	1.76162e+07	1.39401e+07	4.84965e+07	6.29759e+07
WP_012367473.1	1-deoxy-D-xylulose-5-phosphate synthase [Proteus mirabilis]	Proteus mirabilis	68 kDa	6	6.9021	5.8261			5.7276	8.406	27.8958	27.8651	28.0291	26.5848	25.7149	25.8595	2.49736e+08	2.44469e+08	2.73903e+08	1.00654e+08	5.50734e+07	6.08815e+07
WP_012367468.1	6,7-dimethyl-8-ribityllumazine synthase [Proteus mirabilis]	Proteus mirabilis	16 kDa	4	6.9021	6.7971	1.0587		4.773	7.472	26.0272	25.656	21.5606	26.2056	22.9432	24.1368	6.83839e+07	5.28728e+07	3.09304e+06	7.73892e+07	8.06474e+06	1.8446e+07
WP_012367447.1	hydrogenase nickel incorporation protein HypB [Proteus mirabilis]	Proteus mirabilis	45 kDa	5	7.8881	6.7971			4.773	7.472	28.8186	28.8956	24.922	27.1805	26.4104	27.1778	4.73444e+08	4.99409e+08	3.17881e+07	1.52104e+08	8.91898e+07	1.51818e+08
WP_012367766.1	transcription-repair coupling factor [Proteus mirabilis]	Proteus mirabilis	131 kDa	6	5.916	7.7681			5.7276	6.538	25.0756	24.9629	19.399	19.7497	22.455	22.8051	3.53597e+07	3.27021e+07	691341	881562	5.74938e+06	7.32854e+06
WP_012368114.1	long-chain fatty acid transporter FadL [Proteus mirabilis]	Proteus mirabilis	50 kDa	5	6.9021	8.7391			4.773	5.604	28.3099	28.4158	26.5623	25.7943	26.3817	26.5813	3.32762e+08	3.58109e+08	9.90949e+07	5.8193e+07	8.74338e+07	1.00405e+08
WP_012367434.1	threonine synthase [Proteus mirabilis]	Proteus mirabilis	48 kDa	7	8.8741	5.8261			5.7276	5.604	27.6781	27.6786	26.3016	26.0193	25.2138	25.5882	2.14758e+08	2.14824e+08	8.27143e+07	6.80131e+07	3.89151e+07	5.04458e+07
WP_012368459.1	fructose-6-phosphate aldolase [Proteus mirabilis]	Proteus mirabilis	24 kDa	4	6.9021	6.7971			5.7276	6.538	28.0333	27.9198	27.3255	27.0917	25.7629	25.9391	2.74695e+08	2.53917e+08	1.68184e+08	1.43026e+08	5.69394e+07	6.43372e+07
WP_012368216.1	peptide chain release factor 2 [Proteus mirabilis]	Proteus mirabilis	41 kDa	4	8.8741	5.8261	1.0587		3.8184	4.67	27.9807	27.922	28.548	28.3957	25.8551	26.1273	2.64865e+08	2.543e+08	3.92481e+08	3.5315e+08	6.06968e+07	7.32972e+07
WP_004245665.1	YdcF family protein [Proteus mirabilis]	Proteus mirabilis	42 kDa	5	8.8741	7.7681			1.9092	5.604	27.8036	27.7096	25.2632	25.2967	25.2794	25.6067	2.34274e+08	2.19488e+08	4.02705e+07	4.12163e+07	4.07244e+07	5.10967e+07
WP_012367982.1	L,D-transpeptidase family protein [Proteus mirabilis]	Proteus mirabilis	34 kDa	5	7.8881	7.7681			3.8184	4.67	26.7515	26.664	26.6239	23.5835	24.2451	24.6238	1.12984e+08	1.06332e+08	1.03418e+08	1.25697e+07	1.98842e+07	2.58522e+07
WP_012367896.1	ATP-dependent RNA helicase HrpA [Proteus mirabilis]	Proteus mirabilis	149 kDa	9	6.9021	9.7101	1.0587	1.1196	1.9092	2.802	27.0036	27.3422	25.6175	26.9091	25.1202	25.7229	1.34556e+08	1.70145e+08	5.148e+07	1.26018e+08	3.64688e+07	5.53816e+07
WP_012368294.1	DNA mismatch repair protein MutS [Proteus mirabilis]	Proteus mirabilis	96 kDa	6	5.916	5.8261			5.7276	5.604	27.2173	27.017	26.004	25.3713	25.2577	25.289	1.56038e+08	1.35813e+08	6.72937e+07	4.34027e+07	4.0117e+07	4.09979e+07
WP_012367540.1	glycoside hydrolase family 65 protein [Proteus mirabilis]	Proteus mirabilis	104 kDa	5	6.9021	7.7681			2.8638	5.604	27.1816	27.2651	26.4555	27.008	24.257	24.9768	1.52218e+08	1.61294e+08	9.20205e+07	1.34961e+08	2.00492e+07	3.30182e+07
WP_012368462.1	hypothetical protein [Proteus mirabilis]	Proteus mirabilis	37 kDa	5	8.8741	5.8261			5.7276	2.802	27.6919	27.785	26.3209	25.0957	25.9934	26.0389	2.16818e+08	2.31269e+08	8.38246e+07	3.5856e+07	6.68029e+07	6.89434e+07
WP_012368788.1	Sec-independent protein translocase protein TatB [Proteus mirabilis]	Proteus mirabilis	19 kDa	4	5.916	5.8261			3.8184	5.604	26.8109	26.6787	25.908	24.5788	24.0432	24.8157	1.17733e+08	1.07422e+08	6.29625e+07	2.50587e+07	1.72872e+07	2.95301e+07
WP_012367442.1	glutamine-hydrolyzing carbamoyl-phosphate synthase small subunit [Proteus mirabilis]	Proteus mirabilis	42 kDa	4	4.93	5.8261			5.7276	3.736	26.1806	26.2726	26.114	24.1274	24.6423	25.2289	7.60606e+07	8.10676e+07	7.2629e+07	1.83266e+07	2.61854e+07	3.93244e+07
WP_086935852.1	S9 family peptidase [Proteus mirabilis]	Proteus mirabilis	83 kDa	4	6.9021	6.7971			1.9092	4.67	26.7606	26.6666	29.1316	24.4978	24.4308	24.6242	1.13692e+08	1.06521e+08	5.88163e+08	2.36899e+07	2.26153e+07	2.58603e+07
WP_012368723.1	autotransporter assembly complex protein TamA [Proteus mirabilis]	Proteus mirabilis	65 kDa	4	5.916	7.7681			3.8184	2.802	25.9372	25.9638	21.8596	20.4934	23.2122	23.7879	6.42501e+07	6.54467e+07	3.80534e+06	1.47617e+06	9.71812e+06	1.44834e+07
WP_012368787.1	5-methyltetrahydropteroyltriglutamate--homocysteine S-methyltransferase [Proteus mirabilis]	Proteus mirabilis	85 kDa	4	4.93	6.7971			2.8638	5.604	24.7	25.9783	19.78	17.9363	22.8358	23.6488	2.72541e+07	6.61067e+07	900264	250829	7.48609e+06	1.31523e+07
WP_012367665.1	DUF4132 domain-containing protein [Proteus mirabilis]	Proteus mirabilis	142 kDa	7	5.916	3.884		1.1196	2.8638	5.604	26.9979	26.8074	29.1739	29.1533	25.4286	25.3283	1.34022e+08	1.17442e+08	6.05654e+08	5.97044e+08	4.5162e+07	4.21278e+07
WP_012368818.1	signal recognition particle-docking protein FtsY [Proteus mirabilis]	Proteus mirabilis	68 kDa	4	4.93	6.7971			4.773	2.802	25.1806	25.181	20.0049	16.9903	22.3451	22.8923	3.80281e+07	3.80405e+07	1.05214e+06	130193	5.32779e+06	7.78494e+06
WP_012368799.1	ATP-grasp domain-containing protein [Proteus mirabilis]	Proteus mirabilis	64 kDa	5	5.916	4.855			4.773	3.736	27.0554	26.9114	23.4748	23.4264	25.1482	25.1901	1.39472e+08	1.26219e+08	1.16581e+07	1.12729e+07	3.71837e+07	3.82797e+07
WP_012367539.1	carbohydrate porin [Proteus mirabilis]	Proteus mirabilis	53 kDa	3	4.93	4.855			4.773	4.67	27.3685	27.7973	20.0074	19.217	24.9051	25.6825	1.73274e+08	2.33249e+08	1.05396e+06	609372	3.1419e+07	5.38507e+07
WP_012368607.1	tRNA uridine-5-carboxymethylaminomethyl(34) synthesis enzyme MnmG [Proteus mirabilis]	Proteus mirabilis	71 kDa	4	5.916	4.855			3.8184	4.67	23.8471	24.1976	20.9309	19.5867	21.3287	22.2014	1.50903e+07	1.924e+07	1.99911e+06	787353	2.63386e+06	4.82273e+06
WP_012367449.1	nitroreductase family protein [Proteus mirabilis]	Proteus mirabilis	23 kDa	3	6.9021	4.855			2.8638	4.67	27.8115	27.6465	24.3486	23.9278	25.5879	25.7508	2.35556e+08	2.10106e+08	2.13622e+07	1.59585e+07	5.04341e+07	5.64633e+07
WP_012367886.1	lytic murein transglycosylase [Proteus mirabilis]	Proteus mirabilis	42 kDa	4	4.93	5.8261			3.8184	4.67	28.0232	28.0952	25.0043	23.9162	26.0029	26.0412	2.72778e+08	2.86753e+08	3.36554e+07	1.58307e+07	6.72433e+07	6.9054e+07
WP_012368531.1	hypothetical protein [Proteus mirabilis]	Proteus mirabilis	63 kDa	5	4.93	5.8261		1.1196	2.8638	3.736	25.2767	25.2512	22.2322	23.8091	22.8943	23.0315	4.06472e+07	3.99355e+07	4.92675e+06	1.46979e+07	7.79592e+06	8.57349e+06
WP_012367679.1	secretion protein HlyD [Proteus mirabilis]	Proteus mirabilis	36 kDa	5	4.93	4.855			3.8184	4.67	27.5621	27.3751	28.2259	29.2747	25.5161	25.5699	1.9816e+08	1.74073e+08	3.13939e+08	6.49483e+08	4.79873e+07	4.98077e+07
WP_012367952.1	oxidoreductase [Proteus mirabilis]	Proteus mirabilis	38 kDa	3	3.944	4.855	1.0587	2.2392	2.8638	2.802	24.2942	24.2723	18.5478	16.8071	22.0228	22.1394	2.0572e+07	2.02629e+07	383217	114664	4.26099e+06	4.61976e+06
WP_012367694.1	formate--tetrahydrofolate ligase [Proteus mirabilis]	Proteus mirabilis	60 kDa	3	4.93	5.8261			1.9092	4.67	26.389	26.3954	24.3242	23.5854	24.4011	24.5129	8.78774e+07	8.82663e+07	2.10045e+07	1.2587e+07	2.21543e+07	2.394e+07
WP_012368669.1	terpene cyclase/mutase family protein [Proteus mirabilis]	Proteus mirabilis	46 kDa	3	3.944	4.855			2.8638	5.604	25.5502	25.6866	20.7056	16.4072	22.8425	23.5791	4.91318e+07	5.40069e+07	1.70998e+06	86910.8	7.52094e+06	1.25323e+07
WP_012367717.1	MBL fold metallo-hydrolase [Proteus mirabilis]	Proteus mirabilis	24 kDa	3	3.944	4.855			4.773	3.736	26.3986	26.1853	22.6893	21.5977	23.3021	24.0228	8.84634e+07	7.63073e+07	6.76314e+06	3.17373e+06	1.03424e+07	1.70444e+07
WP_012368858.1	murein transglycosylase [Proteus mirabilis]	Proteus mirabilis	73 kDa	6	5.916	4.855			3.8184	2.802	26.5776	26.3433	18.9268	20.5914	24.4738	24.438	1.00152e+08	8.51408e+07	498344	1.57986e+06	2.32995e+07	2.27287e+07
WP_012368650.1	bifunctional phosphopantothenoylcysteine decarboxylase/phosphopantothenate--cysteine ligase CoaBC [Proteus mirabilis]	Proteus mirabilis	43 kDa	4	4.93	3.884			3.8184	3.736	26.4171	26.4205	23.3514	23.9753	23.8249	24.3487	8.96036e+07	8.98166e+07	1.07022e+07	1.64924e+07	1.486e+07	2.13645e+07
WP_012368683.1	acetylglutamate kinase [Proteus mirabilis]	Proteus mirabilis	27 kDa	3	1.972	2.913			4.773	6.538	23.8983	23.9483	30.6836	30.2753	25.1402	24.6827	1.56356e+07	1.6187e+07	1.72455e+09	1.29952e+09	3.69791e+07	2.69303e+07
WP_012368684.1	DNA-binding transcriptional regulator OxyR [Proteus mirabilis]	Proteus mirabilis	34 kDa	4	4.93	5.8261			2.8638	2.802	24.7269	24.6178	18.5025	18.3119	22.2192	22.4703	2.77678e+07	2.57455e+07	371360	325417	4.88249e+06	5.81059e+06
WP_012367747.1	MliC family protein [Proteus mirabilis]	Proteus mirabilis	12 kDa	2	3.944	6.7971			1.9092	3.736	26.878	27.3007	22.7376	22.3823	23.4592	24.9798	1.2333e+08	1.65327e+08	6.9936e+06	5.4669e+06	1.15322e+07	3.30871e+07
WP_012368816.1	zinc/cadmium/mercury/lead-transporting ATPase [Proteus mirabilis]	Proteus mirabilis	84 kDa	8	4.93	3.884		1.1196	0.9546	4.67	26.7489	26.4029	23.9356	24.6447	24.0607	24.2416	1.12777e+08	8.87284e+07	1.60451e+07	2.623e+07	1.74987e+07	1.98352e+07
WP_012367721.1	type VI secretion system ATPase TssH [Proteus mirabilis]	Proteus mirabilis	100 kDa	5	3.944	5.8261			3.8184	1.868	26.7037	26.8798	23.5043	21.719	24.8252	24.891	1.09296e+08	1.2349e+08	1.18983e+07	3.45211e+06	2.97261e+07	3.11126e+07
WP_012367512.1	thiamine pyrophosphate-dependent enzyme [Proteus mirabilis]	Proteus mirabilis	61 kDa	3	3.944	3.884			3.8184	3.736	26.6342	26.6733	18.2685	18.2087	24.617	24.7506	1.04155e+08	1.07023e+08	315773	302946	2.57315e+07	2.82285e+07
WP_012367438.1	transcriptional activator NhaR [Proteus mirabilis]	Proteus mirabilis	34 kDa	4	4.93	2.913			3.8184	3.736	24.3044	24.0906	22.6301	22.7921	22.1408	22.0516	2.07176e+07	1.78641e+07	6.4915e+06	7.2626e+06	4.62418e+06	4.34696e+06
WP_012368843.1	glutamate synthase large subunit [Proteus mirabilis]	Proteus mirabilis	164 kDa	7	4.93	6.7971			0.9546	2.802	26.0168	26.321	27.9841	27.0944	24.5879	23.6292	6.78926e+07	8.3831e+07	2.65488e+08	1.43293e+08	2.52172e+07	1.29745e+07
WP_012368502.1	phosphoribosylamine--glycine ligase [Proteus mirabilis]	Proteus mirabilis	45 kDa	3	4.93	3.884			2.8638	2.802	27.9826	27.5566	26.3208	25.4943	25.9382	25.8607	2.65214e+08	1.97413e+08	8.38203e+07	4.72645e+07	6.42947e+07	6.09312e+07
WP_012368102.1	pyridoxal phosphate-dependent aminotransferase [Proteus mirabilis]	Proteus mirabilis	46 kDa	2	4.93	3.884			2.8638	2.802	25.995	26.0324	20.1289	18.0431	24.2895	24.3611	6.68779e+07	6.86346e+07	1.14658e+06	270088	2.05048e+07	2.15481e+07
WP_012368334.1	FdhF/YdeP family oxidoreductase [Proteus mirabilis]	Proteus mirabilis	84 kDa	6	4.93	2.913			2.8638	3.736	26.8054	26.3522	20.1408	22.0113	24.557	24.3927	1.17285e+08	8.56662e+07	1.15608e+06	4.22724e+06	2.46834e+07	2.20266e+07
WP_012368236.1	UDP-N-acetylmuramoyl-tripeptide--D-alanyl-D-alanine ligase [Proteus mirabilis]	Proteus mirabilis	50 kDa	2	2.958	4.855			1.9092	4.67	26.1465	26.4661	24.3181	23.7633	23.3766	23.8894	7.42801e+07	9.27e+07	2.09155e+07	1.42385e+07	1.08906e+07	1.55395e+07
WP_012368000.1	porphobilinogen synthase [Proteus mirabilis]	Proteus mirabilis	36 kDa	3	4.93	3.884			1.9092	3.736	25.962	25.7957	16.8685	18.8588	23.2099	23.8234	6.53644e+07	5.82472e+07	119656	475416	9.7022e+06	1.48439e+07
WP_012368740.1	N-acetyltransferase [Proteus mirabilis]	Proteus mirabilis	18 kDa	3	3.944	2.913			4.773	2.802	25.0769	24.9961	17.2372	16.7527	22.2395	22.6229	3.5392e+07	3.34639e+07	154494	110423	4.95178e+06	6.45914e+06
WP_041707111.1	translocation/assembly module TamB [Proteus mirabilis]	Proteus mirabilis	137 kDa	4	5.916	2.913			0.9546	3.736	26.2169	26.0955	26.3641	26.1364	24.0272	24.2007	7.79965e+07	7.16991e+07	8.63719e+07	7.37624e+07	1.70961e+07	1.92809e+07
WP_012368774.1	beta family protein [Proteus mirabilis]	Proteus mirabilis	43 kDa	4	2.958	3.884			1.9092	4.67	24.3567	24.9182	18.6162	21.7975	22.0397	23.0741	2.14829e+07	3.17043e+07	401836	3.64504e+06	4.31137e+06	8.83099e+06
WP_012368685.1	TonB-dependent vitamin B12 receptor BtuB [Proteus mirabilis]	Proteus mirabilis	69 kDa	5	4.93	2.913	1.0587		1.9092	1.868	25.873	26.0009	20.8638	20.7738	23.4955	23.7891	6.1453e+07	6.71491e+07	1.90824e+06	1.79278e+06	1.1826e+07	1.44954e+07
WP_012367838.1	lipoate--protein ligase A [Proteus mirabilis]	Proteus mirabilis	38 kDa	3	3.944	2.913			3.8184	1.868	26.5082	26.6323	19.4906	19.7085	24.1556	24.665	9.54463e+07	1.04023e+08	736650	856745	1.86876e+07	2.66018e+07
WP_012368834.1	arabinose-5-phosphate isomerase KdsD [Proteus mirabilis]	Proteus mirabilis	35 kDa	2	3.944	1.942			2.8638	3.736	26.0295	25.9665	26.2061	20.8095	23.495	23.8308	6.84931e+07	6.55693e+07	7.7415e+07	1.83775e+06	1.18218e+07	1.49206e+07
WP_170827695.1	23S rRNA (guanosine(2251)-2'-O)-methyltransferase RlmB [Proteus mirabilis]	Proteus mirabilis	27 kDa	3	2.958	3.884			2.8638	2.802	27.0674	26.9587	29.5531	29.3054	25.478	25.3384	1.40637e+08	1.3043e+08	7.87739e+08	6.63445e+08	4.67357e+07	4.24256e+07
WP_012368709.1	DNA helicase II [Proteus mirabilis]	Proteus mirabilis	82 kDa	4	3.944	3.884			2.8638	1.868	24.7111	24.5921	27.5073	26.4308	21.6109	21.8637	2.74661e+07	2.52912e+07	1.90769e+08	9.04625e+07	3.20268e+06	3.81616e+06
WP_012368170.1	galactokinase [Proteus mirabilis]	Proteus mirabilis	43 kDa	5	4.93	3.884			0.9546	2.802	27.5776	27.3611	31.1771	30.7613	25.8775	25.3915	2.00301e+08	1.72391e+08	2.42792e+09	1.82003e+09	6.16449e+07	4.40141e+07
WP_012368235.1	UDP-N-acetylmuramoyl-L-alanine--D-glutamate ligase [Proteus mirabilis]	Proteus mirabilis	47 kDa	4	3.944	3.884			0.9546	2.802	25.4424	25.281	25.1088	25.4804	23.4205	23.6904	4.55959e+07	4.07692e+07	3.61816e+07	4.68142e+07	1.12269e+07	1.35368e+07
WP_041707082.1	C69 family dipeptidase [Proteus mirabilis]	Proteus mirabilis	56 kDa	4	7.8881				2.8638	0.934	27.135	22.5946	22.801	22.4063	24.8965	23.7287	1.47381e+08	6.33364e+06	7.30764e+06	5.55849e+06	3.12315e+07	1.39011e+07
WP_012367699.1	DUF2867 domain-containing protein [Proteus mirabilis]	Proteus mirabilis	55 kDa	5	2.958	3.884		1.1196	1.9092	0.934	25.8459	25.762	26.2416	27.4226	23.9362	23.7849	6.0309e+07	5.69046e+07	7.93427e+07	1.79895e+08	1.60515e+07	1.44535e+07
WP_012368484.1	choline trimethylamine-lyase [Proteus mirabilis]	Proteus mirabilis	128 kDa	4	1.972	3.884			0.9546	3.736	27.2472	27.3904	24.8009	21.6442	25.6638	25.6713	1.59301e+08	1.7593e+08	2.9229e+07	3.27765e+06	5.31576e+07	5.34356e+07
WP_071524519.1	polynucleotide adenylyltransferase PcnB [Proteus mirabilis]	Proteus mirabilis	61 kDa	3	1.972	2.913			2.8638	2.802	24.8036	24.9209	25.7449	25.3543	22.794	22.8271	2.92837e+07	3.17653e+07	5.6234e+07	4.28938e+07	7.2722e+06	7.44123e+06
WP_196575955.1	ImmA/IrrE family metallo-endopeptidase [Proteus mirabilis]	Proteus mirabilis	46 kDa	#N/A	1.972	3.884			1.9092	2.802
WP_004244121.1	UDP-N-acetylmuramoyl-L-alanyl-D-glutamate--2,6-diaminopimelate ligase [Proteus mirabilis]	Proteus mirabilis	53 kDa	3	3.944	1.942			1.9092	2.802	25.8262	25.6628	27.9564	27.6347	24.034	23.9045	5.94923e+07	5.31218e+07	2.60439e+08	2.08394e+08	1.71776e+07	1.57026e+07
WP_012367809.1	DUF4747 family protein [Proteus mirabilis]	Proteus mirabilis	38 kDa	2	2.958	1.942			2.8638	2.802	26.082	26.326	22.6904	22.99	23.2862	24.1054	7.10326e+07	8.4126e+07	6.76834e+06	8.33059e+06	1.0229e+07	1.80484e+07
WP_012368269.1	5-(carboxyamino)imidazole ribonucleotide synthase [Proteus mirabilis]	Proteus mirabilis	40 kDa	2	2.958	1.942			1.9092	3.736	25.9697	25.8189	17.8929	3.92241	23.8773	24.347	6.57151e+07	5.91932e+07	243391	15.1622	1.54092e+07	2.13392e+07
WP_012368830.1	AsmA2 domain-containing protein YhdP [Proteus mirabilis]	Proteus mirabilis	141 kDa	4	1.972	2.913			3.8184	1.868	25.4916	25.2439	19.6486	18.448	23.5644	23.299	4.71782e+07	3.97354e+07	821900	357601	1.2405e+07	1.03206e+07
WP_012367691.1	histidinol-phosphate transaminase [Proteus mirabilis]	Proteus mirabilis	40 kDa	3	2.958	3.884			0.9546	2.802	25.0446	25.0411	22.7904	23.8252	22.463	23.0701	3.46091e+07	3.45245e+07	7.25431e+06	1.48632e+07	5.78138e+06	8.80631e+06
WP_012368304.1	1-deoxy-D-xylulose-5-phosphate reductoisomerase [Proteus mirabilis]	Proteus mirabilis	43 kDa	3	1.972	2.913			1.9092	2.802	25.4663	25.6728	17.1507	17.6457	21.9968	23.1599	4.63579e+07	5.34906e+07	145500	205061	4.18498e+06	9.37203e+06
WP_012368667.1	glycosyltransferase [Proteus mirabilis]	Proteus mirabilis	46 kDa	3	3.944	2.913			0.9546	1.868	24.0055	24.3336	4.3264	15.3222	20.4134	21.9534	1.68417e+07	2.11424e+07	20.0621	40968.9	1.3965e+06	4.06105e+06
WP_012368443.1	Rpn family recombination-promoting nuclease/putative transposase [Proteus mirabilis]	Proteus mirabilis	35 kDa	3	2.958	2.913			1.9092	1.868	25.928	25.846	19.5779	21.3088	21.665	23.4293	6.3843e+07	6.03154e+07	782615	2.59772e+06	3.32519e+06	1.12962e+07
WP_012367708.1	30S ribosomal protein S12 methylthiotransferase accessory protein YcaO [Proteus mirabilis]	Proteus mirabilis	66 kDa	2	3.944	2.913			0.9546	1.868	25.2833	25.3561	23.6508	23.9757	23.2727	23.7457	4.08345e+07	4.29481e+07	1.31702e+07	1.64976e+07	1.01339e+07	1.40656e+07
WP_012368328.1	bifunctional [glutamate--ammonia ligase]-adenylyl-L-tyrosine phosphorylase/[glutamate--ammonia-ligase] adenylyltransferase [Proteus mirabilis]	Proteus mirabilis	109 kDa	3	2.958	2.913	2.1174	1.1196		0.934	26.2599	26.0195	26.3515	23.3633	24.1308	24.0317	8.03551e+07	6.80237e+07	8.56232e+07	1.07909e+07	1.83694e+07	1.71497e+07
WP_086935844.1	2-octaprenyl-3-methyl-6-methoxy-1,4-benzoquinol hydroxylase [Proteus mirabilis]	Proteus mirabilis	44 kDa	3	2.958	0.97101			1.9092	2.802	25.8111	25.698	19.239	16.1164	23.0715	23.3667	5.88736e+07	5.44341e+07	618732	71041.4	8.81463e+06	1.08164e+07
WP_012368798.1	5-oxoprolinase/urea amidolyase family protein [Proteus mirabilis]	Proteus mirabilis	57 kDa	#N/A	1.972	0.97101	1.0587	2.2392	0.9546	1.868
WP_012367909.1	AMP nucleosidase [Proteus mirabilis]	Proteus mirabilis	54 kDa	2	2.958	1.942			1.9092	1.868	25.6682	25.4206	23.2631	21.429	24.2377	24.066	5.33205e+07	4.49109e+07	1.00669e+07	2.82347e+06	1.97816e+07	1.75631e+07
WP_012368681.1	deoxyribodipyrimidine photo-lyase [Proteus mirabilis]	Proteus mirabilis	55 kDa	3	1.972	2.913			1.9092	1.868	25.605	25.7331	24.2065	25.1691	23.6726	23.7251	5.10365e+07	5.57739e+07	1.93592e+07	3.77271e+07	1.33711e+07	1.38667e+07
WP_012368303.1	(2E,6E)-farnesyl-diphosphate-specific ditrans,polycis-undecaprenyl-diphosphate synthase [Proteus mirabilis]	Proteus mirabilis	28 kDa	2	2.958	1.942			1.9092	1.868	26.7981	26.8984	22.8286	23.5795	25.1096	25.0107	1.16691e+08	1.25087e+08	7.44916e+06	1.25351e+07	3.62019e+07	3.38039e+07
WP_012367684.1	LysR family transcriptional regulator [Proteus mirabilis]	Proteus mirabilis	34 kDa	3	2.958	2.913				1.868	23.0004	23.0491	20.9577	18.2464	20.522	21.1389	8.39073e+06	8.67886e+06	2.0366e+06	310976	1.50568e+06	2.30911e+06
WP_012368776.1	dNTP triphosphohydrolase [Proteus mirabilis]	Proteus mirabilis	57 kDa	5	0.98601	2.913		2.2392	0.9546	0.934	24.7658	25.228	20.4022	23.4271	22.5874	23.2758	2.85257e+07	3.92993e+07	1.38568e+06	1.12785e+07	6.30217e+06	1.01557e+07
WP_012367984.1	FAD-binding oxidoreductase [Proteus mirabilis]	Proteus mirabilis	114 kDa	4	1.972	2.913	1.0587			1.868	26.4052	26.675	30.853	31.4524	24.1947	24.5529	8.88674e+07	1.07148e+08	1.93945e+09	2.93834e+09	1.9201e+07	2.46129e+07
WP_086935843.1	bifunctional acyl-ACP--phospholipid O-acyltransferase/long-chain-fatty-acid--ACP ligase [Proteus mirabilis]	Proteus mirabilis	80 kDa	2	1.972	1.942			1.9092	1.868	25.2488	25.5154	3.74144	3.92241	22.9659	23.4515	3.98693e+07	4.79623e+07	13.3748	15.1622	8.1925e+06	1.1471e+07
WP_012367931.1	aminotransferase class I/II-fold pyridoxal phosphate-dependent enzyme [Proteus mirabilis]	Proteus mirabilis	38 kDa	2	1.972	1.942			1.9092	1.868	23.9199	24.0249	3.74144	19.8036	22.9845	22.6702	1.58707e+07	1.70695e+07	13.3748	915138	8.29878e+06	6.67428e+06
WP_012367985.1	kinase/pyrophosphorylase [Proteus mirabilis]	Proteus mirabilis	32 kDa	3	1.972	1.942			1.9092	1.868	23.7914	24.078	22.9469	21.9905	21.701	22.2762	1.45184e+07	1.77096e+07	8.08561e+06	4.16677e+06	3.40921e+06	5.07918e+06
WP_012368022.1	glucose 1-dehydrogenase [Proteus mirabilis]	Proteus mirabilis	29 kDa	3	1.972	2.913			0.9546	1.868	28.4476	28.536	25.8677	26.0785	24.6552	26.1048	3.66073e+08	3.89226e+08	6.12266e+07	7.08621e+07	2.64211e+07	7.21655e+07
WP_012368017.1	carbamoyltransferase HypF [Proteus mirabilis]	Proteus mirabilis	84 kDa	2	1.972	1.942			0.9546	2.802	23.3963	23.4964	3.74144	14.5451	20.9995	21.2896	1.10406e+07	1.18336e+07	13.3748	23906.8	2.09644e+06	2.56339e+06
WP_012368316.1	exodeoxyribonuclease V subunit gamma [Proteus mirabilis]	Proteus mirabilis	130 kDa	3	1.972	1.942	1.0587			2.802	23.5534	23.6093	22.2821	22.155	22.1132	21.5984	1.23106e+07	1.27971e+07	5.1002e+06	4.67012e+06	4.53667e+06	3.17515e+06
WP_012367778.1	YfdQ family protein [Proteus mirabilis]	Proteus mirabilis	31 kDa	2	0.98601	2.913			1.9092	1.868	22.3324	22.3518	18.5689	3.92241	20.0695	20.1431	5.28098e+06	5.35251e+06	388873	15.1622	1.10029e+06	1.15793e+06
WP_012368663.1	murein hydrolase activator EnvC [Proteus mirabilis]	Proteus mirabilis	48 kDa	4	1.972	3.884				1.868	26.086	25.9052	26.1109	25.7852	23.9802	24.0863	7.12317e+07	6.28424e+07	7.2473e+07	5.78253e+07	1.65488e+07	1.78119e+07
WP_012368176.1	sugar transporter [Proteus mirabilis]	Proteus mirabilis	93 kDa	3	2.958	0.97101			0.9546	1.868	25.3971	25.7415	18.9097	18.529	23.6394	23.9553	4.41852e+07	5.60988e+07	492470	378256	1.30663e+07	1.62656e+07
WP_012368305.1	bifunctional uridylyltransferase/uridylyl-removing protein GlnD [Proteus mirabilis]	Proteus mirabilis	101 kDa	2	0.98601	1.942			0.9546	2.802	25.2852	25.5758	3.74144	17.9599	22.4754	23.2371	4.08886e+07	5.00131e+07	13.3748	254954	5.83135e+06	9.88718e+06
WP_012367666.1	succinate dehydrogenase membrane anchor subunit [Proteus mirabilis]	Proteus mirabilis	13 kDa	2	1.972	0.97101			1.9092	1.868	24.6582	24.5823	26.8135	26.4965	23.3174	23.2991	2.64759e+07	2.512e+07	1.17939e+08	9.46785e+07	1.04531e+07	1.03213e+07
WP_012367610.1	hypothetical protein [Proteus mirabilis]	Proteus mirabilis	8 kDa	2	1.972	1.942			0.9546	1.868	26.9911	26.8806	24.3932	23.0159	24.7816	25.2861	1.33395e+08	1.23558e+08	2.20336e+07	8.48161e+06	2.88414e+07	4.09149e+07
WP_012368626.1	selenocysteine-specific translation elongation factor [Proteus mirabilis]	Proteus mirabilis	69 kDa	2	1.972	2.913			0.9546	0.934	23.9778	24.0457	21.0346	19.329	21.4205	21.8159	1.65212e+07	1.73174e+07	2.14806e+06	658590	2.80679e+06	3.69172e+06
WP_012368608.1	16S rRNA (guanine(527)-N(7))-methyltransferase RsmG [Proteus mirabilis]	Proteus mirabilis	24 kDa	4	1.972	1.942			0.9546	1.868	25.3459	25.403	23.8903	22.8969	23.6158	23.8262	4.26457e+07	4.43668e+07	1.5549e+07	7.81026e+06	1.28545e+07	1.48733e+07
WP_012368707.1	diaminopimelate epimerase [Proteus mirabilis]	Proteus mirabilis	30 kDa	2	1.972	1.942		1.1196	0.9546	0.934	24.1358	24.4045	22.3356	22.0052	22.7096	22.6239	1.84334e+07	2.22068e+07	5.29269e+06	4.20955e+06	6.85922e+06	6.46376e+06
WP_012368097.1	o-succinylbenzoate--CoA ligase [Proteus mirabilis]	Proteus mirabilis	53 kDa	2	1.972	0.97101			1.9092	1.868	23.5906	23.6483	24.2879	23.3988	21.2712	21.7067	1.2632e+07	1.31478e+07	2.04824e+07	1.10597e+07	2.5308e+06	3.42272e+06
WP_012368106.1	membrane-bound PQQ-dependent dehydrogenase, glucose/quinate/shikimate family [Proteus mirabilis]	Proteus mirabilis	88 kDa	3	0.98601	0.97101			2.8638	1.868	23.9238	22.4825	23.0924	23.7659	22.4643	21.7641	1.59137e+07	5.8601e+06	8.94332e+06	1.42638e+07	5.78649e+06	3.56164e+06
WP_012368301.1	sigma E protease regulator RseP [Proteus mirabilis]	Proteus mirabilis	49 kDa	2	1.972	1.942			0.9546	1.868	23.4794	23.1236	17.1054	15.151	21.3631	21.0156	1.16954e+07	9.13883e+06	141010	36383.9	2.6973e+06	2.11996e+06
WP_012368338.1	TerD family protein [Proteus mirabilis]	Proteus mirabilis	42 kDa	4	0.98601	1.942	3.1761			0.934	22.3545	22.4717	26.6536	26.119	20.663	20.6425	5.36264e+06	5.8164e+06	1.05565e+08	7.28799e+07	1.66025e+06	1.63681e+06
WP_012368282.1	pirin family protein [Proteus mirabilis]	Proteus mirabilis	32 kDa	3	1.972	0.97101			1.9092	1.868	24.0495	24.0018	20.7869	21.246	21.6559	21.4599	1.73626e+07	1.67978e+07	1.80912e+06	2.48713e+06	3.30433e+06	2.88446e+06
WP_012367954.1	electron transport complex subunit RsxC [Proteus mirabilis]	Proteus mirabilis	90 kDa	2	1.972	1.942			1.9092	0.934	21.2273	21.2936	21.9621	22.1861	19.9838	22.9712	2.45507e+06	2.57044e+06	4.08569e+06	4.77163e+06	1.03684e+06	8.22266e+06
WP_012368844.1	aerobic respiration two-component sensor histidine kinase ArcB [Proteus mirabilis]	Proteus mirabilis	88 kDa	5	1.972	2.913	1.0587	1.1196			23.4586	23.4238	28.5515	27.5048	21.6741	21.1515	1.15279e+07	1.12531e+07	3.93421e+08	1.9045e+08	3.34618e+06	2.32933e+06
WP_012368732.1	tRNA pseudouridine(55) synthase TruB [Proteus mirabilis]	Proteus mirabilis	36 kDa	2	2.958	1.942				1.868	24.9956	25.1607	20.2137	3.92241	21.8169	23.0893	3.34531e+07	3.75069e+07	1.21598e+06	15.1622	3.69449e+06	8.92435e+06
WP_004245667.1	DNA repair protein RadA [Proteus mirabilis]	Proteus mirabilis	50 kDa	2	0.98601	0.97101			1.9092	1.868	26.7302	26.5396	20.8811	19.2472	25.0981	24.7342	1.11326e+08	9.7545e+07	1.93121e+06	622270	3.59151e+07	2.79079e+07
WP_012367829.1	L-cystine transporter [Proteus mirabilis]	Proteus mirabilis	49 kDa	2	1.972	1.942			0.9546	0.934	26.0982	26.213	25.6459	25.4225	24.0471	24.6143	7.18365e+07	7.77864e+07	5.25046e+07	4.49706e+07	1.73337e+07	2.56833e+07
WP_012368425.1	transcriptional regulator [Proteus mirabilis]	Proteus mirabilis	22 kDa	2	1.972	1.942			0.9546	0.934	25.2885	25.3556	25.8074	23.4614	22.9356	23.5944	4.09836e+07	4.29346e+07	5.87209e+07	1.15505e+07	8.02237e+06	1.26655e+07
WP_012367585.1	endolytic peptidoglycan transglycosylase RlpA [Proteus mirabilis]	Proteus mirabilis	36 kDa	2	0.98601	2.913			0.9546	0.934	25.8445	25.8488	19.9539	20.0389	23.957	24.1313	6.02507e+07	6.04324e+07	1.01557e+06	1.07723e+06	1.62843e+07	1.83753e+07
WP_012367743.1	GNAT family N-acetyltransferase [Proteus mirabilis]	Proteus mirabilis	20 kDa	2	1.972	0.97101			1.9092	0.934	23.2854	23.6208	19.1609	24.0234	20.4655	21.3688	1.02235e+07	1.28997e+07	586140	1.70515e+07	1.44783e+06	2.7081e+06
WP_012368296.1	sulfate adenylyltransferase subunit CysN [Proteus mirabilis]	Proteus mirabilis	54 kDa	2	0.98601	1.942			1.9092	0.934	24.3791	25.1111	20.5253	20.2936	22.4029	23.5871	2.18199e+07	3.62401e+07	1.50914e+06	1.28524e+06	5.54565e+06	1.26019e+07
WP_012367450.1	AAA family ATPase [Proteus mirabilis]	Proteus mirabilis	144 kDa	4	0.98601	2.913			0.9546	0.934	23.962	24.1247	21.5729	22.1854	20.9271	21.9017	1.63411e+07	1.82913e+07	3.11961e+06	4.76953e+06	1.99387e+06	3.91805e+06
WP_012368716.1	DNA mismatch repair endonuclease MutL [Proteus mirabilis]	Proteus mirabilis	74 kDa	3	0.98601	2.913		1.1196		0.934	23.3737	23.6924	17.607	17.7758	21.0278	21.4642	1.08689e+07	1.3556e+07	199636	224412	2.13798e+06	2.89321e+06
WP_012367858.1	type VI secretion system tip protein VgrG [Proteus mirabilis]	Proteus mirabilis	78 kDa	2		2.913			0.9546	1.868	25.0338	24.4576	22.1416	21.8688	23.9924	23.4772	3.4349e+07	2.30401e+07	4.62695e+06	3.82959e+06	1.66896e+07	1.16775e+07
WP_012368645.1	DNA adenine methylase [Proteus mirabilis]	Proteus mirabilis	48 kDa	2	1.972	1.942				1.868	23.5671	23.8159	18.953	17.7377	21.5096	22.0841	1.24284e+07	1.47672e+07	507472	218562	2.98568e+06	4.4461e+06
WP_004249680.1	HTH-type transcriptional regulator HdfR [Proteus mirabilis]	Proteus mirabilis	31 kDa	2	1.972	2.913				0.934	25.5471	25.578	25.4511	26.0287	23.7227	24.0112	4.9027e+07	5.00903e+07	4.58714e+07	6.84586e+07	1.38436e+07	1.69074e+07
WP_012368413.1	YjjI family glycine radical enzyme [Proteus mirabilis]	Proteus mirabilis	58 kDa	2	1.972	2.913				0.934	21.7339	21.526	18.0432	18.3088	18.5449	19.1645	3.48778e+06	3.01968e+06	270115	324720	382448	587601
WP_004246308.1	small ribosomal subunit biogenesis GTPase RsgA [Proteus mirabilis]	Proteus mirabilis	39 kDa	2	1.972	0.97101		1.1196	0.9546	0.934	22.3658	21.9273	23.7989	23.5147	19.2223	19.3937	5.40481e+06	3.98819e+06	1.45943e+07	1.19848e+07	611609	688799
WP_012368695.1	acetolactate synthase 2 catalytic subunit [Proteus mirabilis]	Proteus mirabilis	59 kDa	2			3.1761	1.1196	1.9092		24.6018	24.8662	30.5788	30.4684	24.4572	23.4775	2.54611e+07	3.0583e+07	1.60375e+09	1.4856e+09	2.30324e+07	1.16795e+07
WP_012367964.1	hypothetical protein [Proteus mirabilis]	Proteus mirabilis	29 kDa	1	1.972	0.97101			0.9546	0.934	23.4241	23.6392	17.9352	19.1646	20.1181	21.3435	1.12549e+07	1.30646e+07	250625	587636	1.13801e+06	2.66087e+06
WP_012368163.1	NAD(P)H-dependent oxidoreductase [Proteus mirabilis]	Proteus mirabilis	22 kDa	2	1.972	0.97101			0.9546	0.934	24.2264	23.9265	25.7759	26.055	21.8694	22.0661	1.96284e+07	1.59443e+07	5.74536e+07	6.97181e+07	3.83135e+06	4.39098e+06
WP_012368641.1	N-acetylmuramic acid 6-phosphate etherase [Proteus mirabilis]	Proteus mirabilis	32 kDa	2	0.98601	0.97101			0.9546	1.868	24.3401	23.7461	22.5516	22.6463	23.73	23.2742	2.12376e+07	1.40703e+07	6.14762e+06	6.5647e+06	1.39138e+07	1.01443e+07
WP_012368279.1	LacI family transcriptional regulator [Proteus mirabilis]	Proteus mirabilis	38 kDa	2	0.98601	0.97101			1.9092	0.934	23.4005	23.2985	24.0027	23.9951	21.1211	21.5637	1.10725e+07	1.03169e+07	1.68083e+07	1.67204e+07	2.28076e+06	3.09964e+06
WP_004249137.1	thiamine phosphate synthase [Proteus mirabilis]	Proteus mirabilis	24 kDa	2	0.98601	0.97101			0.9546	1.868	21.997	22.0273	3.74144	17.7442	19.9284	20.8079	4.18558e+06	4.27454e+06	13.3748	219558	997788	1.83567e+06
WP_012368666.1	glycosyltransferase family 4 protein [Proteus mirabilis]	Proteus mirabilis	42 kDa	2	0.98601	1.942			0.9546	0.934	23.5083	23.05	23.3191	23.4121	21.2111	20.9873	1.19313e+07	8.68471e+06	1.04654e+07	1.11624e+07	2.42753e+06	2.07872e+06
WP_004244032.1	site-specific tyrosine recombinase XerD [Proteus mirabilis]	Proteus mirabilis	36 kDa	2	0.98601	1.942			0.9546	0.934	23.7567	23.3163	24.7792	24.5231	22.5098	22.1626	1.41738e+07	1.0445e+07	2.87933e+07	2.41099e+07	5.97221e+06	4.69465e+06
WP_012368440.1	type I polyketide synthase [Proteus mirabilis]	Proteus mirabilis	345 kDa	2	1.972				1.9092	0.934	23.8223	22.8607	18.5285	3.92241	21.7654	21.0889	1.48326e+07	7.61667e+06	378129	15.1622	3.56482e+06	2.2304e+06
WP_041707112.1	type II toxin-antitoxin system HigB family toxin [Proteus mirabilis]	Proteus mirabilis	11 kDa	2	0.98601	1.942				1.868	24.16	24.5052	19.1537	19.8973	21.5027	22.5962	1.87443e+07	2.38122e+07	583214	976511	2.97136e+06	6.34054e+06
WP_012367750.1	alpha/beta hydrolase [Proteus mirabilis]	Proteus mirabilis	22 kDa	2	1.972	1.942				0.934	23.0177	22.932	28.4699	27.067	22.4364	21.904	8.49232e+06	8.00228e+06	3.71777e+08	1.40601e+08	5.67595e+06	3.92427e+06
WP_012368267.1	metalloregulator ArsR/SmtB family transcription factor [Proteus mirabilis]	Proteus mirabilis	13 kDa	2	1.972	1.942				0.934	22.7372	22.755	25.2504	25.6717	20.7302	20.7108	6.99148e+06	7.0783e+06	3.99143e+07	5.34487e+07	1.73939e+06	1.71617e+06
WP_041707101.1	glutathione-regulated potassium-efflux system protein KefB [Proteus mirabilis]	Proteus mirabilis	69 kDa	2	2.958	0.97101				0.934	25.4553	25.3348	28.0333	27.7864	23.394	23.636	4.60045e+07	4.23199e+07	2.74698e+08	2.3149e+08	1.10233e+07	1.30362e+07
WP_041707115.1	two-component system response regulator NarL [Proteus mirabilis]	Proteus mirabilis	24 kDa	2	1.972	1.942				0.934	24.2868	24.4165	18.7483	18.3054	21.9599	22.4643	2.04676e+07	2.23917e+07	440358	323946	4.07931e+06	5.78673e+06
WP_012368171.1	glyoxylate/hydroxypyruvate reductase GhrB [Proteus mirabilis]	Proteus mirabilis	35 kDa	2	1.972	1.942				0.934	23.8922	23.622	26.2463	26.49	23.6091	22.3431	1.55697e+07	1.29101e+07	7.96026e+07	9.42493e+07	1.27951e+07	5.32047e+06
WP_012368794.1	Xaa-Pro dipeptidase [Proteus mirabilis]	Proteus mirabilis	51 kDa	2	1.972	1.942				0.934	24.3593	24.0475	18.9184	17.911	22.4019	22.6193	2.1522e+07	1.73389e+07	495468	246469	5.54177e+06	6.44296e+06
WP_012367583.1	TonB-dependent hemoglobin/transferrin/lactoferrin family receptor [Proteus mirabilis]	Proteus mirabilis	90 kDa	2	1.972	0.97101			0.9546	0.934	26.8964	26.9833	21.7958	20.0129	25.4829	25.7102	1.24916e+08	1.32671e+08	3.64085e+06	1.05803e+06	4.68929e+07	5.48975e+07
WP_012368550.1	glycosyltransferase family 39 protein [Proteus mirabilis]	Proteus mirabilis	56 kDa	2	1.972				0.9546	1.868	23.8422	23.7733	26.3884	26.2255	21.9616	21.7969	1.50386e+07	1.43377e+07	8.78394e+07	7.84619e+07	4.08423e+06	3.64345e+06
WP_041707109.1	glycosyltransferase family 4 protein [Proteus mirabilis]	Proteus mirabilis	45 kDa	2	1.972	1.942			0.9546		24.2916	24.1854	26.0864	26.1035	21.9315	22.368	2.05357e+07	1.90779e+07	7.12528e+07	7.21023e+07	3.99984e+06	5.41284e+06
WP_012367568.1	TonB-dependent siderophore receptor [Proteus mirabilis]	Proteus mirabilis	81 kDa	1	0.98601	0.97101			1.9092		21.8264	20.5961	2.74144	2.92241	20.2735	18.6956	3.71878e+06	1.5851e+06	6.68738	7.58111	1.26748e+06	424559
WP_012367710.1	MFS transporter [Proteus mirabilis]	Proteus mirabilis	51 kDa	2	0.98601	1.942				0.934	22.1375	22.2831	17.7715	18.8358	20.4661	20.5015	4.6138e+06	5.10369e+06	223751	467872	1.44851e+06	1.4844e+06
WP_012368877.1	type IV secretory system conjugative DNA transfer family protein [Proteus mirabilis]	Proteus mirabilis	70 kDa	2	1.972	0.97101				0.934	23.1027	23.3108	16.847	18.2879	20.4325	21.4715	9.00756e+06	1.04052e+07	117887	320051	1.41514e+06	2.90782e+06
WP_012368457.1	carnitine operon protein CaiE [Proteus mirabilis]	Proteus mirabilis	21 kDa	2	0.98601	1.942			0.9546		25.0751	25.0043	21.0854	19.6687	22.5592	23.0264	3.53471e+07	3.36556e+07	2.22512e+06	833406	6.17998e+06	8.54368e+06
WP_012368064.1	chemotaxis protein CheA [Proteus mirabilis]	Proteus mirabilis	81 kDa	2	0.98601	0.97101				1.868	21.6186	22.1082	16.0116	3.92241	19.3562	20.2849	3.22002e+06	4.52105e+06	66065.8	15.1622	671114	1.27751e+06
WP_012368658.1	glycosyltransferase [Proteus mirabilis]	Proteus mirabilis	36 kDa	2	0.98601	1.942	1.0587				24.3136	24.6163	24.3866	22.0347	22.1137	22.5395	2.08502e+07	2.57178e+07	2.19327e+07	4.29629e+06	4.53815e+06	6.09608e+06
WP_004243739.1	4-phosphoerythronate dehydrogenase PdxB [Proteus mirabilis]	Proteus mirabilis	41 kDa	2	1.972	1.942					23.4054	23.4491	16.198	20.6915	19.2434	20.9366	1.111e+07	1.14523e+07	75176.1	1.6934e+06	620621	2.00703e+06
WP_012368113.1	fatty acid oxidation complex subunit alpha FadJ [Proteus mirabilis]	Proteus mirabilis	79 kDa	2		0.97101				1.868	22.5023	22.7182	21.4273	19.0448	20.946	20.8232	5.9412e+06	6.90025e+06	2.82007e+06	540805	2.02004e+06	1.85526e+06
WP_041707080.1	D-serine ammonia-lyase [Proteus mirabilis]	Proteus mirabilis	49 kDa	2	0.98601					1.868	23.9972	24.1803	23.3339	25.1613	22.5686	22.8919	1.67448e+07	1.901e+07	1.05731e+07	3.75225e+07	6.22049e+06	7.7832e+06
WP_041707088.1	hypothetical protein [Proteus mirabilis]	Proteus mirabilis	44 kDa	2	0.98601	1.942					25.0029	24.5639	21.6058	21.5768	23.2816	23.2741	3.36228e+07	2.48016e+07	3.19139e+06	3.12795e+06	1.01966e+07	1.01437e+07
WP_012367889.1	YdbH family protein [Proteus mirabilis]	Proteus mirabilis	98 kDa	2		2.913					24.1786	24.1955	20.2719	20.545	22.1978	22.1182	1.89882e+07	1.92117e+07	1.26603e+06	1.52989e+06	4.81076e+06	4.55254e+06
WP_012368499.1	malate synthase A [Proteus mirabilis]	Proteus mirabilis	60 kDa	2	1.972						24.3976	24.0599	24.2001	23.0067	20.9834	21.7988	2.21009e+07	1.7488e+07	1.92738e+07	8.42793e+06	2.0731e+06	3.6482e+06
WP_012368746.1	D-alanyl-D-alanine-carboxypeptidase/endopeptidase AmpH [Proteus mirabilis]	Proteus mirabilis	45 kDa	2		1.942					24.6747	25.4164	24.3216	19.873	23.2374	23.7448	2.67816e+07	4.47819e+07	2.09669e+07	960200	9.88906e+06	1.40567e+07
WP_012367556.1	DUF2884 domain-containing protein [Proteus mirabilis]	Proteus mirabilis	27 kDa	1	1.972						20.0547	19.0405	15.8306	15.8041	16.1544	16.2616	1.08909e+06	539196	58274.9	57216.3	72939.5	78566.9
WP_004244576.1	MULTISPECIES: formate C-acetyltransferase [Enterobacterales]	Enterobacterales	85 kDa	34	173.54	173.81	15.88	21.272	122.19	136.36	35.4946	35.346	31.1528	30.8912	33.092	33.347	4.84105e+10	4.36738e+10	2.38736e+09	1.99143e+09	9.15526e+09	1.09253e+10
WP_004244586.1	MULTISPECIES: 30S ribosomal protein S1 [Enterobacterales]	Enterobacterales	61 kDa	20	148.89	165.07	1.0587	2.2392	134.6	131.69	33.8584	33.8944	32.1011	31.9754	31.7623	31.9624	1.55741e+10	1.59668e+10	4.60678e+09	4.22235e+09	3.64266e+09	4.18449e+09
WP_004243268.1	MULTISPECIES: glyceraldehyde-3-phosphate dehydrogenase [Enterobacterales]	Enterobacterales	36 kDa	18	143.96	149.54	22.233	25.751	103.1	123.29	35.9523	35.9526	32.247	32.1637	33.5926	33.8087	6.64861e+10	6.64966e+10	5.09701e+09	4.81113e+09	1.29532e+10	1.50465e+10
WP_004246959.1	MULTISPECIES: 50S ribosomal protein L22 [Enterobacterales]	Enterobacterales	12 kDa	7	89.727	79.623			166.1	115.82	32.4809	32.41	31.8942	31.5757	30.5113	30.6849	5.99395e+09	5.70673e+09	3.99136e+09	3.20072e+09	1.53047e+09	1.72617e+09
WP_004246908.1	MULTISPECIES: DNA-directed RNA polymerase subunit beta' [Enterobacterales]	Enterobacterales	155 kDa	36	84.797	83.507	7.4109	4.4784	71.595	75.654	32.8727	32.8373	29.7955	29.9965	30.6925	30.9265	7.86444e+09	7.67366e+09	9.31849e+08	1.07116e+09	1.73522e+09	2.04081e+09
WP_004247207.1	MULTISPECIES: peroxiredoxin C [Enterobacterales]	Enterobacterales	22 kDa	7	73.951	71.855			58.231	60.71	33.5404	33.4038	29.0359	29.1042	31.6528	31.5864	1.24932e+10	1.13643e+10	5.50393e+08	5.77079e+08	3.3762e+09	3.22439e+09
WP_004246906.1	MULTISPECIES: DNA-directed RNA polymerase subunit beta [Enterobacterales]	Enterobacterales	150 kDa	42	73.951	71.855	1.0587	2.2392	48.685	57.908	32.383	32.4023	30.8435	30.492	30.3461	30.6112	5.60084e+09	5.67639e+09	1.92667e+09	1.51012e+09	1.36485e+09	1.64018e+09
WP_004246942.1	MULTISPECIES: 30S ribosomal protein S4 [Enterobacterales]	Enterobacterales	24 kDa	8	46.342	48.55	10.587	16.794	45.821	40.162	33.2287	33.157	30.2984	29.7073	31.1242	31.3613	1.00655e+10	9.57717e+09	1.3205e+09	8.76544e+08	2.34059e+09	2.75866e+09
WP_004246961.1	MULTISPECIES: 50S ribosomal protein L2 [Enterobacterales]	Enterobacterales	30 kDa	8	50.286	43.695	1.0587		42.002	41.096	31.985	31.7215	31.9241	31.5764	30.0596	29.9756	4.25043e+09	3.54096e+09	4.07496e+09	3.20211e+09	1.11906e+09	1.05577e+09
WP_004248719.1	MULTISPECIES: translation elongation factor Ts [Enterobacterales]	Enterobacterales	30 kDa	12	37.468	40.782	7.4109	6.7176	39.139	38.294	32.3332	32.3478	28.806	28.9203	30.395	30.6096	5.41066e+09	5.46585e+09	4.69324e+08	5.08005e+08	1.41188e+09	1.63832e+09
WP_004246946.1	MULTISPECIES: 30S ribosomal protein S5 [Enterobacterales]	Enterobacterales	18 kDa	8	38.454	39.811			33.411	36.426	33.2193	33.1731	30.8176	30.6259	31.059	31.2794	1.00002e+10	9.68472e+09	1.89247e+09	1.65702e+09	2.23717e+09	2.60633e+09
WP_004249689.1	MULTISPECIES: 30S ribosomal protein S13 [Enterobacterales]	Enterobacterales	13 kDa	5	39.44	37.869			38.184	29.888	32.0202	31.7581	31.3639	30.7822	30.4792	30.1475	4.35565e+09	3.63188e+09	2.76362e+09	1.84661e+09	1.4968e+09	1.18937e+09
WP_004246941.1	MULTISPECIES: DNA-directed RNA polymerase subunit alpha [Enterobacterales]	Enterobacterales	36 kDa	12	35.496	37.869			26.729	33.624	32.2034	32.1944	31.8053	31.6498	30.1031	30.3004	4.94513e+09	4.9146e+09	3.75274e+09	3.36927e+09	1.15332e+09	1.32226e+09
WP_004246897.1	MULTISPECIES: 30S ribosomal protein S7 [Enterobacterales]	Enterobacterales	18 kDa	7	36.482	34.956	1.0587	1.1196	33.411	25.218	32.9926	32.8702	30.0697	29.9681	30.9974	30.9996	8.5461e+09	7.85106e+09	1.12687e+09	1.05029e+09	2.14363e+09	2.1469e+09
WP_004246903.1	MULTISPECIES: 50S ribosomal protein L1 [Enterobacterales]	Enterobacterales	25 kDa	8	34.51	34.956			31.502	30.822	31.9664	31.8303	27.3405	27.4175	29.8075	29.9399	4.19607e+09	3.81833e+09	1.69943e+08	1.79269e+08	9.39586e+08	1.02993e+09
WP_004246281.1	MULTISPECIES: 50S ribosomal protein L9 [Enterobacterales]	Enterobacterales	16 kDa	6	36.482	34.956	2.1174	2.2392	26.729	28.02	32.9612	32.9106	29.6008	29.6071	31.0337	31.0722	8.36175e+09	8.07358e+09	8.14178e+08	8.17785e+08	2.19828e+09	2.25766e+09
WP_004246958.1	MULTISPECIES: 30S ribosomal protein S3 [Enterobacterales]	Enterobacterales	26 kDa	8	32.538	32.043	1.0587	2.2392	27.683	28.02	33.3452	33.37	29.8797	29.6935	31.2744	31.4944	1.09121e+10	1.11016e+10	9.87872e+08	8.68242e+08	2.5974e+09	3.02531e+09
WP_004246948.1	MULTISPECIES: 50S ribosomal protein L6 [Enterobacterales]	Enterobacterales	19 kDa	7	36.482	37.869			19.092	28.954	32.8998	32.9105	24.9019	25.3884	31.009	31.0668	8.01341e+09	8.07325e+09	3.13496e+07	4.39204e+07	2.16086e+09	2.24923e+09
WP_004246952.1	MULTISPECIES: 50S ribosomal protein L5 [Enterobacterales]	Enterobacterales	20 kDa	9	26.622	29.13	3.1761	3.3588	25.774	24.284	32.3403	32.3084	27.8538	27.2408	30.4395	30.5863	5.43736e+09	5.31878e+09	2.42563e+08	1.58594e+08	1.45615e+09	1.61206e+09
WP_004245284.1	MULTISPECIES: 30S ribosomal protein S9 [Enterobacterales]	Enterobacterales	15 kDa	5	28.594	27.188			23.865	24.284	31.8829	31.9191	30.4706	30.6454	29.6435	30.0244	3.96023e+09	4.06062e+09	1.48785e+09	1.67952e+09	8.38629e+08	1.09208e+09
WP_004246904.1	MULTISPECIES: 50S ribosomal protein L10 [Enterobacterales]	Enterobacterales	18 kDa	7	23.664	23.304	2.1174	2.2392	28.638	20.548	33.5452	33.5229	33.5581	33.0718	31.6274	31.739	1.25346e+10	1.23423e+10	1.26469e+10	9.0283e+09	3.31743e+09	3.58429e+09
WP_004245637.1	MULTISPECIES: phosphopentomutase [Enterobacterales]	Enterobacterales	45 kDa	12	25.636	25.246			20.047	20.548	31.1119	31.0113	30.6102	31.2516	28.869	29.1341	2.32063e+09	2.16436e+09	1.63907e+09	2.55667e+09	4.90253e+08	5.89162e+08
WP_004246966.1	MULTISPECIES: 50S ribosomal protein L3 [Enterobacterales]	Enterobacterales	22 kDa	7	26.622	24.275		1.1196	18.137	18.68	32.0774	31.9536	29.7512	29.5686	30.1724	30.0466	4.53163e+09	4.15901e+09	9.03648e+08	7.96238e+08	1.21005e+09	1.10901e+09
WP_004246260.1	MULTISPECIES: inorganic diphosphatase [Enterobacterales]	Enterobacterales	20 kDa	5	22.678	21.362			15.274	18.68	31.8058	31.6643	31.1846	31.1933	29.6705	29.8406	3.75397e+09	3.40336e+09	2.44068e+09	2.45543e+09	8.54504e+08	9.61413e+08
WP_004246953.1	MULTISPECIES: 50S ribosomal protein L24 [Enterobacterales]	Enterobacterales	11 kDa	3	21.692	18.449	1.0587	1.1196	16.228	13.076	31.9284	31.7476	29.7908	29.6356	30.0421	29.8947	4.08711e+09	3.60569e+09	9.2878e+08	8.34072e+08	1.10554e+09	9.98144e+08
WP_004246901.1	MULTISPECIES: 50S ribosomal protein L11 [Enterobacterales]	Enterobacterales	15 kDa	4	17.748	18.449			17.183	17.746	32.7361	32.6346	27.4415	27.5493	30.6228	30.7433	7.15416e+09	6.66795e+09	1.82276e+08	1.96404e+08	1.65342e+09	1.79743e+09
WP_004246922.1	MULTISPECIES: HU family DNA-binding protein [Enterobacterales]	Enterobacterales	9 kDa	3	20.706	23.304			12.41	13.076	32.6387	32.8158	25.4087	25.7094	29.463	30.1892	6.68699e+09	7.56028e+09	4.45445e+07	5.48648e+07	7.40007e+08	1.22424e+09
WP_004246950.1	MULTISPECIES: 30S ribosomal protein S8 [Enterobacterales]	Enterobacterales	14 kDa	5	22.678	19.42			11.455	15.878	31.0069	30.8878	28.6729	28.3846	29.1265	29.1871	2.15782e+09	1.98673e+09	4.27953e+08	3.5043e+08	5.86064e+08	6.11194e+08
WP_004246905.1	MULTISPECIES: 50S ribosomal protein L7/L12 [Enterobacterales]	Enterobacterales	12 kDa	5	16.762	16.507			16.228	17.746	31.1624	31.0676	28.756	28.2162	28.9166	29.2939	2.40339e+09	2.25051e+09	4.53335e+08	3.11836e+08	5.06727e+08	6.58198e+08
WP_004246955.1	MULTISPECIES: 50S ribosomal protein L14 [Enterobacterales]	Enterobacterales	14 kDa	3	17.748	16.507			15.274	16.812	30.3644	30.4186	27.9977	28.0026	28.5552	28.7138	1.38232e+09	1.43515e+09	2.6801e+08	2.68923e+08	3.94421e+08	4.40262e+08
WP_004245639.1	MULTISPECIES: thymidine phosphorylase [Enterobacterales]	Enterobacterales	48 kDa	14	17.748	20.391			10.501	14.944	29.4958	29.564	29.5941	29.7033	26.9148	27.4878	7.57049e+08	7.9367e+08	8.10449e+08	8.74148e+08	1.26523e+08	1.8821e+08
WP_004245640.1	MULTISPECIES: deoxyribose-phosphate aldolase [Enterobacterales]	Enterobacterales	28 kDa	8	17.748	17.478			12.41	14.01	29.9592	29.976	29.2106	29.3356	27.5301	28.1208	1.04379e+09	1.05604e+09	6.2126e+08	6.77477e+08	1.93814e+08	2.91871e+08
WP_004246872.1	MULTISPECIES: cAMP-activated global transcriptional regulator CRP [Enterobacterales]	Enterobacterales	24 kDa	5	14.79	17.478			14.319	14.01	29.4847	29.579	27.5734	27.5803	27.0755	27.6667	7.51241e+08	8.01967e+08	1.99715e+08	2.00677e+08	1.41431e+08	2.13058e+08
WP_012367715.1	MULTISPECIES: chromosome partition protein MukB [Enterobacterales]	Enterobacterales	171 kDa	14	14.79	16.507		2.2392	11.455	14.944	29.1781	28.7674	26.6741	27.0108	27.066	26.8685	6.07432e+08	4.56929e+08	1.07081e+08	1.35225e+08	1.40502e+08	1.22529e+08
WP_012368895.1	MULTISPECIES: plasmid stability/partitioning protein [Enterobacterales]	Enterobacterales	24 kDa	5	17.748	19.42			8.5914	14.01	29.7443	29.7357	25.9171	25.7287	27.2696	27.7921	8.9935e+08	8.93973e+08	6.33611e+07	5.56054e+07	1.61801e+08	2.32415e+08
WP_004246944.1	MULTISPECIES: 50S ribosomal protein L15 [Enterobacterales]	Enterobacterales	15 kDa	3	15.776	14.565			13.364	13.076	31.6796	31.5234	24.8815	25.7513	29.7239	29.6786	3.43967e+09	3.08672e+09	3.09092e+07	5.64821e+07	8.867e+08	8.59302e+08
WP_012368868.1	MULTISPECIES: VirB3 family type IV secretion system protein [Enterobacterales]	Enterobacterales	105 kDa	9	17.748	14.565			12.41	11.208	30.3302	30.1668	25.4301	25.5387	28.3053	28.2908	1.34993e+09	1.20536e+09	4.52081e+07	4.87428e+07	3.31705e+08	3.28392e+08
WP_004244579.1	MULTISPECIES: L-asparaginase 2 [Enterobacterales]	Enterobacterales	37 kDa	9	19.72	15.536			6.6822	12.142	30.5329	30.4526	26.3488	27.1051	27.9778	28.303	1.55349e+09	1.46942e+09	8.54647e+07	1.44364e+08	2.64337e+08	3.3116e+08
WP_004243573.1	MULTISPECIES: transcription antiterminator/RNA stability regulator CspE [Enterobacterales]	Enterobacterales	7 kDa	2	14.79	11.652	1.0587		12.41	13.076	30.0353	30.0259	23.4281	24.2743	27.42	28.0387	1.10033e+09	1.09318e+09	1.12866e+07	2.029e+07	1.79569e+08	2.75738e+08
WP_004249423.1	MULTISPECIES: purine-nucleoside phosphorylase [Enterobacterales]	Enterobacterales	26 kDa	5	15.776	13.594			10.501	13.076	30.4663	30.4801	28.5342	28.1439	28.1232	28.5624	1.48349e+09	1.49771e+09	3.88741e+08	2.96583e+08	2.92358e+08	3.96399e+08
WP_004244582.1	MULTISPECIES: 3-phosphoserine/phosphohydroxythreonine transaminase [Enterobacterales]	Enterobacterales	40 kDa	10	15.776	13.594	1.0587	1.1196	6.6822	9.34	29.409	29.1722	28.0562	27.4457	26.5971	26.9465	7.12844e+08	6.04953e+08	2.79096e+08	1.82804e+08	1.01517e+08	1.29327e+08
WP_004246967.1	MULTISPECIES: bacterioferritin [Enterobacterales]	Enterobacterales	18 kDa	4	16.762	13.594			5.7276	11.208	29.7331	29.6537	23.7533	23.0294	26.8162	27.5686	8.92367e+08	8.4461e+08	1.41405e+07	8.56154e+06	1.18164e+08	1.99059e+08
WP_004246964.1	MULTISPECIES: 50S ribosomal protein L4 [Enterobacterales]	Enterobacterales	22 kDa	4	10.846	11.652			11.455	9.34	30.5467	30.6156	28.7743	28.8689	28.6529	28.936	1.56843e+09	1.64522e+09	4.59133e+08	4.90246e+08	4.22082e+08	5.13579e+08
WP_004244541.1	MULTISPECIES: GrxA family glutaredoxin [Enterobacterales]	Enterobacterales	10 kDa	2	10.846	11.652			8.5914	10.274	30.4988	30.5054	29.2491	29.74	27.9486	28.5217	1.51726e+09	1.52415e+09	6.38068e+08	8.96678e+08	2.59046e+08	3.85377e+08
WP_004245625.1	MULTISPECIES: dihydroxyacetone kinase subunit DhaK [Enterobacterales]	Enterobacterales	38 kDa	6	10.846	13.594			6.6822	8.406	27.7893	27.6465	21.3954	22.3669	25.7078	25.9915	2.31962e+08	2.10103e+08	2.75841e+06	5.4088e+06	5.48059e+07	6.67131e+07
WP_004246855.1	MULTISPECIES: FAD-binding oxidoreductase [Enterobacterales]	Enterobacterales	51 kDa	10	10.846	8.7391			9.546	9.34	29.3105	29.201	27.7978	27.9351	27.5338	27.5791	6.65809e+08	6.17141e+08	2.33335e+08	2.56627e+08	1.94309e+08	2.00507e+08
WP_004246937.1	MULTISPECIES: large-conductance mechanosensitive channel protein MscL [Enterobacterales]	Enterobacterales	15 kDa	2	10.846	9.7101			7.6368	10.274	30.246	30.2383	26.0707	24.6226	27.5165	28.0021	1.27338e+09	1.26659e+09	7.04797e+07	2.58305e+07	1.91997e+08	2.6883e+08
WP_012368501.1	MULTISPECIES: bifunctional phosphoribosylaminoimidazolecarboxamide formyltransferase/IMP cyclohydrolase [Enterobacterales]	Enterobacterales	58 kDa	10	9.8601	9.7101	1.0587	1.1196	7.6368	8.406	28.2646	28.0704	26.6355	26.432	26.7928	26.7472	3.22482e+08	2.81857e+08	1.04255e+08	9.05376e+07	1.16262e+08	1.12641e+08
WP_004245586.1	MULTISPECIES: RNA polymerase sigma factor RpoD [Enterobacterales]	Enterobacterales	71 kDa	7	9.8601	11.652			3.8184	10.274	29.3175	29.2264	30.7556	31.0138	27.3746	27.4624	6.69023e+08	6.2809e+08	1.81281e+09	2.16811e+09	1.74009e+08	1.84933e+08
WP_012368886.1	MULTISPECIES: H-NS histone family protein [Enterobacterales]	Enterobacterales	20 kDa	5	8.8741	8.7391			8.5914	9.34	28.7975	28.6895	25.3899	24.8933	26.7269	26.9445	4.6655e+08	4.32927e+08	4.39675e+07	3.11624e+07	1.11074e+08	1.29154e+08
WP_004244559.1	MULTISPECIES: ATP-dependent Clp protease ATP-binding subunit ClpA [Enterobacterales]	Enterobacterales	85 kDa	12	7.8881	8.7391			4.773	13.076	28.2502	28.3475	26.1943	26.3415	25.6527	26.4773	3.19275e+08	3.41536e+08	7.67816e+07	8.50307e+07	5.27498e+07	9.34221e+07
WP_004246792.1	MULTISPECIES: two-component system response regulator OmpR [Enterobacterales]	Enterobacterales	27 kDa	5	8.8741	8.7391			8.5914	8.406	29.2503	29.2059	20.0853	20.6247	26.9926	27.3273	6.38598e+08	6.1921e+08	1.11248e+06	1.61676e+06	1.3353e+08	1.68403e+08
WP_004244772.1	MULTISPECIES: 30S ribosomal protein S16 [Enterobacterales]	Enterobacterales	9 kDa	2	9.8601	9.7101			5.7276	7.472	30.7737	30.8013	26.3873	28.0707	28.1764	28.7359	1.83575e+09	1.87112e+09	8.7773e+07	2.81917e+08	3.03355e+08	4.47055e+08
WP_004246900.1	MULTISPECIES: transcription termination/antitermination protein NusG [Enterobacterales]	Enterobacterales	21 kDa	7	8.8741	9.7101	1.0587		4.773	7.472	30.0331	30.0524	28.4724	28.5167	27.9592	28.2173	1.09867e+09	1.11347e+09	3.72422e+08	3.84045e+08	2.60957e+08	3.12064e+08
WP_004249466.1	MULTISPECIES: bifunctional D-glycero-beta-D-manno-heptose-7-phosphate kinase/D-glycero-beta-D-manno-heptose 1-phosphate adenylyltransferase HldE [Enterobacterales]	Enterobacterales	51 kDa	10	8.8741	6.7971			6.6822	9.34	29.0969	29.0466	27.5382	27.2566	26.8042	27.0396	5.74181e+08	5.54484e+08	1.94912e+08	1.60346e+08	1.17185e+08	1.37949e+08
WP_004247637.1	MULTISPECIES: acid phosphatase AphA [Enterobacterales]	Enterobacterales	26 kDa	4	9.8601	8.7391			4.773	8.406	28.8945	28.9526	27.1775	27.4551	26.4952	27.0844	4.99025e+08	5.19519e+08	1.51789e+08	1.83994e+08	9.45928e+07	1.42308e+08
WP_004244587.1	MULTISPECIES: integration host factor subunit beta [Enterobacterales]	Enterobacterales	11 kDa	3	7.8881	8.7391	2.1174		5.7276	5.604	29.8845	29.8399	26.8034	26.6447	27.0872	27.7718	9.91116e+08	9.60954e+08	1.17117e+08	1.0492e+08	1.42585e+08	2.2917e+08
WP_004244550.1	MULTISPECIES: arginine ABC transporter substrate-binding protein [Enterobacterales]	Enterobacterales	27 kDa	6	4.93	8.7391			5.7276	10.274	28.6019	28.5293	27.8341	27.0654	27.346	27.8374	4.07421e+08	3.87403e+08	2.39275e+08	1.40443e+08	1.70597e+08	2.39824e+08
WP_004246947.1	MULTISPECIES: 50S ribosomal protein L18 [Enterobacterales]	Enterobacterales	13 kDa	4	10.846	6.7971			4.773	6.538	28.5385	28.1182	27.5064	27.0061	26.5547	26.4381	3.89902e+08	2.91361e+08	1.90659e+08	1.34786e+08	9.85749e+07	9.09228e+07
WP_004246236.1	MULTISPECIES: 30S ribosome-binding factor RbfA [Enterobacterales]	Enterobacterales	15 kDa	6	7.8881	8.7391			4.773	6.538	28.8919	28.8811	29.4554	29.5041	26.6951	26.9934	4.98102e+08	4.94412e+08	7.36118e+08	7.61434e+08	1.0865e+08	1.33602e+08
WP_004249446.1	MULTISPECIES: tellurium resistance membrane protein TerD [Enterobacterales]	Enterobacterales	21 kDa	8	7.8881	9.7101			3.8184	4.67	28.7005	28.6809	27.7287	27.6532	26.7527	26.8555	4.36219e+08	4.30331e+08	2.22419e+08	2.11074e+08	1.13077e+08	1.21428e+08
WP_012368679.1	MULTISPECIES: cell division protein ZapB [Enterobacterales]	Enterobacterales	9 kDa	3	7.8881	5.8261			4.773	7.472	29.3963	29.2842	21.6924	21.686	27.3138	27.367	7.0658e+08	6.53783e+08	3.38887e+06	3.37386e+06	1.66824e+08	1.73091e+08
WP_012368873.1	MULTISPECIES: type IV secretion system protein [Enterobacterales]	Enterobacterales	27 kDa	4	5.916	7.7681			4.773	6.538	27.5299	27.4672	27.7088	29.4421	25.0798	25.4754	1.93783e+08	1.85544e+08	2.19371e+08	7.29369e+08	3.54621e+07	4.66518e+07
WP_004250192.1	MULTISPECIES: dihydroxyacetone kinase subunit DhaM [Enterobacterales]	Enterobacterales	53 kDa	7	6.9021	9.7101			1.9092	5.604	27.4706	27.3176	25.6999	25.722	25.1658	25.4877	1.85988e+08	1.67272e+08	5.45057e+07	5.53459e+07	3.76419e+07	4.70508e+07
WP_004246832.1	MULTISPECIES: glycine--tRNA ligase subunit alpha [Enterobacterales]	Enterobacterales	35 kDa	3	5.916	5.8261			5.7276	5.604	27.4751	27.3605	22.2793	22.0031	24.1874	25.1111	1.86562e+08	1.72321e+08	5.09032e+06	4.20335e+06	1.91045e+07	3.62417e+07
WP_004247976.1	MULTISPECIES: hypothetical protein [Enterobacterales]	Enterobacterales	10 kDa	3	7.8881	6.7971			4.773	3.736	27.6764	27.6343	28.1638	27.8964	26.023	25.9896	2.14504e+08	2.08332e+08	3.00704e+08	2.49836e+08	6.81891e+07	6.66288e+07
WP_012368891.1	MULTISPECIES: colicin-like pore-forming protein [Enterobacterales]	Enterobacterales	55 kDa	4	8.8741	5.8261			3.8184	3.736	27.6342	27.4886	23.265	21.8248	25.358	25.5835	2.08314e+08	1.88313e+08	1.00804e+07	3.71461e+06	4.30042e+07	5.0279e+07
WP_004244837.1	MULTISPECIES: oxidative damage protection protein [Enterobacterales]	Enterobacterales	11 kDa	6	3.944	5.8261			5.7276	6.538	27.8365	27.7181	25.6036	24.8764	25.5985	25.9739	2.3968e+08	2.20796e+08	5.09846e+07	3.08e+07	5.08071e+07	6.59036e+07
WP_004246756.1	MULTISPECIES: Fe-S biogenesis protein NfuA [Enterobacterales]	Enterobacterales	21 kDa	8	5.916	4.855			4.773	6.538	29.0232	28.9115	26.2807	26.82	26.8901	27.2595	5.45572e+08	5.04928e+08	8.15209e+07	1.18471e+08	1.2437e+08	1.60669e+08
WP_004244594.1	MULTISPECIES: 3-deoxy-manno-octulosonate cytidylyltransferase [Enterobacterales]	Enterobacterales	28 kDa	5	5.916	5.8261			3.8184	5.604	27.4666	27.4561	25.6162	25.4805	25.0247	25.406	1.85462e+08	1.84119e+08	5.14328e+07	4.68158e+07	3.41328e+07	4.446e+07
WP_012368506.1	MULTISPECIES: thiazole synthase [Enterobacterales]	Enterobacterales	27 kDa	6	5.916	5.8261			1.9092	6.538	27.8943	27.8057	27.484	27.553	25.7306	26.5059	2.49463e+08	2.34611e+08	1.87725e+08	1.96909e+08	5.56769e+07	9.52933e+07
WP_004246943.1	MULTISPECIES: preprotein translocase subunit SecY [Enterobacterales]	Enterobacterales	48 kDa	3	4.93	4.855			4.773	4.67	27.3678	27.3919	20.3394	20.0864	24.8592	25.5826	1.73192e+08	1.76111e+08	1.32666e+06	1.11331e+06	3.04354e+07	5.02504e+07
WP_004246951.1	MULTISPECIES: 30S ribosomal protein S14 [Enterobacterales]	Enterobacterales	12 kDa	2	5.916	3.884	1.0587		3.8184	3.736	28.2406	27.9076	24.2359	24.5677	26.2395	26.214	3.17151e+08	2.51776e+08	1.9758e+07	2.48665e+07	7.92299e+07	7.78393e+07
WP_004245287.1	MULTISPECIES: DUF1043 family protein [Enterobacterales]	Enterobacterales	15 kDa	4	2.958	4.855			4.773	4.67	28.7614	28.6393	32.5035	32.4419	27.0591	26.7984	4.55036e+08	4.18102e+08	6.08857e+09	5.83445e+09	1.39833e+08	1.16713e+08
WP_004245038.1	MULTISPECIES: carbonate dehydratase [Enterobacterales]	Enterobacterales	25 kDa	2	3.944	3.884			4.773	4.67	28.0135	28.0876	21.4519	21.9273	25.7228	26.4452	2.70965e+08	2.85235e+08	2.86848e+06	3.98806e+06	5.53786e+07	9.13674e+07
WP_004249684.1	MULTISPECIES: shikimate dehydrogenase [Enterobacterales]	Enterobacterales	30 kDa	3	4.93	3.884			2.8638	4.67	25.5929	25.6661	21.2408	21.4559	23.1006	23.6148	5.06076e+07	5.3243e+07	2.47815e+06	2.8765e+06	8.99455e+06	1.28456e+07
WP_004245088.1	MULTISPECIES: ATP-dependent Clp endopeptidase proteolytic subunit ClpP [Enterobacterales]	Enterobacterales	23 kDa	4	4.93	2.913			3.8184	3.736	30.3101	30.145	25.2671	25.6937	27.902	28.0971	1.33119e+09	1.18727e+09	4.03802e+07	5.42705e+07	2.50807e+08	2.87131e+08
WP_004245584.1	MULTISPECIES: tRNA (adenosine(37)-N6)-threonylcarbamoyltransferase complex transferase subunit TsaD [Enterobacterales]	Enterobacterales	36 kDa	4	3.944	3.884		1.1196	3.8184	1.868	27.1367	26.9132	21.5777	21.3613	24.7459	25.3639	1.47558e+08	1.26382e+08	3.13004e+06	2.69395e+06	2.81366e+07	4.31805e+07
WP_004245039.1	MULTISPECIES: hypoxanthine phosphoribosyltransferase [Enterobacterales]	Enterobacterales	21 kDa	3	3.944	3.884			2.8638	3.736	24.0724	24.09	16.6727	4.50737	22.0497	22.0393	1.76411e+07	1.7857e+07	104470	22.7433	4.34126e+06	4.31022e+06
WP_004246976.1	MULTISPECIES: Hcp family type VI secretion system effector [Enterobacterales]	Enterobacterales	19 kDa	#N/A	2.958	5.8261			2.8638	2.802
WP_004244589.1	MULTISPECIES: lipid A ABC transporter ATP-binding protein/permease MsbA [Enterobacterales]	Enterobacterales	65 kDa	3	2.958	4.855			1.9092	3.736	25.3993	25.2825	21.4838	20.0282	23.0733	23.5609	4.42529e+07	4.08114e+07	2.93264e+06	1.06929e+06	8.82563e+06	1.23747e+07
WP_004243990.1	MULTISPECIES: serine protease inhibitor ecotin [Enterobacterales]	Enterobacterales	18 kDa	4	2.958	4.855			1.9092	3.736	28.0116	28.3999	24.167	23.314	24.9928	25.9988	2.70599e+08	3.54172e+08	1.88363e+07	1.04286e+07	3.33879e+07	6.70549e+07
WP_004245607.1	MULTISPECIES: tellurite resistance TerB family protein [Enterobacterales]	Enterobacterales	17 kDa	2	3.944	3.884			2.8638	2.802	27.6261	27.5379	26.2516	25.3092	25.5171	25.6524	2.07146e+08	1.94869e+08	7.98965e+07	4.15734e+07	4.80201e+07	5.27404e+07
WP_012368874.1	MULTISPECIES: TrbG/VirB9 family P-type conjugative transfer protein [Enterobacterales]	Enterobacterales	35 kDa	4	2.958	4.855			1.9092	2.802	27.8114	27.6519	25.4644	26.4282	25.6461	25.8516	2.35544e+08	2.10885e+08	4.62971e+07	9.03011e+07	5.25117e+07	6.05484e+07
WP_004245257.1	MULTISPECIES: DnaA initiator-associating protein DiaA [Enterobacterales]	Enterobacterales	21 kDa	2	2.958	2.913			2.8638	2.802	29.6836	29.8949	30.3189	30.6175	27.0001	28.2999	8.62272e+08	9.98278e+08	1.33933e+09	1.64738e+09	1.34231e+08	3.30457e+08
WP_012368878.1	MULTISPECIES: cag pathogenicity island Cag12 family protein [Enterobacterales]	Enterobacterales	15 kDa	2	2.958	2.913			1.9092	2.802	26.0651	25.779	19.4228	17.974	23.705	24.103	7.02085e+07	5.75762e+07	702833	257455	1.36747e+07	1.80189e+07
WP_004247653.1	MULTISPECIES: type VI secretion system contractile sheath small subunit [Enterobacterales]	Enterobacterales	18 kDa	3	2.958	1.942			2.8638	2.802	27.4361	27.7534	28.442	28.4807	26.055	26.1394	1.81586e+08	2.26264e+08	3.64678e+08	3.74577e+08	6.97147e+07	7.39163e+07
WP_004245603.1	MULTISPECIES: TerD family protein [Enterobacterales]	Enterobacterales	21 kDa	3	2.958	3.884			1.9092	1.868	24.9549	25.0335	4.3264	18.3075	21.4389	22.2544	3.2521e+07	3.43426e+07	20.0621	324417	2.84277e+06	5.00303e+06
WP_004246409.1	MULTISPECIES: met regulon transcriptional regulator MetJ [Enterobacterales]	Enterobacterales	12 kDa	2	2.958	2.913			1.9092	2.802	26.058	26.1755	22.0024	23.0746	23.37	23.8154	6.98635e+07	7.57902e+07	4.20121e+06	8.83372e+06	1.08409e+07	1.47617e+07
WP_004243697.1	MULTISPECIES: NADH-quinone oxidoreductase subunit B [Enterobacterales]	Enterobacterales	25 kDa	2	2.958	1.942			2.8638	1.868	27.7436	27.6292	26.9094	26.9455	25.9975	25.8255	2.24729e+08	2.07592e+08	1.26045e+08	1.29243e+08	6.69936e+07	5.94651e+07
WP_000801189.1	MULTISPECIES: Gfo/Idh/MocA family oxidoreductase [Enterobacterales]	Enterobacterales	41 kDa	3	3.944	1.942			1.9092	1.868	25.3939	24.9324	24.9269	25.3613	23.3301	23.0749	4.409e+07	3.20189e+07	3.18972e+07	4.31036e+07	1.05453e+07	8.83566e+06
WP_004244554.1	MULTISPECIES: ATP-dependent endonuclease [Enterobacterales]	Enterobacterales	64 kDa	2	1.972	2.913			1.9092	2.802	24.769	24.8525	23.1539	3.92241	22.0805	22.9458	2.85895e+07	3.02931e+07	9.3329e+06	15.1622	4.43511e+06	8.07953e+06
WP_000202155.1	MULTISPECIES: STY4534 family ICE replication protein [Enterobacterales]	Enterobacterales	17 kDa	2	2.958	2.913			1.9092	1.868	24.3966	24.2384	20.4806	20.0543	21.7651	22.1721	2.2086e+07	1.97924e+07	1.46313e+06	1.08882e+06	3.5642e+06	4.72557e+06
WP_004246934.1	MULTISPECIES: methionyl-tRNA formyltransferase [Enterobacterales]	Enterobacterales	35 kDa	2	1.972	2.913			1.9092	2.802	26.2257	26.2203	23.35	22.494	24.1072	24.4033	7.84754e+07	7.81791e+07	1.06919e+07	5.90695e+06	1.80717e+07	2.2188e+07
WP_004245571.1	MULTISPECIES: CYTH domain-containing protein [Enterobacterales]	Enterobacterales	35 kDa	2	3.944	2.913				2.802	23.5914	23.3904	19.4766	18.4863	20.8183	21.611	1.26389e+07	1.09958e+07	729529	367216	1.84901e+06	3.20303e+06
WP_004244575.1	MULTISPECIES: pyruvate formate lyase 1-activating protein [Enterobacterales]	Enterobacterales	28 kDa	3	1.972	1.942		1.1196	0.9546	2.802	25.1313	25.2492	19.8721	21.0868	22.0647	23.1055	3.67511e+07	3.98812e+07	959612	2.22725e+06	4.38684e+06	9.02487e+06
WP_004244574.1	MULTISPECIES: hypothetical protein [Enterobacterales]	Enterobacterales	33 kDa	2	2.958	2.913			0.9546	1.868	24.9473	24.5558	3.74144	14.0289	23.3201	23.5586	3.23519e+07	2.46621e+07	13.3748	16715.4	1.04722e+07	1.2355e+07
WP_004245032.1	MULTISPECIES: LemA family protein [Enterobacterales]	Enterobacterales	21 kDa	2	2.958	1.942			1.9092	1.868	25.2178	25.3505	23.0445	22.6906	23.0774	23.5007	3.90235e+07	4.27816e+07	8.65162e+06	6.76955e+06	8.85096e+06	1.18689e+07
WP_004244585.1	MULTISPECIES: (d)CMP kinase [Enterobacterales]	Enterobacterales	25 kDa	2	1.972	2.913			1.9092	1.868	25.2563	25.0672	25.5123	24.9461	23.2897	23.3332	4.00785e+07	3.51544e+07	4.78597e+07	3.23241e+07	1.02541e+07	1.05679e+07
WP_020803325.1	MULTISPECIES: replication initiation protein [Enterobacterales]	Enterobacterales	33 kDa	2	2.958	2.913			0.9546	1.868	24.822	24.776	3.74144	3.92241	21.6312	22.7758	2.966e+07	2.87285e+07	13.3748	15.1622	3.24819e+06	7.1814e+06
WP_004250187.1	MULTISPECIES: NupC/NupG family nucleoside CNT transporter [Enterobacterales]	Enterobacterales	45 kDa	2	2.958	2.913			0.9546	1.868	26.3638	26.4351	19.854	18.7972	24.2776	24.3713	8.63565e+07	9.07322e+07	947639	455542	2.03375e+07	2.17011e+07
WP_012368894.1	MULTISPECIES: type II toxin-antitoxin system Phd/YefM family antitoxin [Enterobacterales]	Enterobacterales	10 kDa	3	2.958	1.942		1.1196	0.9546	0.934	24.8198	24.786	26.9533	27.5766	22.014	22.5529	2.9615e+07	2.89283e+07	1.2994e+08	2.00165e+08	4.23528e+06	6.15318e+06
WP_004247912.1	MULTISPECIES: ParB/RepB/Spo0J family partition protein [Enterobacterales]	Enterobacterales	24 kDa	2	1.972	1.942			1.9092	1.868	24.4954	24.8221	3.74144	3.92241	22.4321	22.9295	2.36508e+07	2.96624e+07	13.3748	15.1622	5.65879e+06	7.98863e+06
WP_004247076.1	MULTISPECIES: 23S rRNA pseudouridine(955/2504/2580) synthase RluC [Enterobacterales]	Enterobacterales	36 kDa	2	3.944	1.942			0.9546	0.934	26.176	26.3573	25.7207	24.3257	23.685	24.3086	7.58165e+07	8.59699e+07	5.52962e+07	2.10262e+07	1.3486e+07	2.07791e+07
WP_004246921.1	MULTISPECIES: YjaG family protein [Enterobacterales]	Enterobacterales	23 kDa	2	2.958	2.913			0.9546	0.934	24.4356	24.403	22.3687	21.2863	22.781	22.69	2.26912e+07	2.21838e+07	5.41569e+06	2.55753e+06	7.20728e+06	6.76637e+06
WP_004243132.1	MULTISPECIES: ribonuclease T [Enterobacterales]	Enterobacterales	23 kDa	3	1.972	1.942	1.0587			2.802	24.8917	24.743	23.4263	23.2759	24.0977	23.8629	3.1128e+07	2.80789e+07	1.12726e+07	1.01566e+07	1.79528e+07	1.52561e+07
WP_004247634.1	MULTISPECIES: chromosome partition protein MukE [Enterobacterales]	Enterobacterales	28 kDa	3	2.958	2.913			0.9546	0.934	25.1254	25.3707	21.4259	19.8254	22.1802	23.2344	3.66015e+07	4.3384e+07	2.81735e+06	929058	4.75227e+06	9.86874e+06
WP_004246857.1	MULTISPECIES: molybdopterin-guanine dinucleotide biosynthesis protein MobB [Enterobacterales]	Enterobacterales	19 kDa	2	1.972	1.942			1.9092	0.934	23.5717	23.6757	16.037	15.9748	21.1327	21.5599	1.24681e+07	1.33997e+07	67236.3	64399.2	2.29918e+06	3.09164e+06
WP_004246852.1	MULTISPECIES: 23S rRNA (adenine(2030)-N(6))-methyltransferase RlmJ [Enterobacterales]	Enterobacterales	32 kDa	3	0.98601	2.913			1.9092	0.934	24.3651	24.5367	23.8291	24.4443	21.8963	22.7245	2.16079e+07	2.43381e+07	1.4903e+07	2.28286e+07	3.90339e+06	6.93035e+06
WP_004244597.1	MULTISPECIES: chromosome partition protein MukF [Enterobacterales]	Enterobacterales	50 kDa	3	1.972	3.884				0.934	25.2757	25.2317	22.265	21.9109	22.8394	23.205	4.062e+07	3.9399e+07	5.03996e+06	3.94312e+06	7.50488e+06	9.66934e+06
WP_012368329.1	MULTISPECIES: SH3 domain-containing protein [Enterobacterales]	Enterobacterales	23 kDa	3	0.98601	0.97101	1.0587		1.9092	0.934	24.9013	24.0953	24.5872	4.50737	23.0537	22.247	3.13347e+07	1.79224e+07	2.52049e+07	22.7433	8.70647e+06	4.97744e+06
WP_004245173.1	MULTISPECIES: sulfurtransferase-like selenium metabolism protein YedF [Enterobacterales]	Enterobacterales	9 kDa	2	1.972	1.942			0.9546	0.934	23.6926	23.6463	16.8689	18.2097	21.5989	21.8277	1.35576e+07	1.31292e+07	119684	303158	3.17627e+06	3.72203e+06
WP_004244557.1	MULTISPECIES: cold shock domain-containing protein CspD [Enterobacterales]	Enterobacterales	8 kDa	2	0.98601	1.942			0.9546	1.868	27.2788	26.9362	23.5007	23.1958	24.0332	24.9684	1.62833e+08	1.28415e+08	1.1869e+07	9.60769e+06	1.71684e+07	3.2828e+07
WP_004246962.1	MULTISPECIES: 50S ribosomal protein L23 [Enterobacterales]	Enterobacterales	11 kDa	2	0.98601	1.942			1.9092	0.934	28.7587	28.7207	24.0126	24.5027	26.8554	26.9382	4.54171e+08	4.42365e+08	1.69246e+07	2.37703e+07	1.21415e+08	1.28592e+08
WP_004246971.1	MULTISPECIES: type I pantothenate kinase [Enterobacterales]	Enterobacterales	36 kDa	2	1.972	1.942				1.868	25.1674	24.9906	17.5364	17.6124	22.8308	22.9134	3.76815e+07	3.33371e+07	190095	200381	7.46023e+06	7.90004e+06
WP_004246763.1	MULTISPECIES: ferrous iron transporter A [Enterobacterales]	Enterobacterales	9 kDa	2	0.98601	2.913				1.868	26.7993	26.4277	23.4593	20.9969	25.3875	24.1581	1.16786e+08	9.0267e+07	1.15337e+07	2.09265e+06	4.38943e+07	1.87209e+07
WP_004249887.1	MULTISPECIES: 16S rRNA (cytosine(967)-C(5))-methyltransferase RsmB [Enterobacterales]	Enterobacterales	48 kDa	2	1.972	1.942				1.868	24.5533	24.5155	3.74144	18.1737	22.1524	22.6722	2.46188e+07	2.39825e+07	13.3748	295680	4.66176e+06	6.68378e+06
WP_004245695.1	MULTISPECIES: 4Fe-4S dicluster domain-containing protein [Enterobacterales]	Enterobacterales	22 kDa	3	3.944	0.97101				0.934	25.8505	25.8131	23.7643	23.4537	23.571	23.8454	6.05034e+07	5.89557e+07	1.42489e+07	1.14883e+07	1.2462e+07	1.50719e+07
WP_004246847.1	MULTISPECIES: HAMP domain-containing protein [Enterobacterales]	Enterobacterales	26 kDa	1	1.972	0.97101			0.9546	0.934	22.6038	22.6068	20.5747	19.3834	19.8033	20.1885	6.37411e+06	6.38725e+06	1.56168e+06	683887	914914	1.19496e+06
WP_004244596.1	MULTISPECIES: tRNA uridine 5-oxyacetic acid(34) methyltransferase CmoM [Enterobacterales]	Enterobacterales	29 kDa	2	0.98601	0.97101			0.9546	1.868	23.0672	23.0798	20.8014	20.9466	21.1637	21.2841	8.78845e+06	8.86557e+06	1.82739e+06	2.021e+06	2.34915e+06	2.55361e+06
WP_012368505.1	MULTISPECIES: HesA/MoeB/ThiF family protein [Enterobacterales]	Enterobacterales	27 kDa	1	0.98601	0.97101			0.9546	1.868	24.1929	24.2558	18.3853	18.4327	22.3297	23.2683	1.91774e+07	2.00315e+07	342391	353821	5.27116e+06	1.01031e+07
WP_004248583.1	MULTISPECIES: metalloregulator ArsR/SmtB family transcription factor [Enterobacterales]	Enterobacterales	12 kDa	2	0.98601	1.942			0.9546	0.934	26.4998	26.4584	23.114	21.5755	24.7671	24.9405	9.48918e+07	9.22072e+07	9.07863e+06	3.12514e+06	2.85521e+07	3.21983e+07
WP_004253041.1	MULTISPECIES: oligoribonuclease [Enterobacterales]	Enterobacterales	21 kDa	2	2.958	1.942					24.7874	24.9215	23.1927	22.5179	21.3492	22.6823	2.89561e+07	3.17768e+07	9.58762e+06	6.00555e+06	2.67151e+06	6.7305e+06
WP_004246918.1	MULTISPECIES: NAD(+) diphosphatase [Enterobacterales]	Enterobacterales	30 kDa	2	2.958	1.942					24.2049	24.2365	20.9015	21.6752	21.9908	22.3127	1.9338e+07	1.9766e+07	1.95869e+06	3.34882e+06	4.16774e+06	5.2096e+06
WP_000428182.1	MULTISPECIES: TonB-dependent receptor [Enterobacterales]	Enterobacterales	74 kDa	2	2.958			1.1196	0.9546		22.3717	19.7382	3.74144	3.92241	18.7739	17.7768	5.42688e+06	874590	13.3748	15.1622	448247	224561
WP_012367713.1	MULTISPECIES: tetraacyldisaccharide 4'-kinase [Enterobacterales]	Enterobacterales	37 kDa	2	0.98601	1.942					20.945	21.1055	20.8249	18.2218	16.7027	17.6294	2.01871e+06	2.25627e+06	1.85749e+06	305719	106664	202759
WP_004249083.1	MULTISPECIES: nitrogen regulation protein NR(II) [Enterobacterales]	Enterobacterales	39 kDa	2					1.9092		21.0572	20.265	3.74144	3.92241	21.9886	20.8122	2.18199e+06	1.26e+06	13.3748	15.1622	4.16135e+06	1.84115e+06
AEA92834.1	elongation factor EF1A [Enterococcus faecalis OG1RF]	Enterococcus faecalis OG1RF	43 kDa	14	2.958	7.7681	212.8	216.08	92.596	58.842	29.7186	29.8683	39.5651	39.5167	33.2866	31.9658	8.83438e+08	9.8004e+08	8.13361e+11	7.86505e+11	1.04778e+10	4.19442e+09
AEA94016.1	formate acetyltransferase [Enterococcus faecalis OG1RF]	Enterococcus faecalis OG1RF	85 kDa	26	8.8741		173.63	184.73	54.412	45.766	29.0857	29.0361	38.1455	37.9768	31.2784	30.1577	5.69747e+08	5.50493e+08	3.04048e+11	2.70502e+11	2.6045e+09	1.1978e+09
AEA94310.1	enolase [Enterococcus faecalis OG1RF]	Enterococcus faecalis OG1RF	47 kDa	17	12.818	18.449	132.34	133.23	67.777	56.04	30.364	30.2994	37.7749	37.5642	31.4446	30.3831	1.38187e+09	1.32142e+09	2.35164e+11	2.03208e+11	2.92266e+09	1.40034e+09
AEA93765.1	chaperone DnaK [Enterococcus faecalis OG1RF]	Enterococcus faecalis OG1RF	66 kDa	27		2.913	147.16	143.31	36.275	20.548	29.111	28.9718	37.5444	37.3198	31.0135	29.6449	5.79798e+08	5.26461e+08	2.00443e+11	1.71549e+11	2.16765e+09	8.39478e+08
AEA92786.1	arginine deiminase [Enterococcus faecalis OG1RF]	Enterococcus faecalis OG1RF	47 kDa	17	0.98601	0.97101	110.1	129.87	46.775	33.624	30.3874	30.2479	37.7312	37.8485	31.6206	30.6945	1.4045e+09	1.27508e+09	2.28154e+11	2.47469e+11	3.30188e+09	1.73767e+09
AEA94519.1	elongation factor EF1B [Enterococcus faecalis OG1RF]	Enterococcus faecalis OG1RF	32 kDa	11	4.93	4.855	121.75	117.56	39.139	18.68	29.0768	28.9592	36.8848	36.7003	30.4287	29.3541	5.66217e+08	5.21889e+08	1.26894e+11	1.11659e+11	1.44529e+09	6.86217e+08
AEA92833.1	elongation factor G [Enterococcus faecalis OG1RF]	Enterococcus faecalis OG1RF	77 kDa	25		0.97101	125.99	124.28	33.411	22.416	29.8387	28.7048	36.4138	36.2637	30.1993	29.035	9.60138e+08	4.37532e+08	9.15449e+10	8.25e+10	1.2328e+09	5.50047e+08
AEA94312.1	phosphoglycerate kinase [Enterococcus faecalis OG1RF]	Enterococcus faecalis OG1RF	42 kDa	20	0.98601	0.97101	118.57	115.32	39.139	20.548	28.9566	28.8171	37.9682	37.8569	31.4971	30.3154	5.20961e+08	4.72947e+08	2.68883e+11	2.48925e+11	3.03092e+09	1.33616e+09
AEA94313.1	glyceraldehyde-3-phosphate dehydrogenase (phosphorylating) [Enterococcus faecalis OG1RF]	Enterococcus faecalis OG1RF	36 kDa	13		4.855	113.28	110.84	27.683	18.68	29.2952	29.2236	37.2638	37.0348	30.6156	29.3462	6.58778e+08	6.26857e+08	1.65018e+11	1.40791e+11	1.64519e+09	6.82497e+08
AEA93139.1	trigger factor [Enterococcus faecalis OG1RF]	Enterococcus faecalis OG1RF	49 kDa	17	0.98601	0.97101	111.16	115.32	33.411	19.614	28.2772	28.3194	36.4319	36.4395	30.2306	29.2186	3.25304e+08	3.34961e+08	9.27045e+10	9.31949e+10	1.25985e+09	6.24698e+08
AEA92706.1	PTS family mannose porter, IIAB component [Enterococcus faecalis OG1RF]	Enterococcus faecalis OG1RF	42 kDa	13		2.913	110.1	107.48	38.184	19.614	27.282	27.2206	38.3402	38.1581	31.8117	30.3775	1.63191e+08	1.56393e+08	3.4797e+11	3.06706e+11	3.76932e+09	1.39492e+09
AEA93314.1	aldehyde-alcohol dehydrogenase [Enterococcus faecalis OG1RF]	Enterococcus faecalis OG1RF	95 kDa	21			117.52	101.88	33.411	23.35	28.323	28.1422	36.0738	35.8559	29.9149	28.9225	3.35788e+08	2.9624e+08	7.2324e+10	6.21869e+10	1.01226e+09	5.08798e+08
AEA92852.1	30S ribosomal protein S8 [Enterococcus faecalis OG1RF]	Enterococcus faecalis OG1RF	15 kDa	5			123.87	138.83	8.5914	4.67	28.7588	28.5953	35.5563	35.4603	28.1065	27.3306	4.5423e+08	4.05561e+08	5.05256e+10	4.72724e+10	2.88995e+08	1.68781e+08
AEA93466.1	pyruvate kinase [Enterococcus faecalis OG1RF]	Enterococcus faecalis OG1RF	63 kDa	18			106.93	103	36.275	19.614	29.2931	29.3507	36.3845	36.1356	30.5207	29.5056	6.57801e+08	6.84602e+08	8.97069e+10	7.5493e+10	1.54048e+09	7.62203e+08
AEA94693.1	chaperonin GroEL [Enterococcus faecalis OG1RF]	Enterococcus faecalis OG1RF	57 kDa	20			104.81	105.24	33.411	20.548	29.3613	29.3068	36.8113	36.5403	30.4574	29.3377	6.89649e+08	6.64111e+08	1.20592e+11	9.99367e+10	1.47434e+09	6.78483e+08
AEA93053.1	tyrosine--tRNA ligase [Enterococcus faecalis OG1RF]	Enterococcus faecalis OG1RF	48 kDa	10		0.97101	95.283	100.76	34.366	23.35	27.4289	27.3576	37.3208	37.1545	30.9949	29.8774	1.80688e+08	1.71978e+08	1.71667e+11	1.52975e+11	2.13993e+09	9.8624e+08
AEA92787.1	ornithine carbamoyltransferase [Enterococcus faecalis OG1RF]	Enterococcus faecalis OG1RF	40 kDa	14		1.942	91.048	95.166	31.502	27.086	28.6332	28.712	38.0964	38.0931	31.5861	30.7512	4.16355e+08	4.39705e+08	2.93869e+11	2.93205e+11	3.22366e+09	1.80727e+09
AEA93830.1	pyruvate dehydrogenase complex E2, dihydrolipoamide acetyltransferase [Enterococcus faecalis OG1RF]	Enterococcus faecalis OG1RF	57 kDa	19			85.755	85.09	40.093	24.284	27.6677	27.7826	37.351	37.2921	31.2944	30.069	2.13211e+08	2.3089e+08	1.75299e+11	1.68285e+11	2.63362e+09	1.12631e+09
AEA95179.1	DNA-directed RNA polymerase subunit beta prime [Enterococcus faecalis OG1RF]	Enterococcus faecalis OG1RF	137 kDa	34	8.8741	6.7971	79.402	75.013	30.547	26.152	28.9332	28.7814	35.2583	34.9547	29.1494	28.2241	5.12569e+08	4.61392e+08	4.1097e+10	3.32975e+10	5.95456e+08	3.13551e+08
AEA93602.1	2,5-diketo-D-gluconate reductase [Enterococcus faecalis OG1RF]	Enterococcus faecalis OG1RF	33 kDa	11			63.522	52.621	55.367	41.096	25.3573	25.0696	33.8664	33.9598	27.5809	26.3977	4.29827e+07	3.5214e+07	1.56599e+10	1.67072e+10	2.00767e+08	8.84119e+07
AEA92841.1	50S ribosomal protein L2 [Enterococcus faecalis OG1RF]	Enterococcus faecalis OG1RF	30 kDa	12	0.98601	1.942	88.931	88.449	23.865	14.944	30.2855	30.013	35.7714	35.7408	29.6982	29.1263	1.3087e+09	1.08349e+09	5.86494e+10	5.74181e+10	8.71085e+08	5.85972e+08
AEA92759.1	stress response regulator Gls24 [Enterococcus faecalis OG1RF]	Enterococcus faecalis OG1RF	21 kDa	8		0.97101	79.402	87.329	28.638	19.614	28.7759	28.3475	36.5096	36.5116	29.8935	29.0196	4.59634e+08	3.41542e+08	9.78329e+10	9.79683e+10	9.97361e+08	5.4421e+08
AEA93135.1	PTS family porter, enzyme I [Enterococcus faecalis OG1RF]	Enterococcus faecalis OG1RF	63 kDa	22	0.98601		83.637	85.09	21.956	14.01	29.4805	29.3699	35.6033	35.3615	29.6428	28.7563	7.49051e+08	6.93761e+08	5.21992e+10	4.41441e+10	8.38231e+08	4.5343e+08
AEA93954.1	30S ribosomal protein S1 [Enterococcus faecalis OG1RF]	Enterococcus faecalis OG1RF	44 kDa	15			79.402	82.851	20.047	14.01	29.4613	29.4932	36.3218	36.138	30.1442	29.2944	7.39139e+08	7.55679e+08	8.58926e+10	7.56172e+10	1.18664e+09	6.58405e+08
AEA93417.1	cell division protein FtsZ [Enterococcus faecalis OG1RF]	Enterococcus faecalis OG1RF	44 kDa	16			66.698	73.894	33.411	17.746	29.9083	29.9695	35.7657	35.5933	29.718	28.984	1.00759e+09	1.05128e+09	5.84185e+10	5.18377e+10	8.83086e+08	5.30941e+08
AEA92788.1	carbamate kinase [Enterococcus faecalis OG1RF]	Enterococcus faecalis OG1RF	33 kDa	9			73.05	71.655	23.865	21.482	27.409	27.2304	36.1099	36.0862	29.717	28.8663	1.7821e+08	1.57462e+08	7.41568e+10	7.29492e+10	8.82514e+08	4.89347e+08
AEA93987.1	transketolase [Enterococcus faecalis OG1RF]	Enterococcus faecalis OG1RF	72 kDa	18			77.285	80.611	19.092	13.076	28.474	28.3542	35.5067	35.3115	29.3333	28.3726	3.72842e+08	3.43144e+08	4.8818e+10	4.26391e+10	6.7638e+08	3.47536e+08
AEA93833.1	glycerol dehydrogenase [Enterococcus faecalis OG1RF]	Enterococcus faecalis OG1RF	41 kDa	12			74.109	80.611	18.137	16.812	29.1819	29.0929	37.0678	37.2159	30.7753	29.6522	6.08993e+08	5.72561e+08	1.44056e+11	1.59621e+11	1.83779e+09	8.43702e+08
AEA93829.1	pyruvate dehydrogenase complex E1 component beta subunit [Enterococcus faecalis OG1RF]	Enterococcus faecalis OG1RF	35 kDa	11			67.757	70.535	30.547	14.944	27.4178	27.4138	36.6857	36.5356	30.2311	29.0765	1.79303e+08	1.78809e+08	1.10535e+11	9.96104e+10	1.26031e+09	5.66089e+08
AEA93828.1	pyruvate dehydrogenase complex E1 component alpha subunit [Enterococcus faecalis OG1RF]	Enterococcus faecalis OG1RF	41 kDa	10			65.639	62.698	32.456	17.746	27.1986	27.3232	35.9249	35.7079	29.5334	28.3392	1.54027e+08	1.6792e+08	6.52344e+10	5.61256e+10	7.77007e+08	3.39579e+08
AEA93836.1	dihydroxyacetone kinase [Enterococcus faecalis OG1RF]	Enterococcus faecalis OG1RF	22 kDa	9		0.97101	73.05	75.013	19.092	11.208	27.1589	27.4178	35.3076	35.2205	28.4929	27.4948	1.4985e+08	1.79306e+08	4.25257e+10	4.00331e+10	3.77762e+08	1.89128e+08
AEA92751.1	glycoside hydrolase family protein [Enterococcus faecalis OG1RF]	Enterococcus faecalis OG1RF	89 kDa	20			71.991	75.013	16.228	10.274	27.5394	27.5092	35.6679	35.4228	29.1146	28.0652	1.95068e+08	1.91021e+08	5.45888e+10	4.60598e+10	5.81241e+08	2.80848e+08
AEA92850.1	50S ribosomal protein L5 [Enterococcus faecalis OG1RF]	Enterococcus faecalis OG1RF	20 kDa	9	0.98601		61.404	64.937	26.729	14.01	27.0528	27.2246	36.5607	36.4742	30.2177	29.036	1.3922e+08	1.56827e+08	1.0136e+11	9.54605e+10	1.24859e+09	5.50453e+08
AEA93956.1	DNA-binding protein HU [Enterococcus faecalis OG1RF]	Enterococcus faecalis OG1RF	10 kDa	5			64.581	60.459	27.683	12.142	29.5913	29.6467	37.5626	37.3524	31.1755	30.1158	8.08869e+08	8.40501e+08	2.02984e+11	1.75471e+11	2.42529e+09	1.1635e+09
AEA95180.1	DNA-directed RNA polymerase subunit beta [Enterococcus faecalis OG1RF]	Enterococcus faecalis OG1RF	135 kDa	24	1.972	0.97101	69.874	66.057	15.274	10.274	27.8438	27.8377	34.7256	34.5843	28.5744	27.5852	2.40893e+08	2.39879e+08	2.84093e+10	2.57581e+10	3.9973e+08	2.01355e+08
AEA94520.1	30S ribosomal protein S2 [Enterococcus faecalis OG1RF]	Enterococcus faecalis OG1RF	29 kDa	11			65.639	61.578	20.047	9.34	28.2453	28.4001	35.8399	35.6905	29.8391	28.8049	3.18184e+08	3.54232e+08	6.14998e+10	5.54503e+10	9.60403e+08	4.68954e+08
AEA92855.1	30S ribosomal protein S5 [Enterococcus faecalis OG1RF]	Enterococcus faecalis OG1RF	17 kDa	7	0.98601	0.97101	61.404	54.861	21.001	11.208	27.7766	27.7249	33.9011	33.6539	27.4598	26.7171	2.2992e+08	2.21836e+08	1.60411e+10	1.35158e+10	1.84594e+08	1.1032e+08
AEA92844.1	30S ribosomal protein S3 [Enterococcus faecalis OG1RF]	Enterococcus faecalis OG1RF	24 kDa	10		1.942	57.17	62.698	19.092	9.34	29.1809	28.944	35.3156	35.1341	29.0818	28.3522	6.08572e+08	5.16425e+08	4.27619e+10	3.77066e+10	5.68202e+08	3.42651e+08
AEA92853.1	50S ribosomal protein L6 [Enterococcus faecalis OG1RF]	Enterococcus faecalis OG1RF	19 kDa	9			59.287	58.219	19.092	10.274	27.5277	27.5626	36.4119	36.2155	30.1241	28.9396	1.93495e+08	1.98229e+08	9.14283e+10	7.97898e+10	1.1702e+09	5.14868e+08
AEA93992.1	NADH dehydrogenase [Enterococcus faecalis OG1RF]	Enterococcus faecalis OG1RF	50 kDa	13			62.463	72.774	8.5914	3.736	29.0166	29.0151	35.6836	35.9336	28.6217	27.9908	5.43074e+08	5.42505e+08	5.51878e+10	6.5629e+10	4.1304e+08	2.66729e+08
AEA95027.1	30S ribosomal protein S4 [Enterococcus faecalis OG1RF]	Enterococcus faecalis OG1RF	23 kDa	6	8.8741	8.7391	48.7	58.219	10.501	8.406	25.2436	25.0255	35.1356	34.9612	28.2303	26.9568	3.97252e+07	3.41527e+07	3.77456e+10	3.3448e+10	3.14887e+08	1.30259e+08
AEA93933.1	glyceraldehyde-3-phosphate dehydrogenase [Enterococcus faecalis OG1RF]	Enterococcus faecalis OG1RF	36 kDa	7			48.7	48.143	20.047	13.076	25.8566	25.9058	33.8897	33.8866	28.1405	27.1195	6.07606e+07	6.28677e+07	1.59154e+10	1.58816e+10	2.95883e+08	1.4581e+08
AEA92832.1	30S ribosomal protein S7 [Enterococcus faecalis OG1RF]	Enterococcus faecalis OG1RF	18 kDa	5			63.522	61.578	10.501	7.472	27.5095	27.1546	35.1344	34.9496	28.7608	27.5824	1.91066e+08	1.49397e+08	3.77156e+10	3.3179e+10	4.54837e+08	2.00973e+08
AEA94769.1	50S ribosomal protein L1 [Enterococcus faecalis OG1RF]	Enterococcus faecalis OG1RF	24 kDa	9			56.111	58.219	17.183	6.538	28.4687	28.458	35.6395	35.4985	29.1192	28.147	3.71481e+08	3.68741e+08	5.35241e+10	4.8542e+10	5.83103e+08	2.97238e+08
AEA94480.1	chaperone protein ClpB [Enterococcus faecalis OG1RF]	Enterococcus faecalis OG1RF	98 kDa	18	5.916	6.7971	45.524	42.545	21.001	11.208	25.6144	25.7259	33.2393	33.2008	27.4337	26.2549	5.13675e+07	5.54971e+07	1.014e+10	9.87281e+09	1.81283e+08	8.00766e+07
AEA92840.1	50S ribosomal protein L23 [Enterococcus faecalis OG1RF]	Enterococcus faecalis OG1RF	11 kDa	7			58.228	61.578	8.5914	6.538	27.541	27.6255	35.862	35.7007	29.0906	28.0714	1.95285e+08	2.07057e+08	6.24487e+10	5.58436e+10	5.71674e+08	2.82047e+08
AEA94448.1	ABC superfamily ATP binding cassette transporter, binding protein [Enterococcus faecalis OG1RF]	Enterococcus faecalis OG1RF	54 kDa	13			47.641	39.186	26.729	15.878	26.5704	26.6868	34.6992	34.2969	29.384	28.1269	9.96501e+07	1.08023e+08	2.78934e+10	2.11048e+10	7.00593e+08	2.93115e+08
AEA93469.1	phosphogluconate dehydrogenase (decarboxylating) [Enterococcus faecalis OG1RF]	Enterococcus faecalis OG1RF	53 kDa	6	6.9021		42.348	48.143	13.364	12.142	20.591	21.054	31.8315	32.191	26.269	24.8084	1.57941e+06	2.17714e+06	3.82143e+09	4.90305e+09	8.08635e+07	2.93816e+07
AEA94673.1	ATP synthase F1 sector beta subunit [Enterococcus faecalis OG1RF]	Enterococcus faecalis OG1RF	51 kDa	9	10.846	8.7391	33.878	32.468	20.047	16.812	27.8385	27.7144	33.839	33.4992	27.4946	26.8184	2.4e+08	2.20223e+08	1.53654e+10	1.21416e+10	1.89104e+08	1.1834e+08
AEA94142.1	general stress protein [Enterococcus faecalis OG1RF]	Enterococcus faecalis OG1RF	21 kDa	9			48.7	54.861	15.274	8.406	27.2509	26.7562	36.314	36.3758	29.532	28.1065	1.59716e+08	1.1335e+08	8.54286e+10	8.91669e+10	7.76302e+08	2.88998e+08
AEA92758.1	stress response regulator Gls24 [Enterococcus faecalis OG1RF]	Enterococcus faecalis OG1RF	19 kDa	5			50.817	55.98	13.364	6.538	26.4079	26.5231	34.8144	34.6777	28.4172	27.3908	8.90368e+07	9.64412e+07	3.02127e+10	2.74809e+10	3.58447e+08	1.75976e+08
AEA93639.1	hypothetical protein OG1RF_10952 [Enterococcus faecalis OG1RF]	Enterococcus faecalis OG1RF	9 kDa	3			53.994	66.057	3.8184	2.802	27.2125	27.1572	34.9797	34.9415	28.2712	27.3803	1.55516e+08	1.49665e+08	3.38798e+10	3.29941e+10	3.23942e+08	1.747e+08
AEA93831.1	dihydrolipoyl dehydrogenase [Enterococcus faecalis OG1RF]	Enterococcus faecalis OG1RF	49 kDa	10			47.641	48.143	16.228	9.34	27.5643	27.3479	35.1129	34.9308	29.1708	27.9933	1.98458e+08	1.70815e+08	3.71576e+10	3.27498e+10	6.04331e+08	2.67196e+08
AEA93632.1	fructose-bisphosphate aldolase [Enterococcus faecalis OG1RF]	Enterococcus faecalis OG1RF	31 kDa	8			48.7	51.502	14.319	5.604	27.1554	26.8772	34.8597	34.745	28.7035	27.4324	1.49479e+08	1.23263e+08	3.11756e+10	2.87921e+10	4.37147e+08	1.81122e+08
AEA93422.1	cell division protein DivIVA [Enterococcus faecalis OG1RF]	Enterococcus faecalis OG1RF	27 kDa	12			47.641	55.98	12.41	4.67	27.9342	27.8054	35.3523	35.3677	29.1784	28.1247	2.56458e+08	2.34567e+08	4.38625e+10	4.43328e+10	6.07529e+08	2.92664e+08
AEA92802.1	GMP synthase (glutamine-hydrolyzing) [Enterococcus faecalis OG1RF]	Enterococcus faecalis OG1RF	57 kDa	16	0.98601		42.348	41.425	15.274	12.142	23.4507	23.7785	34.0278	33.9177	27.436	26.2939	1.14645e+07	1.43893e+07	1.75136e+10	1.62272e+10	1.8157e+08	8.22693e+07
AEA94151.1	hypothetical protein OG1RF_11464 [Enterococcus faecalis OG1RF]	Enterococcus faecalis OG1RF	63 kDa	15			41.289	43.665	16.228	11.208	28.1348	28.0605	33.4554	33.1876	28.245	27.4649	2.9473e+08	2.79926e+08	1.17786e+10	9.78276e+09	3.18123e+08	1.85248e+08
AEA93854.1	alanine--tRNA ligase [Enterococcus faecalis OG1RF]	Enterococcus faecalis OG1RF	98 kDa	21	1.972		47.641	45.904	13.364	2.802	26.6922	26.4353	33.5415	33.3615	27.368	26.3781	1.08433e+08	9.07435e+07	1.25026e+10	1.10359e+10	1.73211e+08	8.72148e+07
AEA93131.1	ATP-dependent Clp protease [Enterococcus faecalis OG1RF]	Enterococcus faecalis OG1RF	83 kDa	22	3.944		42.348	39.186	11.455	8.406	25.9875	25.9484	32.9536	32.7611	26.7872	25.7244	6.65302e+07	6.47494e+07	8.3179e+09	7.27878e+09	1.15808e+08	5.54407e+07
AEA92912.1	enoyl-[acyl-carrier-protein] reductase (NADH) [Enterococcus faecalis OG1RF]	Enterococcus faecalis OG1RF	27 kDa	8			49.759	50.382	7.6368	2.802	25.799	25.7741	34.9313	34.8212	26.7736	25.5418	5.83815e+07	5.73821e+07	3.27613e+10	3.03541e+10	1.14724e+08	4.88479e+07
AEA94543.1	bifunctional phosphoglucomutase/phosphomannomutase [Enterococcus faecalis OG1RF]	Enterococcus faecalis OG1RF	66 kDa	15			38.113	36.947	20.047	12.142	27.2474	26.9329	34.136	34.0455	28.2033	27.1185	1.59329e+08	1.28114e+08	1.88776e+10	1.773e+10	3.09053e+08	1.4571e+08
AEA92828.1	phosphoglycerate mutase [Enterococcus faecalis OG1RF]	Enterococcus faecalis OG1RF	26 kDa	10			45.524	41.425	15.274	5.604	27.7504	27.4201	35.2667	34.9656	29.2025	27.9808	2.25786e+08	1.79582e+08	4.1337e+10	3.35509e+10	6.17785e+08	2.64878e+08
AEA92838.1	50S ribosomal protein L3 [Enterococcus faecalis OG1RF]	Enterococcus faecalis OG1RF	23 kDa	4			46.583	52.621	6.6822	3.736	26.5454	26.5599	35.5895	35.4367	28.2588	27.0072	9.79377e+07	9.89312e+07	5.17034e+10	4.65052e+10	3.21185e+08	1.34885e+08
AEA93635.1	50S ribosomal protein L31 [Enterococcus faecalis OG1RF]	Enterococcus faecalis OG1RF	11 kDa	3			43.407	44.784	14.319	5.604	25.3656	25.2498	34.5721	34.4034	28.3404	26.9225	4.32313e+07	3.98967e+07	2.55418e+10	2.27217e+10	3.39858e+08	1.27194e+08
AEA92862.1	30S ribosomal protein S13 [Enterococcus faecalis OG1RF]	Enterococcus faecalis OG1RF	14 kDa	5			47.641	47.023	8.5914	5.604	28.5066	28.3364	36.207	36.0068	29.5927	28.3273	3.81373e+08	3.38937e+08	7.93199e+10	6.90444e+10	8.09662e+08	3.36807e+08
AEA92708.1	PTS family mannose/fructose/sorbose porter component IID [Enterococcus faecalis OG1RF]	Enterococcus faecalis OG1RF	33 kDa	7			38.113	39.186	15.274	10.274	27.2349	27.3215	36.495	36.2739	30.0337	28.7807	1.57946e+08	1.67721e+08	9.6851e+10	8.30886e+10	1.09913e+09	4.61162e+08
AEA92846.1	50S ribosomal protein L29 [Enterococcus faecalis OG1RF]	Enterococcus faecalis OG1RF	7 kDa	5			45.524	39.186	12.41	6.538	27.6199	27.4939	36.2638	36.2168	29.7378	28.434	2.06255e+08	1.89015e+08	8.25055e+10	7.98641e+10	8.95289e+08	3.62657e+08
AEA95175.1	DNA starvation/stationary phase protection protein Dps [Enterococcus faecalis OG1RF]	Enterococcus faecalis OG1RF	18 kDa	6			38.113	40.306	13.364	9.34	24.7189	24.8809	36.7418	36.7466	29.8736	28.906	2.76147e+07	3.0895e+07	1.14921e+11	1.15299e+11	9.83697e+08	5.03012e+08
AEA94379.1	D-fructose-6-phosphate amidotransferase [Enterococcus faecalis OG1RF]	Enterococcus faecalis OG1RF	65 kDa	13			37.054	38.067	13.364	11.208	26.4133	26.3131	34.3244	34.1461	28.316	27.3492	8.93711e+07	8.33765e+07	2.1511e+10	1.90103e+10	3.3417e+08	1.70976e+08
AEA94331.1	acetate kinase [Enterococcus faecalis OG1RF]	Enterococcus faecalis OG1RF	43 kDa	10			39.172	36.947	16.228	7.472	25.66	25.7206	33.5738	33.5034	27.4836	26.5756	5.30181e+07	5.52949e+07	1.2786e+10	1.21771e+10	1.87661e+08	1.00014e+08
AEA93891.1	glucose-6-phosphate isomerase [Enterococcus faecalis OG1RF]	Enterococcus faecalis OG1RF	50 kDa	14			35.996	41.425	15.274	6.538	27.7931	27.8691	35.2393	34.936	28.7178	27.556	2.32565e+08	2.45153e+08	4.05594e+10	3.28679e+10	4.4148e+08	1.97325e+08
AEA95225.1	IMP dehydrogenase [Enterococcus faecalis OG1RF]	Enterococcus faecalis OG1RF	53 kDa	14	4.93	1.942	37.054	36.947	11.455	5.604	29.5922	29.4834	33.5861	33.5487	28.2359	27.946	8.09349e+08	7.50559e+08	1.28951e+10	1.25647e+10	3.16119e+08	2.58579e+08
AEA92864.1	DNA-directed RNA polymerase subunit alpha [Enterococcus faecalis OG1RF]	Enterococcus faecalis OG1RF	35 kDa	13		1.942	45.524	40.306	5.7276	5.604	28.9598	28.8433	34.8389	34.7539	28.8256	27.9832	5.22124e+08	4.816e+08	3.07297e+10	2.89706e+10	4.75742e+08	2.65333e+08
AEA94675.1	ATP synthase F1 sector alpha subunit [Enterococcus faecalis OG1RF]	Enterococcus faecalis OG1RF	56 kDa	9			34.937	30.229	11.455	7.472	27.8869	27.79	34.6197	34.4591	28.6072	27.6046	2.48191e+08	2.32078e+08	2.63986e+10	2.36166e+10	4.08894e+08	2.04079e+08
AEA93781.1	SPFH domain/band 7 family protein [Enterococcus faecalis OG1RF]	Enterococcus faecalis OG1RF	54 kDa	13			35.996	39.186	14.319	8.406	26.391	26.5343	33.9063	33.7412	27.7682	26.649	8.79983e+07	9.71871e+07	1.60996e+10	1.43588e+10	2.28595e+08	1.05232e+08
AEA92896.1	cell division protein FtsH [Enterococcus faecalis OG1RF]	Enterococcus faecalis OG1RF	80 kDa	11	0.98601	0.97101	34.937	34.708	15.274	9.34	26.9869	26.7438	34.125	34.021	28.3444	27.1898	1.33005e+08	1.12379e+08	1.87349e+10	1.7432e+10	3.40816e+08	1.53089e+08
AEA94770.1	50S ribosomal protein L11 [Enterococcus faecalis OG1RF]	Enterococcus faecalis OG1RF	15 kDa	4			39.172	39.186	11.455	7.472	25.969	25.7787	36.1692	36.0661	29.5549	28.3044	6.5682e+07	5.75665e+07	7.72698e+10	7.19413e+10	7.88701e+08	3.31487e+08
AEA93083.1	hypothetical protein OG1RF_10396 [Enterococcus faecalis OG1RF]	Enterococcus faecalis OG1RF	7 kDa	3			37.054	34.708	18.137	6.538	25.7659	25.8697	35.3321	35.3251	29.3922	28.4634	5.70589e+07	6.13146e+07	4.32527e+10	4.30437e+10	7.04599e+08	3.70109e+08
AEA92782.1	serine--tRNA ligase [Enterococcus faecalis OG1RF]	Enterococcus faecalis OG1RF	48 kDa	8			49.759	48.143	1.9092		27.5169	27.7162	34.6497	34.4566	25.4172	25.591	1.92054e+08	2.205e+08	2.69524e+10	2.35763e+10	4.4807e+07	5.05432e+07
AEA93730.1	translation initiation factor IF2 [Enterococcus faecalis OG1RF]	Enterococcus faecalis OG1RF	88 kDa	9			42.348	39.186	7.6368	6.538	23.7693	24.227	33.2443	33.1608	26.6592	25.3293	1.42974e+07	1.96362e+07	1.01749e+10	9.60258e+09	1.05981e+08	4.21575e+07
AEA93670.1	NADH peroxidase [Enterococcus faecalis OG1RF]	Enterococcus faecalis OG1RF	52 kDa	14			38.113	42.545	8.5914	5.604	29.5226	29.6691	34.4592	34.3889	28.306	28.1999	7.71261e+08	8.53689e+08	2.3618e+10	2.24957e+10	3.31859e+08	3.08335e+08
AEA94890.1	ABC superfamily ATP binding cassette transporter, substrate-binding protein [Enterococcus faecalis OG1RF]	Enterococcus faecalis OG1RF	48 kDa	12			38.113	35.827	10.501	8.406	26.7718	26.5129	34.1074	33.8256	27.8195	26.838	1.14585e+08	9.57589e+07	1.85071e+10	1.52239e+10	2.36869e+08	1.19966e+08
AEA93390.1	50S ribosomal protein L21 [Enterococcus faecalis OG1RF]	Enterococcus faecalis OG1RF	11 kDa	5			40.231	35.827	11.455	4.67	27.9231	27.7777	35.7405	35.5217	28.4369	27.4614	2.54507e+08	2.30096e+08	5.74085e+10	4.93294e+10	3.63367e+08	1.84806e+08
AEA94163.1	preprotein translocase subunit SecA [Enterococcus faecalis OG1RF]	Enterococcus faecalis OG1RF	97 kDa	12			41.289	39.186	6.6822	4.67	26.6825	26.6115	32.946	32.7806	26.9261	25.9393	1.07705e+08	1.02529e+08	8.27408e+09	7.37811e+09	1.2752e+08	6.43426e+07
AEA94589.1	arginine--tRNA ligase [Enterococcus faecalis OG1RF]	Enterococcus faecalis OG1RF	64 kDa	13			38.113	32.468	12.41	7.472	27.2655	27.242	33.2332	33.0775	27.504	26.6885	1.61341e+08	1.5873e+08	1.0097e+10	9.0641e+09	1.90345e+08	1.08155e+08
AEA94918.1	valine--tRNA ligase [Enterococcus faecalis OG1RF]	Enterococcus faecalis OG1RF	101 kDa	16	0.98601	1.942	41.289	34.708	7.6368	2.802	28.962	28.8103	33.3745	33.4082	27.6454	27.1859	5.22902e+08	4.70718e+08	1.1136e+10	1.13987e+10	2.09939e+08	1.52677e+08
AEA94996.1	glutamyl aminopeptidase [Enterococcus faecalis OG1RF]	Enterococcus faecalis OG1RF	39 kDa	10			30.702	39.186	11.455	6.538	27.4732	27.5062	33.7749	33.6745	28.2046	27.2833	1.86324e+08	1.90629e+08	1.46977e+10	1.37098e+10	3.09331e+08	1.63344e+08
AEA93054.1	decarboxylase [Enterococcus faecalis OG1RF]	Enterococcus faecalis OG1RF	70 kDa	16	1.972	0.97101	29.644	30.229	14.319	8.406	27.8257	27.6746	33.3453	33.1034	28.1724	27.1512	2.37883e+08	2.14239e+08	1.09127e+10	9.22811e+09	3.0251e+08	1.49044e+08
AEA94618.1	uracil phosphoribosyltransferase [Enterococcus faecalis OG1RF]	Enterococcus faecalis OG1RF	23 kDa	6			27.526	31.349	17.183	9.34	24.5208	24.4338	34.2286	34.1204	28.3686	27.248	2.40713e+07	2.26627e+07	2.01291e+10	1.86747e+10	3.46585e+08	1.59387e+08
AEA92820.1	phosphopentomutase [Enterococcus faecalis OG1RF]	Enterococcus faecalis OG1RF	43 kDa	11			33.878	32.468	11.455	6.538	27.1191	27.033	33.9245	33.731	28.2888	27.3568	1.45767e+08	1.37321e+08	1.63042e+10	1.4258e+10	3.27928e+08	1.71874e+08
AEA94251.1	50S ribosomal protein L19 [Enterococcus faecalis OG1RF]	Enterococcus faecalis OG1RF	13 kDa	6			41.289	36.947	5.7276	1.868	28.3266	28.1576	34.6208	34.3812	28.3196	27.3383	3.36633e+08	2.99417e+08	2.64181e+10	2.23756e+10	3.35004e+08	1.69689e+08
AEA92857.1	50S ribosomal protein L15 [Enterococcus faecalis OG1RF]	Enterococcus faecalis OG1RF	16 kDa	6			30.702	27.99	13.364	9.34	25.6389	25.5358	36.6065	36.2971	30.1105	28.7523	5.225e+07	4.86455e+07	1.0463e+11	8.44311e+10	1.15925e+09	4.52179e+08
AEA94517.1	ribosome recycling factor [Enterococcus faecalis OG1RF]	Enterococcus faecalis OG1RF	21 kDa	7			28.585	29.11	14.319	9.34	26.9347	27.0304	34.7544	34.6216	29.1779	28.2519	1.28282e+08	1.37076e+08	2.8981e+10	2.64326e+10	6.07323e+08	3.19642e+08
AEA95061.1	DAK2 domain protein [Enterococcus faecalis OG1RF]	Enterococcus faecalis OG1RF	60 kDa	14			27.526	30.229	13.364	9.34	26.2298	26.2004	33.3433	33.4318	27.5528	26.6715	7.86978e+07	7.71075e+07	1.08976e+10	1.15871e+10	1.9689e+08	1.06887e+08
AEA94768.1	50S ribosomal protein L10 [Enterococcus faecalis OG1RF]	Enterococcus faecalis OG1RF	18 kDa	7			37.054	36.947	5.7276	2.802	29.2131	29.1239	35.5287	35.4161	29.4187	28.4844	6.22331e+08	5.85013e+08	4.95679e+10	4.58471e+10	7.17664e+08	3.75549e+08
AEA93263.1	ATP-dependent RNA helicase DeaD [Enterococcus faecalis OG1RF]	Enterococcus faecalis OG1RF	60 kDa	14			28.585	34.708	11.455	5.604	24.7221	24.2881	32.5457	32.4628	26.2357	25.0849	2.76754e+07	2.04856e+07	6.26949e+09	5.91948e+09	7.90171e+07	3.55874e+07
AEA92865.1	50S ribosomal protein L17 [Enterococcus faecalis OG1RF]	Enterococcus faecalis OG1RF	14 kDa	4		0.97101	27.526	30.229	10.501	9.34	28.0153	28.0898	35.1882	35.0144	28.84	27.6636	2.71291e+08	2.85665e+08	3.9147e+10	3.47036e+10	4.80499e+08	2.12612e+08
AEA92694.1	30S ribosomal protein S6 [Enterococcus faecalis OG1RF]	Enterococcus faecalis OG1RF	12 kDa	4		0.97101	39.172	32.468	4.773	2.802	28.438	28.5313	35.0425	34.7997	28.6825	27.8387	3.63659e+08	3.87947e+08	3.53868e+10	2.99064e+10	4.30817e+08	2.40033e+08
AEA94140.1	catabolite control protein A [Enterococcus faecalis OG1RF]	Enterococcus faecalis OG1RF	36 kDa	14			31.761	26.87	13.364	6.538	25.3446	24.9936	33.923	33.7257	27.5004	26.4811	4.26086e+07	3.34053e+07	1.62874e+10	1.42056e+10	1.89862e+08	9.36702e+07
AEA93918.1	PTS family glucose porter, IICBA component [Enterococcus faecalis OG1RF]	Enterococcus faecalis OG1RF	71 kDa	9			26.467	32.468	12.41	7.472	23.5201	22.0491	33.9575	33.6021	27.3994	26.102	1.20294e+07	4.33946e+06	1.66813e+10	1.30391e+10	1.77032e+08	7.20265e+07
AEA93990.1	cysteine synthase [Enterococcus faecalis OG1RF]	Enterococcus faecalis OG1RF	33 kDa	10			27.526	32.468	12.41	6.538	26.4993	26.5255	33.9792	33.8918	27.8845	26.7748	9.48627e+07	9.66019e+07	1.69334e+10	1.59388e+10	2.47778e+08	1.14819e+08
AEA94767.1	ribosomal protein L7/L12 [Enterococcus faecalis OG1RF]	Enterococcus faecalis OG1RF	12 kDa	3			32.82	30.229	10.501	5.604	27.1807	26.927	35.3446	35.1464	29.595	28.3823	1.5213e+08	1.27596e+08	4.36288e+10	3.80289e+10	8.10901e+08	3.49894e+08
AEA92755.1	3-oxoacyl-[acyl-carrier-protein] reductase [Enterococcus faecalis OG1RF]	Enterococcus faecalis OG1RF	32 kDa	6			28.585	27.99	13.364	8.406	26.9774	27.092	34.2371	34.2823	28.12	27.1489	1.32128e+08	1.43056e+08	2.02488e+10	2.08936e+10	2.91714e+08	1.48815e+08
AEA93835.1	dihydroxyacetone kinase [Enterococcus faecalis OG1RF]	Enterococcus faecalis OG1RF	35 kDa	5			29.644	29.11	13.364	6.538	26.6731	26.6931	34.2307	34.1968	28.4273	27.627	1.07001e+08	1.08502e+08	2.01588e+10	1.96902e+10	3.60962e+08	2.07275e+08
AEA92899.1	lysine--tRNA ligase [Enterococcus faecalis OG1RF]	Enterococcus faecalis OG1RF	57 kDa	14			37.054	31.349	5.7276	4.67	26.8088	27.0001	32.6781	32.5466	26.5843	25.9262	1.17557e+08	1.34224e+08	6.87227e+09	6.27324e+09	1.00617e+08	6.37643e+07
AEA93857.1	M20 family tripeptide aminopeptidase [Enterococcus faecalis OG1RF]	Enterococcus faecalis OG1RF	45 kDa	9			33.878	30.229	7.6368	5.604	27.3405	27.2663	33.4777	33.4239	27.3337	26.5186	1.69948e+08	1.6143e+08	1.1962e+10	1.15238e+10	1.69145e+08	9.61353e+07
AEA92827.1	putative alcohol dehydrogenase (NADP(+)) [Enterococcus faecalis OG1RF]	Enterococcus faecalis OG1RF	44 kDa	9			30.702	34.708	9.546	2.802	25.7642	26.0164	33.4317	33.2479	27.0592	26.1951	5.69884e+07	6.78769e+07	1.15861e+10	1.02003e+10	1.39838e+08	7.68268e+07
AEA92837.1	30S ribosomal protein S10 [Enterococcus faecalis OG1RF]	Enterococcus faecalis OG1RF	13 kDa	5			30.702	32.468	9.546	4.67	23.008	23.2578	37.0201	36.8836	30.3617	28.9221	8.4355e+06	1.00298e+07	1.39367e+11	1.26782e+11	1.37971e+09	5.08667e+08
AEA95197.1	NADH dehydrogenase [Enterococcus faecalis OG1RF]	Enterococcus faecalis OG1RF	72 kDa	10			31.761	30.229	9.546	4.67	27.8973	27.6813	33.4527	33.3071	27.2074	26.6345	2.49996e+08	2.15223e+08	1.1756e+10	1.06276e+10	1.54969e+08	1.04177e+08
AEA92839.1	ribosomal protein L4/L1 family protein [Enterococcus faecalis OG1RF]	Enterococcus faecalis OG1RF	22 kDa	5			30.702	29.11	9.546	6.538	25.6933	25.4292	35.3777	35.2666	28.538	26.8606	5.42565e+07	4.51815e+07	4.46438e+10	4.13351e+10	3.89749e+08	1.2186e+08
AEA93282.1	glycine betaine/L-proline ABC superfamily ATP binding cassette transporter, ABC protein [Enterococcus faecalis OG1RF]	Enterococcus faecalis OG1RF	45 kDa	11	0.98601	0.97101	29.644	27.99	8.5914	6.538	29.1807	28.8348	34.1599	33.9657	28.2835	27.6943	6.08519e+08	4.78794e+08	1.91941e+10	1.67763e+10	3.26721e+08	2.17174e+08
AEA93150.1	glutamyl-tRNA(Gln) amidotransferase subunit B [Enterococcus faecalis OG1RF]	Enterococcus faecalis OG1RF	53 kDa	13			27.526	34.708	7.6368	5.604	26.3167	26.0609	33.6857	33.6569	27.1625	26.1325	8.35841e+07	7.00003e+07	1.38168e+10	1.35432e+10	1.50221e+08	7.35621e+07
AEA93105.1	hypothetical protein OG1RF_10418 [Enterococcus faecalis OG1RF]	Enterococcus faecalis OG1RF	13 kDa	7			29.644	29.11	10.501	5.604	25.9865	26.2227	35.3181	35.0782	28.9473	27.8287	6.64836e+07	7.831e+07	4.28369e+10	3.62743e+10	5.17609e+08	2.38375e+08
AEA93822.1	sugar ABC superfamily ATP binding cassette transporter, sugar-binding protein [Enterococcus faecalis OG1RF]	Enterococcus faecalis OG1RF	46 kDa	7			28.585	27.99	11.455	4.67	27.7769	27.39	33.16	32.9247	27.6314	26.5811	2.29973e+08	1.75877e+08	9.59744e+09	8.15307e+09	2.07911e+08	1.00393e+08
AEA93149.1	glutamyl-tRNA(Gln) amidotransferase subunit A [Enterococcus faecalis OG1RF]	Enterococcus faecalis OG1RF	53 kDa	12			27.526	25.751	12.41	6.538	28.1525	28.0749	33.9274	33.8863	28.0374	27.2387	2.9836e+08	2.82747e+08	1.63366e+10	1.58774e+10	2.75493e+08	1.58366e+08
AEA92886.1	L-lactate dehydrogenase [Enterococcus faecalis OG1RF]	Enterococcus faecalis OG1RF	44 kDa	9			27.526	31.349	7.6368	5.604	27.9909	28.1815	34.9427	34.8325	28.4405	27.6886	2.66743e+08	3.04428e+08	3.30228e+10	3.05931e+10	3.64292e+08	2.16318e+08
AEA93363.1	phosphate acetyltransferase [Enterococcus faecalis OG1RF]	Enterococcus faecalis OG1RF	37 kDa	10			25.409	27.99	11.455	6.538	21.8534	22.1461	32.8226	32.8126	26.551	25.2962	3.78896e+06	4.64119e+06	7.59588e+09	7.54349e+09	9.83235e+07	4.12021e+07
AEA95196.1	pheromone cAD1 lipoprotein [Enterococcus faecalis OG1RF]	Enterococcus faecalis OG1RF	33 kDa	6			27.526	20.153	14.319	7.472	29.6417	29.5477	34.6448	34.0657	29.6761	28.7717	8.37617e+08	7.84783e+08	2.68612e+10	1.79803e+10	8.57827e+08	4.58304e+08
AEA94912.1	cold shock protein CspA [Enterococcus faecalis OG1RF]	Enterococcus faecalis OG1RF	7 kDa	4			24.35	24.631	11.455	9.34	27.2835	27.9364	33.6808	33.917	26.5986	26.7619	1.63364e+08	2.5686e+08	1.37695e+10	1.62189e+10	1.01618e+08	1.13798e+08
AEA94311.1	triose-phosphate isomerase [Enterococcus faecalis OG1RF]	Enterococcus faecalis OG1RF	27 kDa	5			26.467	24.631	11.455	6.538	27.9606	28.0099	35.3553	35.4033	29.4509	28.3974	2.61195e+08	2.7028e+08	4.39538e+10	4.54409e+10	7.33835e+08	3.53576e+08
AEA92913.1	3-oxoacyl-(acyl-carrier-protein) synthase II [Enterococcus faecalis OG1RF]	Enterococcus faecalis OG1RF	43 kDa	7			27.526	25.751	10.501	4.67	27.32	27.4175	34.5445	34.4708	28.228	27.2519	1.67547e+08	1.79259e+08	2.50571e+10	2.38086e+10	3.14402e+08	1.59821e+08
AEA94505.1	proline--tRNA ligase [Enterococcus faecalis OG1RF]	Enterococcus faecalis OG1RF	64 kDa	12			28.585	30.229	5.7276	3.736	24.7902	23.4724	32.7369	32.6993	26.1247	25.0165	2.90137e+07	1.16385e+07	7.15813e+09	6.97365e+09	7.31686e+07	3.39412e+07
AEA92812.1	ABC superfamily ATP binding cassette transporter, binding protein [Enterococcus faecalis OG1RF]	Enterococcus faecalis OG1RF	39 kDa	8	0.98601		26.467	25.751	10.501	3.736	27.1899	26.7376	33.1106	32.9873	27.0573	25.5953	1.531e+08	1.11895e+08	9.27449e+09	8.51469e+09	1.39656e+08	5.06929e+07
AEA93615.1	cell division initiation protein DivIVA [Enterococcus faecalis OG1RF]	Enterococcus faecalis OG1RF	15 kDa	5		0.97101	27.526	29.11	5.7276	3.736	28.9963	28.9392	34.0472	33.9217	28.1436	27.7337	5.3549e+08	5.1471e+08	1.77517e+10	1.6272e+10	2.96539e+08	2.23194e+08
AEA93416.1	cell division protein FtsA [Enterococcus faecalis OG1RF]	Enterococcus faecalis OG1RF	48 kDa	10			26.467	23.512	9.546	6.538	25.4569	25.4966	33.58	33.5165	27.127	25.9727	4.60579e+07	4.73421e+07	1.2841e+10	1.22876e+10	1.46566e+08	6.58495e+07
AEA94431.1	aminopeptidase PepS [Enterococcus faecalis OG1RF]	Enterococcus faecalis OG1RF	46 kDa	11			24.35	29.11	8.5914	4.67	26.1969	26.1607	33.7189	33.6758	27.5275	26.4735	7.69203e+07	7.50184e+07	1.41385e+10	1.37226e+10	1.93467e+08	9.31789e+07
AEA93025.1	organic hydroperoxide resistance protein [Enterococcus faecalis OG1RF]	Enterococcus faecalis OG1RF	14 kDa	2			24.35	25.751	10.501	5.604	24.8504	24.8098	34.9661	34.9442	27.6504	26.5204	3.02493e+07	2.94093e+07	3.35607e+10	3.30559e+10	2.10675e+08	9.62611e+07
AEA93344.1	methionine--tRNA ligase [Enterococcus faecalis OG1RF]	Enterococcus faecalis OG1RF	77 kDa	12			28.585	22.392	8.5914	5.604	26.353	26.2222	32.0205	31.8437	26.2078	25.5301	8.57131e+07	7.82849e+07	4.35654e+09	3.85394e+09	7.75042e+07	4.84524e+07
AEA94694.1	chaperone GroES [Enterococcus faecalis OG1RF]	Enterococcus faecalis OG1RF	11 kDa	3			31.761	30.229	4.773		24.5	24.4722	34.304	33.9077	27.2501	25.4582	2.37271e+07	2.3273e+07	2.12101e+10	1.61152e+10	1.59621e+08	4.60989e+07
AEA92859.1	adenylate kinase [Enterococcus faecalis OG1RF]	Enterococcus faecalis OG1RF	26 kDa	5	1.972	1.942	22.233	21.272	11.455	4.67	25.8706	25.9208	32.6135	32.6296	26.7677	25.8107	6.13532e+07	6.35224e+07	6.57117e+09	6.64484e+09	1.14253e+08	5.88586e+07
AEA95174.1	50S ribosomal protein L13 [Enterococcus faecalis OG1RF]	Enterococcus faecalis OG1RF	16 kDa	5			32.82	20.153	6.6822	4.67	26.8804	26.6782	34.544	34.2152	27.6015	26.5856	1.23538e+08	1.07382e+08	2.50484e+10	1.99437e+10	2.03649e+08	1.00705e+08
AEA93089.1	dipeptidase PepV [Enterococcus faecalis OG1RF]	Enterococcus faecalis OG1RF	51 kDa	11	0.98601	0.97101	24.35	21.272	8.5914	4.67	27.6141	28.824	34.3706	34.1809	28.5773	28.0113	2.05428e+08	4.75201e+08	2.22123e+10	1.94745e+10	4.00507e+08	2.70552e+08
AEA93611.1	CTP synthase [Enterococcus faecalis OG1RF]	Enterococcus faecalis OG1RF	59 kDa	8			27.526	24.631	6.6822	2.802	26.8861	26.8432	33.4407	33.3688	27.1015	26.0113	1.24031e+08	1.20398e+08	1.1659e+10	1.10919e+10	1.43997e+08	6.76362e+07
AEA94790.1	peroxiredoxin [Enterococcus faecalis OG1RF]	Enterococcus faecalis OG1RF	21 kDa	5			25.409	29.11	3.8184	3.736	29.0468	28.9676	34.6425	34.3128	27.7939	27.2574	5.54582e+08	5.24948e+08	2.68176e+10	2.13387e+10	2.32697e+08	1.60438e+08
AEA93965.1	hypothetical protein OG1RF_11278 [Enterococcus faecalis OG1RF]	Enterococcus faecalis OG1RF	18 kDa	5			25.409	25.751	5.7276	4.67	23.7163	24.0017	32.7262	32.7097	26.4675	25.6335	1.37822e+07	1.67968e+07	7.10508e+09	7.02449e+09	9.27923e+07	5.20549e+07
AEA93043.1	ribonucleotide-diphosphate reductase subunit alpha [Enterococcus faecalis OG1RF]	Enterococcus faecalis OG1RF	82 kDa	12	0.98601		21.174	26.87	6.6822	4.67	25.9629	25.6	32.4795	32.2795	26.4619	25.5701	6.54066e+07	5.08602e+07	5.98827e+09	5.21325e+09	9.24331e+07	4.98173e+07
AEA95021.1	polyribonucleotide nucleotidyltransferase [Enterococcus faecalis OG1RF]	Enterococcus faecalis OG1RF	77 kDa	13			26.467	21.272	7.6368	4.67	28.3038	28.2893	32.188	31.9535	26.7655	26.7606	3.31366e+08	3.28051e+08	4.89275e+09	4.15876e+09	1.14083e+08	1.13697e+08
AEA94901.1	transcription elongation factor GreA [Enterococcus faecalis OG1RF]	Enterococcus faecalis OG1RF	21 kDa	7			24.35	26.87	6.6822	2.802	26.6044	26.6087	34.2566	34.0796	28.1185	27.1016	1.02032e+08	1.02332e+08	2.05238e+10	1.81546e+10	2.91417e+08	1.44009e+08
AEA94867.1	acetyl-CoA carboxylase subunit A [Enterococcus faecalis OG1RF]	Enterococcus faecalis OG1RF	50 kDa	7	1.972	2.913	21.174	21.272	5.7276	5.604	26.2724	26.0491	33.4932	33.2669	26.4419	25.5281	8.10565e+07	6.94307e+07	1.20905e+10	1.03359e+10	9.11583e+07	4.83855e+07
AEA94526.1	glycyl-tRNA synthetase beta subunit [Enterococcus faecalis OG1RF]	Enterococcus faecalis OG1RF	79 kDa	13			24.35	26.87	6.6822	1.868	25.3631	25.4794	31.7643	31.6716	25.5622	24.7404	4.31564e+07	4.67801e+07	3.6475e+09	3.4205e+09	4.95435e+07	2.80294e+07
AEA93204.1	methionine adenosyltransferase [Enterococcus faecalis OG1RF]	Enterococcus faecalis OG1RF	43 kDa	7			16.939	17.914	10.501	6.538	26.8048	26.259	32.8561	32.7318	27.1025	26.0081	1.17234e+08	8.03035e+07	7.77435e+09	7.13285e+09	1.44103e+08	6.74879e+07
AEA94619.1	serine hydroxymethyltransferase [Enterococcus faecalis OG1RF]	Enterococcus faecalis OG1RF	45 kDa	7			24.35	24.631	4.773	3.736	21.4641	20.8757	32.1396	31.9783	26.1182	24.7582	2.8929e+06	1.92404e+06	4.73119e+09	4.23093e+09	7.28381e+07	2.83763e+07
AEA92914.1	(3R)-hydroxymyristoyl-[acyl-carrier-protein] dehydratase [Enterococcus faecalis OG1RF]	Enterococcus faecalis OG1RF	16 kDa	6			21.174	24.631	7.6368	3.736	27.9712	27.3761	32.8265	32.7053	27.5464	26.619	2.63138e+08	1.74194e+08	7.61652e+09	7.00269e+09	1.96014e+08	1.03064e+08
AEA93239.1	50S ribosomal protein L25 [Enterococcus faecalis OG1RF]	Enterococcus faecalis OG1RF	22 kDa	5	0.98601		24.35	25.751	3.8184	1.868	28.6525	28.5552	33.1923	33.0465	27.4353	27.0559	4.21937e+08	3.94438e+08	9.81475e+09	8.87119e+09	1.81486e+08	1.39523e+08
AEA93035.1	superoxide dismutase [Enterococcus faecalis OG1RF]	Enterococcus faecalis OG1RF	23 kDa	5			20.115	29.11	4.773	2.802	27.5215	27.2611	34.5768	34.605	28.3261	27.6043	1.92663e+08	1.60844e+08	2.56242e+10	2.61297e+10	3.3651e+08	2.04048e+08
AEA95126.1	recombination protein A [Enterococcus faecalis OG1RF]	Enterococcus faecalis OG1RF	37 kDa	6	1.972	0.97101	24.35	20.153	4.773	2.802	26.7296	26.6681	32.1689	32.0775	25.1688	25.1373	1.11275e+08	1.06637e+08	4.82842e+09	4.53203e+09	3.7719e+07	3.6905e+07
AEA92729.1	glutamate--tRNA ligase [Enterococcus faecalis OG1RF]	Enterococcus faecalis OG1RF	56 kDa	11	0.98601	0.97101	16.939	20.153	9.546	5.604	24.9192	25.0033	31.6844	30.4762	25.1537	24.2584	3.17268e+07	3.36306e+07	3.45109e+09	1.49365e+09	3.73257e+07	2.00679e+07
AEA93423.1	isoleucine--tRNA ligase [Enterococcus faecalis OG1RF]	Enterococcus faecalis OG1RF	107 kDa	14			20.115	23.512	7.6368	3.736	25.8642	25.6991	32.156	32.0889	26.1394	25.257	6.10795e+07	5.4475e+07	4.78533e+09	4.56797e+09	7.39154e+07	4.00978e+07
AEA94269.1	6-phosphogluconolactonase [Enterococcus faecalis OG1RF]	Enterococcus faecalis OG1RF	39 kDa	8			22.233	21.272	6.6822	4.67	25.302	25.3025	33.6761	33.5515	27.446	26.5224	4.13665e+07	4.1383e+07	1.3725e+10	1.25896e+10	1.82844e+08	9.63946e+07
AEA95252.1	citrate (Pro-3S)-lyase [Enterococcus faecalis OG1RF]	Enterococcus faecalis OG1RF	32 kDa	5			23.291	26.87	3.8184	1.868	22.2557	22.602	32.7424	32.5701	26.2389	25.301	5.00766e+06	6.36602e+06	7.18522e+09	6.3764e+09	7.91973e+07	4.13398e+07
AEA94703.1	diacylglycerol kinase catalytic domain protein [Enterococcus faecalis OG1RF]	Enterococcus faecalis OG1RF	33 kDa	7			23.291	22.392	4.773	3.736	25.5612	25.8643	32.761	32.6379	26.7624	25.8051	4.95105e+07	6.10829e+07	7.27854e+09	6.68346e+09	1.13834e+08	5.86266e+07
AEA92863.1	30S ribosomal protein S11 [Enterococcus faecalis OG1RF]	Enterococcus faecalis OG1RF	14 kDa	2			15.88	23.512	7.6368	6.538	22.9736	22.6808	33.3249	33.0815	25.8475	24.4457	8.23663e+06	6.72373e+06	1.07597e+10	9.08929e+09	6.03777e+07	2.285e+07
AEA94388.1	glutamate--ammonia ligase [Enterococcus faecalis OG1RF]	Enterococcus faecalis OG1RF	51 kDa	13			19.057	24.631	7.6368	2.802	26.1845	26.605	33.4439	33.3339	27.408	26.1378	7.62637e+07	1.02072e+08	1.16849e+10	1.08269e+10	1.78083e+08	7.38343e+07
AEA95224.1	serine--tRNA ligase [Enterococcus faecalis OG1RF]	Enterococcus faecalis OG1RF	48 kDa	7			23.291	25.751	3.8184	1.868	26.5338	26.1144	32.9629	32.9188	26.2234	25.2125	9.71588e+07	7.2645e+07	8.3716e+09	8.12008e+09	7.83505e+07	3.8879e+07
AEA94792.1	lipoate-protein ligase [Enterococcus faecalis OG1RF]	Enterococcus faecalis OG1RF	38 kDa	9		1.942	20.115	20.153	6.6822	3.736	25.5523	25.4143	32.558	32.5541	26.7245	25.841	4.92038e+07	4.47179e+07	6.32333e+09	6.30592e+09	1.10882e+08	6.01043e+07
AEA93843.1	hypothetical protein OG1RF_11156 [Enterococcus faecalis OG1RF]	Enterococcus faecalis OG1RF	42 kDa	9		0.97101	19.057	23.512	5.7276	3.736	27.4226	26.9793	31.7975	31.8224	26.3748	25.8467	1.79903e+08	1.32305e+08	3.73256e+09	3.79752e+09	8.70171e+07	6.03454e+07
AEA94655.1	mannose-6-phosphate isomerase [Enterococcus faecalis OG1RF]	Enterococcus faecalis OG1RF	36 kDa	6			22.233	21.272	5.7276	3.736	21.9161	22.2301	30.5271	30.0879	24.6562	23.5749	3.95739e+06	4.91967e+06	1.54734e+09	1.14116e+09	2.6439e+07	1.24952e+07
AEA92698.1	50S ribosomal protein L9 [Enterococcus faecalis OG1RF]	Enterococcus faecalis OG1RF	17 kDa	6			28.585	17.914	3.8184	2.802	26.0441	26.1194	34.3385	33.963	27.8921	26.9447	6.91896e+07	7.29014e+07	2.17236e+10	1.67454e+10	2.49089e+08	1.29166e+08
AEA93465.1	6-phosphofructokinase [Enterococcus faecalis OG1RF]	Enterococcus faecalis OG1RF	34 kDa	8			20.115	20.153	8.5914	3.736	28.0107	28.0973	33.7899	33.5765	27.9044	27.1593	2.70442e+08	2.87173e+08	1.48514e+10	1.28092e+10	2.51227e+08	1.49885e+08
AEA94512.1	ABC superfamily ATP binding cassette transporter, membrane protein [Enterococcus faecalis OG1RF]	Enterococcus faecalis OG1RF	52 kDa	10	0.98601		16.939	23.512	6.6822	3.736	25.9863	26.1085	31.8521	31.5152	25.699	25.1618	6.64758e+07	7.23519e+07	3.87646e+09	3.06911e+09	5.44722e+07	3.75366e+07
AEA93017.1	naphthoate synthase [Enterococcus faecalis OG1RF]	Enterococcus faecalis OG1RF	32 kDa	6	0.98601		20.115	19.033	6.6822	4.67	22.1953	23.4657	32.9228	32.9002	26.5165	25.4862	4.80233e+06	1.15842e+07	8.14226e+09	8.01568e+09	9.59948e+07	4.70018e+07
AEA92845.1	50S ribosomal protein L16 [Enterococcus faecalis OG1RF]	Enterococcus faecalis OG1RF	16 kDa	4			22.233	21.272	6.6822	1.868	28.6236	28.5578	34.6373	34.387	28.6777	27.7217	4.13588e+08	3.95149e+08	2.67216e+10	2.24657e+10	4.29386e+08	2.21346e+08
AEA93328.1	translation initiation factor IF3 [Enterococcus faecalis OG1RF]	Enterococcus faecalis OG1RF	20 kDa	3			17.998	20.153	7.6368	5.604	25.705	25.0912	33.3269	33.101	27.1151	26.0174	5.46967e+07	3.57439e+07	1.07745e+10	9.21267e+09	1.45363e+08	6.79252e+07
AEA93641.1	S-ribosylhomocysteine lyase [Enterococcus faecalis OG1RF]	Enterococcus faecalis OG1RF	17 kDa	4			19.057	21.272	7.6368	3.736	24.2759	23.7218	32.3508	32.1956	26.596	25.225	2.03125e+07	1.38345e+07	5.47708e+09	4.91852e+09	1.01433e+08	3.92185e+07
AEA94289.1	putative calcium-transporting ATPase [Enterococcus faecalis OG1RF]	Enterococcus faecalis OG1RF	97 kDa	11			21.174	19.033	6.6822	3.736	28.0466	27.5936	31.7491	31.6338	26.4875	26.2844	2.77243e+08	2.02537e+08	3.60945e+09	3.33215e+09	9.40872e+07	8.17315e+07
AEA93901.1	proton (H+) or sodium (Na+) translocating V-type ATPase (V-ATPase), subunit B [Enterococcus faecalis OG1RF]	Enterococcus faecalis OG1RF	51 kDa	10			21.174	19.033	5.7276	4.67	25.9894	25.7621	31.3565	31.1599	25.1777	24.739	6.66187e+07	5.69075e+07	2.74936e+09	2.39926e+09	3.79524e+07	2.80015e+07
AEA93392.1	50S ribosomal protein L27 [Enterococcus faecalis OG1RF]	Enterococcus faecalis OG1RF	10 kDa	3			19.057	17.914	8.5914	4.67	24.5693	24.6514	35.6841	35.4256	28.4402	26.8038	2.48942e+07	2.63519e+07	5.52046e+10	4.61486e+10	3.64201e+08	1.1715e+08
AEA93293.1	DNA-directed DNA polymerase I [Enterococcus faecalis OG1RF]	Enterococcus faecalis OG1RF	101 kDa	9			21.174	21.272	5.7276	2.802	26.8969	26.9802	31.2319	31.2332	25.9	25.4688	1.24964e+08	1.32384e+08	2.5219e+09	2.52429e+09	6.26162e+07	4.64384e+07
AEA94754.1	tellurite resistance protein [Enterococcus faecalis OG1RF]	Enterococcus faecalis OG1RF	45 kDa	9	0.98601		21.174	21.272	4.773	1.868	23.266	23.2591	32.9629	32.62	26.487	25.0941	1.00872e+07	1.00392e+07	8.37209e+09	6.60086e+09	9.40565e+07	3.58153e+07
AEA93900.1	ATP synthase F1 sector alpha subunit [Enterococcus faecalis OG1RF]	Enterococcus faecalis OG1RF	66 kDa	9			17.998	15.674	10.501	4.67	26.2236	25.8343	32.9104	32.6327	26.5102	25.46	7.83586e+07	5.98282e+07	8.0725e+09	6.65915e+09	9.55824e+07	4.61557e+07
AEA94625.1	fumarate reductase [Enterococcus faecalis OG1RF]	Enterococcus faecalis OG1RF	54 kDa	12			2.1174	1.1196	24.82	16.812	29.0173	29.0736	29.9389	29.9378	28.8575	28.072	5.43354e+08	5.64955e+08	1.02925e+09	1.02844e+09	4.86382e+08	2.8217e+08
AEA92917.1	elongation factor P [Enterococcus faecalis OG1RF]	Enterococcus faecalis OG1RF	21 kDa	5			19.057	23.512	4.773	2.802	26.4484	25.9022	32.5721	32.3965	26.4851	25.3769	9.15703e+07	6.27093e+07	6.38524e+09	5.65353e+09	9.39334e+07	4.3573e+07
AEA93424.1	glucose-6-phosphate 1-dehydrogenase [Enterococcus faecalis OG1RF]	Enterococcus faecalis OG1RF	59 kDa	6			17.998	25.751	4.773	1.868	22.3182	22.7431	31.163	31.0739	24.3475	23.0746	5.22922e+06	7.0205e+06	2.40429e+09	2.26033e+09	2.13468e+07	8.83385e+06
AEA94268.1	ATP-dependent Clp protease ATP-binding subunit [Enterococcus faecalis OG1RF]	Enterococcus faecalis OG1RF	46 kDa	7	0.98601	0.97101	23.291	17.914	3.8184	1.868	27.2109	27.2244	32.1353	31.9103	26.07	25.5168	1.55342e+08	1.56811e+08	4.71727e+09	4.03618e+09	7.04439e+07	4.80075e+07
AEA94330.1	universal stress protein [Enterococcus faecalis OG1RF]	Enterococcus faecalis OG1RF	18 kDa	7			20.115	20.153	4.773	3.736	26.8216	26.8521	33.0769	33.1658	27.0611	26.3385	1.18605e+08	1.21142e+08	9.06012e+09	9.6359e+09	1.40024e+08	8.48561e+07
AEA92944.1	septation ring formation regulator EzrA [Enterococcus faecalis OG1RF]	Enterococcus faecalis OG1RF	68 kDa	12		0.97101	19.057	19.033	6.6822	1.868	26.898	26.7445	31.8332	31.4516	25.4394	24.9835	1.25058e+08	1.12431e+08	3.82601e+09	2.93677e+09	4.55006e+07	3.31722e+07
AEA95107.1	large conductance mechanosensitive channel protein [Enterococcus faecalis OG1RF]	Enterococcus faecalis OG1RF	16 kDa	3			17.998	19.033	6.6822	3.736	23.3844	23.4569	34.1193	34.5171	27.5828	26.3554	1.09498e+07	1.1514e+07	1.86607e+10	2.45864e+10	2.01021e+08	8.58541e+07
AEA95067.1	50S ribosomal protein L28 [Enterococcus faecalis OG1RF]	Enterococcus faecalis OG1RF	7 kDa	2			23.291	23.512	1.9092		26.829	26.3426	32.5679	32.4338	25.431	25.2504	1.19216e+08	8.50947e+07	6.36676e+09	5.80158e+09	4.52368e+07	3.99151e+07
AEA94045.1	ATP-dependent hsl protease ATP-binding subunit HslU [Enterococcus faecalis OG1RF]	Enterococcus faecalis OG1RF	53 kDa	7	0.98601		20.115	17.914	5.7276	1.868	24.4614	24.3626	32.5119	32.2509	25.645	24.2984	2.31001e+07	2.15706e+07	6.12444e+09	5.11095e+09	5.24715e+07	2.06324e+07
AEA94019.1	CoA-binding domain protein [Enterococcus faecalis OG1RF]	Enterococcus faecalis OG1RF	16 kDa	6	0.98601	0.97101	21.174	19.033	2.8638	1.868	19.2005	19.9865	32.7384	32.5307	26.4904	25.2017	602472	1.03878e+06	7.16542e+09	6.20485e+09	9.42758e+07	3.85887e+07
AEA94412.1	group 2 glycosyl transferase [Enterococcus faecalis OG1RF]	Enterococcus faecalis OG1RF	120 kDa	13			17.998	20.153	5.7276	2.802	25.4923	24.4083	31.7027	31.5266	25.1394	24.1054	4.71994e+07	2.2266e+07	3.49506e+09	3.09357e+09	3.69589e+07	1.80486e+07
AEA93141.1	PTS family fructose porter, IIABC component [Enterococcus faecalis OG1RF]	Enterococcus faecalis OG1RF	67 kDa	12			15.88	12.316	12.41	4.67	27.2528	27.2391	32.3366	32.0316	27.3727	26.5096	1.59924e+08	1.58406e+08	5.42363e+09	4.39005e+09	1.73776e+08	9.55383e+07
AEA93280.1	glycine/betaine/carnitine/choline ABC superfamily ATP binding cassette transporter, binding protein [Enterococcus faecalis OG1RF]	Enterococcus faecalis OG1RF	34 kDa	8			20.115	17.914	5.7276	2.802	24.8668	24.6856	32.5428	32.358	26.1161	25.2648	3.05958e+07	2.69849e+07	6.25669e+09	5.50474e+09	7.27314e+07	4.03133e+07
AEA94014.1	inorganic diphosphatase [Enterococcus faecalis OG1RF]	Enterococcus faecalis OG1RF	33 kDa	8			16.939	15.674	9.546	3.736	26.0861	26.1723	33.8455	33.6805	27.6344	26.6307	7.12351e+07	7.56225e+07	1.54356e+10	1.37666e+10	2.0834e+08	1.03909e+08
AEA94096.1	NADPH-dependent FMN reductase domain protein [Enterococcus faecalis OG1RF]	Enterococcus faecalis OG1RF	20 kDa	2			14.822	17.914	5.7276	7.472	24.101	24.1651	33.3475	33.2665	27.2795	26.6265	1.79935e+07	1.8812e+07	1.09293e+10	1.03326e+10	1.62913e+08	1.03605e+08
AEA95195.1	thiamine biosynthesis lipoprotein [Enterococcus faecalis OG1RF]	Enterococcus faecalis OG1RF	39 kDa	9			19.057	19.033	6.6822	0.934	24.796	24.6198	31.7087	31.3715	25.669	24.747	2.91308e+07	2.57812e+07	3.5097e+09	2.77813e+09	5.33491e+07	2.81563e+07
AEA93221.1	leucine--tRNA ligase [Enterococcus faecalis OG1RF]	Enterococcus faecalis OG1RF	94 kDa	8			19.057	20.153	4.773	1.868	25.2288	25.2724	31.7829	31.7426	25.3929	24.782	3.93202e+07	4.05281e+07	3.69492e+09	3.59304e+09	4.40593e+07	2.88494e+07
AEA94731.1	oligoendopeptidase F [Enterococcus faecalis OG1RF]	Enterococcus faecalis OG1RF	69 kDa	5			19.057	17.914	3.8184	4.67	27.26	27.251	31.8425	31.6607	26.246	25.7154	1.6072e+08	1.59727e+08	3.85078e+09	3.39475e+09	7.95828e+07	5.50944e+07
AEA94686.1	P-ATPase superfamily P-type ATPase cadmium transporter [Enterococcus faecalis OG1RF]	Enterococcus faecalis OG1RF	65 kDa	6	0.98601		22.233	17.914	4.773		26.3081	26.3111	32.5441	32.4244	25.9745	25.2669	8.30834e+07	8.326e+07	6.26254e+09	5.76385e+09	6.59339e+07	4.03731e+07
AEA94144.1	UTP--glucose-1-phosphate uridylyltransferase [Enterococcus faecalis OG1RF]	Enterococcus faecalis OG1RF	33 kDa	6		0.97101	20.115	17.914	3.8184	1.868	28.3352	28.0196	33.2956	32.9013	27.4966	26.6428	3.38652e+08	2.72108e+08	1.05431e+10	8.02179e+09	1.89363e+08	1.04784e+08
AEA95133.1	succinyl-diaminopimelate desuccinylase [Enterococcus faecalis OG1RF]	Enterococcus faecalis OG1RF	45 kDa	7			21.174	16.794	4.773	1.868	23.2527	23.4864	33.2308	33.2744	27.2258	25.8165	9.99438e+06	1.17518e+07	1.00802e+10	1.03893e+10	1.56953e+08	5.90947e+07
AEA93330.1	50S ribosomal protein L20 [Enterococcus faecalis OG1RF]	Enterococcus faecalis OG1RF	14 kDa	4			16.939	15.674	5.7276	5.604	26.9107	27.067	32.787	32.5827	26.6848	26.0914	1.26159e+08	1.40602e+08	7.41101e+09	6.43217e+09	1.07873e+08	7.14974e+07
AEA92689.1	DNA-directed DNA polymerase III beta subunit [Enterococcus faecalis OG1RF]	Enterococcus faecalis OG1RF	42 kDa	7			16.939	20.153	4.773	2.802	25.4225	25.3627	32.7125	32.4985	25.964	24.9079	4.49699e+07	4.31455e+07	7.0378e+09	6.06777e+09	6.54528e+07	3.14787e+07
AEA93834.1	glycerone kinase PTS family porter component IIA [Enterococcus faecalis OG1RF]	Enterococcus faecalis OG1RF	14 kDa	2			22.233	17.914	1.9092	1.868	26.2146	25.7573	32.3665	32.1789	26.07	25.3409	7.78735e+07	5.67166e+07	5.53733e+09	4.86204e+09	7.04459e+07	4.24973e+07
AEA93686.1	NADPH-dependent FMN reductase domain protein [Enterococcus faecalis OG1RF]	Enterococcus faecalis OG1RF	47 kDa	8			17.998	21.272	3.8184	0.934	22.0152	22.009	30.2671	29.7403	23.3077	22.2052	4.23863e+06	4.22053e+06	1.29217e+09	8.96881e+08	1.03827e+07	4.83532e+06
AEA94098.1	signal recognition particle protein [Enterococcus faecalis OG1RF]	Enterococcus faecalis OG1RF	52 kDa	10	0.98601		17.998	15.674	4.773	2.802	27.5889	27.6294	31.85	31.6283	26.658	26.1504	2.01876e+08	2.0763e+08	3.8709e+09	3.31949e+09	1.05894e+08	7.44834e+07
AEA93644.1	metallo-beta-lactamase superfamily protein [Enterococcus faecalis OG1RF]	Enterococcus faecalis OG1RF	63 kDa	7			16.939	17.914	4.773	2.802	24.8061	25.1478	31.6564	31.6453	25.9727	24.8942	2.93353e+07	3.71731e+07	3.38471e+09	3.35892e+09	6.58505e+07	3.11815e+07
AEA94539.1	threonine synthase [Enterococcus faecalis OG1RF]	Enterococcus faecalis OG1RF	37 kDa	5			17.998	17.914	3.8184	2.802	24.2014	24.1262	32.2777	32.2885	25.9938	24.8517	1.92912e+07	1.83108e+07	5.20674e+09	5.2456e+09	6.68233e+07	3.0276e+07
AEA94136.1	tyrosine--tRNA ligase [Enterococcus faecalis OG1RF]	Enterococcus faecalis OG1RF	48 kDa	9			19.057	20.153	1.9092	1.868	31.3318	31.4021	31.8003	31.7	29.4593	29.4758	2.70275e+09	2.83781e+09	3.73977e+09	3.48867e+09	7.38107e+08	7.46603e+08
AEA94535.1	30S ribosomal protein S21 [Enterococcus faecalis OG1RF]	Enterococcus faecalis OG1RF	9 kDa	2			22.233	19.033	0.9546	0.934	26.4007	26.2609	32.3957	32.1581	26.1621	25.4873	8.85907e+07	8.04125e+07	5.65052e+09	4.79232e+09	7.50914e+07	4.7036e+07
AEA94058.1	3-methyl-2-oxobutanoate dehydrogenase [Enterococcus faecalis OG1RF]	Enterococcus faecalis OG1RF	36 kDa	10		0.97101			22.91	14.01	25.6406	25.9337	30.6829	30.5017	29.3212	28.5347	5.23119e+07	6.40932e+07	1.72369e+09	1.52029e+09	6.70736e+08	3.88868e+08
AEA93852.1	DEAD/DEAH box family ATP-dependent RNA helicase [Enterococcus faecalis OG1RF]	Enterococcus faecalis OG1RF	52 kDa	10		0.97101	15.88	15.674	3.8184	4.67	25.8226	25.8254	30.5392	30.3611	25.3235	24.7184	5.93437e+07	5.9458e+07	1.56038e+09	1.37909e+09	4.19886e+07	2.76044e+07
AEA94383.1	phosphoglucosamine mutase [Enterococcus faecalis OG1RF]	Enterococcus faecalis OG1RF	49 kDa	7	0.98601		15.88	17.914	3.8184	2.802	25.7601	25.7427	32.0777	31.7921	25.7502	24.9918	5.68293e+07	5.61464e+07	4.53249e+09	3.71854e+09	5.64397e+07	3.33642e+07
AEA94492.1	asparagine--tRNA ligase [Enterococcus faecalis OG1RF]	Enterococcus faecalis OG1RF	51 kDa	6			16.939	19.033	3.8184	1.868	25.6996	25.8232	32.3976	32.3196	26.4082	25.3467	5.44957e+07	5.93682e+07	5.65785e+09	5.36013e+09	8.90561e+07	4.26696e+07
AEA92811.1	ABC superfamily ATP binding cassette transporter, binding protein [Enterococcus faecalis OG1RF]	Enterococcus faecalis OG1RF	38 kDa	5			17.998	15.674	7.6368		24.9341	24.6412	31.1297	30.433	24.4719	23.6443	3.20563e+07	2.61661e+07	2.34953e+09	1.4496e+09	2.32688e+07	1.31116e+07
AEA93767.1	chaperone DnaJ [Enterococcus faecalis OG1RF]	Enterococcus faecalis OG1RF	42 kDa	6			16.939	17.914	3.8184	1.868	23.8965	23.9513	32.6639	32.4739	25.9408	24.4325	1.5616e+07	1.62206e+07	6.80499e+09	5.96522e+09	6.44086e+07	2.26421e+07
AEA94070.1	putative NADPH:quinone reductase [Enterococcus faecalis OG1RF]	Enterococcus faecalis OG1RF	35 kDa	6			17.998	16.794	2.8638	2.802	22.4286	22.252	33.2298	33.1247	26.2164	25.1294	5.64526e+06	4.99488e+06	1.00734e+10	9.36561e+09	7.79686e+07	3.67019e+07
AEA94911.1	metallo-beta-lactamase superfamily protein [Enterococcus faecalis OG1RF]	Enterococcus faecalis OG1RF	61 kDa	9			15.88	19.033	3.8184	1.868	28.0289	28.1847	30.9705	30.8098	26.4657	26.4718	2.73871e+08	3.05094e+08	2.10408e+09	1.88225e+09	9.26785e+07	9.30672e+07
AEA93079.1	M3 family peptidase [Enterococcus faecalis OG1RF]	Enterococcus faecalis OG1RF	70 kDa	7			14.822	20.153	1.9092	2.802	25.0999	24.9126	31.2254	31.2104	25.1422	23.9058	3.596e+07	3.15819e+07	2.51062e+09	2.4846e+09	3.70304e+07	1.57164e+07
AEA93775.1	N-acetylglucosamine-6-phosphate deacetylase [Enterococcus faecalis OG1RF]	Enterococcus faecalis OG1RF	42 kDa	4			15.88	13.435	7.6368	1.868	17.7963	19.8056	28.7533	28.4941	23.1233	21.1392	227624	916384	4.52491e+08	3.78073e+08	9.13716e+06	2.30957e+06
AEA92974.1	pyroglutamyl-peptidase I [Enterococcus faecalis OG1RF]	Enterococcus faecalis OG1RF	23 kDa	7			15.88	17.914	3.8184	1.868	25.3187	25.5004	32.9112	32.6516	26.4154	25.3925	4.18503e+07	4.74653e+07	8.07721e+09	6.74691e+09	8.95034e+07	4.40472e+07
AEA93191.1	thioredoxin superfamily protein [Enterococcus faecalis OG1RF]	Enterococcus faecalis OG1RF	20 kDa	3			15.88	15.674	4.773	2.802	27.5004	27.6397	33.453	33.2931	27.8685	26.8649	1.89861e+08	2.09106e+08	1.17583e+10	1.05249e+10	2.4505e+08	1.22218e+08
AEA94870.1	beta-ketoacyl-acyl-carrier-protein synthase II [Enterococcus faecalis OG1RF]	Enterococcus faecalis OG1RF	43 kDa	7			14.822	15.674	5.7276	2.802	26.79	26.5816	32.2263	32.0912	26.7743	25.9005	1.16033e+08	1.00428e+08	5.02454e+09	4.5754e+09	1.14783e+08	6.26347e+07
AEA94657.1	glyoxalase [Enterococcus faecalis OG1RF]	Enterococcus faecalis OG1RF	33 kDa	6			17.998	19.033	1.9092	0.934	26.9035	26.9023	31.5804	31.4141	25.2097	24.9125	1.25531e+08	1.25429e+08	3.21107e+09	2.86144e+09	3.88051e+07	3.15809e+07
AEA94278.1	glycerol-3-phosphate oxidase [Enterococcus faecalis OG1RF]	Enterococcus faecalis OG1RF	68 kDa	6			10.587	11.196	9.546	5.604	23.6264	23.9815	29.7425	29.616	26.8035	25.5746	1.29495e+07	1.65635e+07	8.98251e+08	8.22846e+08	1.17123e+08	4.9972e+07
AEA93672.1	acetolactate synthase [Enterococcus faecalis OG1RF]	Enterococcus faecalis OG1RF	60 kDa	12	0.98601		15.88	12.316	5.7276	2.802	23.902	24.272	30.5629	30.7612	24.9641	23.8911	1.56759e+07	2.0258e+07	1.58616e+09	1.81993e+09	3.27305e+07	1.55576e+07
AEA93352.1	ABC superfamily ATP binding cassette transporter, ABC protein [Enterococcus faecalis OG1RF]	Enterococcus faecalis OG1RF	41 kDa	11			14.822	11.196	7.6368	3.736	25.9769	26.594	31.8354	31.5947	26.325	25.5356	6.60422e+07	1.01298e+08	3.83198e+09	3.24294e+09	8.40667e+07	4.86373e+07
AEA94579.1	GTP-binding protein TypA/BipA [Enterococcus faecalis OG1RF]	Enterococcus faecalis OG1RF	68 kDa	9			13.763	16.794	3.8184	3.736	26.1983	26.2653	32.0048	31.8408	25.4821	25.1174	7.69974e+07	8.06595e+07	4.30929e+09	3.84626e+09	4.68668e+07	3.63995e+07
AEA93192.1	ATP-dependent Clp protease proteolytic subunit [Enterococcus faecalis OG1RF]	Enterococcus faecalis OG1RF	22 kDa	3			15.88	14.555	5.7276	1.868	22.9477	22.9536	33.7516	33.7427	27.7888	26.3297	8.08995e+06	8.12322e+06	1.44625e+10	1.43735e+10	2.31887e+08	8.43401e+07
AEA94057.1	branched-chain alpha-keto acid [Enterococcus faecalis OG1RF]	Enterococcus faecalis OG1RF	47 kDa	9		0.97101			17.183	15.878	27.7208	27.4204	25.3803	25.5892	28.4963	27.9069	2.21207e+08	1.79626e+08	4.36742e+07	5.04783e+07	3.78644e+08	2.51661e+08
AEA93770.1	YhgF like protein [Enterococcus faecalis OG1RF]	Enterococcus faecalis OG1RF	82 kDa	6	0.98601	1.942	15.88	15.674	0.9546	1.868	24.8257	25.0513	30.0539	29.9465	23.776	23.4065	2.9736e+07	3.47691e+07	1.11464e+09	1.03467e+09	1.43648e+07	1.11189e+07
AEA93110.1	peptidyl-prolyl cis-trans isomerase [Enterococcus faecalis OG1RF]	Enterococcus faecalis OG1RF	37 kDa	9			12.704	8.9568	8.5914	5.604	24.2206	24.0918	32.7786	32.5127	27.0095	25.7533	1.95493e+07	1.78789e+07	7.36775e+09	6.12791e+09	1.35108e+08	5.65592e+07
AEA92843.1	50S ribosomal protein L22 [Enterococcus faecalis OG1RF]	Enterococcus faecalis OG1RF	13 kDa	3			11.646	11.196	7.6368	5.604	26.7552	26.9771	34.4406	34.3585	28.4751	27.446	1.13271e+08	1.32104e+08	2.33159e+10	2.20256e+10	3.73137e+08	1.82841e+08
AEA92693.1	DNA topoisomerase (ATP-hydrolyzing) subunit A [Enterococcus faecalis OG1RF]	Enterococcus faecalis OG1RF	93 kDa	7			16.939	16.794	1.9092	1.868	26.4575	26.1381	30.2684	29.9607	24.9785	24.5273	9.2149e+07	7.38492e+07	1.29332e+09	1.04488e+09	3.30588e+07	2.41804e+07
AEA93185.1	excision endonuclease subunit UvrA [Enterococcus faecalis OG1RF]	Enterococcus faecalis OG1RF	104 kDa	9	0.98601	0.97101	12.704	15.674	4.773	1.868	24.5771	23.0929	30.487	30.3598	24.1823	22.4697	2.50294e+07	8.94681e+06	1.50486e+09	1.37791e+09	1.90371e+07	5.80842e+06
AEA95053.1	peptide ABC superfamily ATP binding cassette transporter, binding protein [Enterococcus faecalis OG1RF]	Enterococcus faecalis OG1RF	66 kDa	8			11.646	14.555	6.6822	3.736	22.6262	22.2459	31.6534	31.7887	26.0595	25.1354	6.4741e+06	4.97382e+06	3.37769e+09	3.70993e+09	6.99357e+07	3.68569e+07
AEA95249.1	oxaloacetate decarboxylase [Enterococcus faecalis OG1RF]	Enterococcus faecalis OG1RF	52 kDa	6			14.822	19.033	2.8638	0.934	23.3974	23.0999	32.2423	31.8577	25.9046	25.0917	1.10493e+07	8.9901e+06	5.08029e+09	3.89164e+09	6.28165e+07	3.57572e+07
AEA94123.1	formate--tetrahydrofolate ligase [Enterococcus faecalis OG1RF]	Enterococcus faecalis OG1RF	60 kDa	5			14.822	14.555	4.773	2.802	27.2172	27.1569	30.8534	30.8063	25.559	25.4253	1.56024e+08	1.49639e+08	1.94005e+09	1.87766e+09	4.94352e+07	4.50588e+07
AEA92849.1	50S ribosomal protein L24 [Enterococcus faecalis OG1RF]	Enterococcus faecalis OG1RF	11 kDa	2			12.704	6.7176	9.546	6.538	26.7843	27.0881	35.9506	35.8221	29.6253	28.2464	1.15582e+08	1.42668e+08	6.6406e+10	6.07463e+10	8.28147e+08	3.18432e+08
AEA92878.1	amino acid ABC superfamily ATP binding cassette transporter, membrane protein [Enterococcus faecalis OG1RF]	Enterococcus faecalis OG1RF	60 kDa	9	0.98601		15.88	15.674	2.8638	0.934	25.0465	25.1803	31.8492	31.5276	26.8023	26.072	3.46536e+07	3.80206e+07	3.86877e+09	3.09573e+09	1.17033e+08	7.05418e+07
AEA93879.1	DNA mismatch repair protein MutS [Enterococcus faecalis OG1RF]	Enterococcus faecalis OG1RF	88 kDa	9			14.822	17.914	1.9092	1.868	26.4792	26.2756	30.7959	30.6467	25.838	25.2159	9.35459e+07	8.12331e+07	1.8642e+09	1.68104e+09	5.99816e+07	3.89723e+07
AEA93183.1	amino acid ABC superfamily ATP binding cassette transporter, binding/permease protein [Enterococcus faecalis OG1RF]	Enterococcus faecalis OG1RF	80 kDa	11			13.763	16.794	4.773	0.934	25.9129	25.6576	31.368	31.2989	24.8243	24.5771	6.31782e+07	5.29307e+07	2.77152e+09	2.64178e+09	2.97069e+07	2.50294e+07
AEA95077.1	DNA-directed RNA polymerase subunit omega [Enterococcus faecalis OG1RF]	Enterococcus faecalis OG1RF	12 kDa	3			16.939	14.555	3.8184	0.934	25.2985	24.9656	31.7628	31.6231	25.7166	24.8397	4.1267e+07	3.27637e+07	3.64391e+09	3.30761e+09	5.51383e+07	3.00262e+07
AEA92781.1	L-serine dehydratase, iron-sulfur-dependent, alpha subunit [Enterococcus faecalis OG1RF]	Enterococcus faecalis OG1RF	31 kDa	6			21.174	15.674			31.8824	32.055	33.8697	33.6593	30.0754	30.1161	3.95885e+09	4.46184e+09	1.56963e+10	1.35662e+10	1.13138e+09	1.16374e+09
AEA94386.1	pyruvate:ferredoxin oxidoreductase [Enterococcus faecalis OG1RF]	Enterococcus faecalis OG1RF	138 kDa	10		0.97101	14.822	13.435	3.8184	1.868	22.4836	21.7867	30.9184	30.6434	24.2126	22.9933	5.86475e+06	3.61772e+06	2.02937e+09	1.67719e+09	1.94407e+07	8.34953e+06
AEA93146.1	NAD-dependent DNA ligase LigA [Enterococcus faecalis OG1RF]	Enterococcus faecalis OG1RF	76 kDa	8	0.98601		16.939	11.196	3.8184	1.868	27.1183	26.8737	31.0172	30.9362	26.102	25.4718	1.45684e+08	1.22963e+08	2.17322e+09	2.05452e+09	7.20245e+07	4.65361e+07
AEA94872.1	malonyl-CoA-[acyl-carrier-protein] transacylase [Enterococcus faecalis OG1RF]	Enterococcus faecalis OG1RF	34 kDa	4			13.763	16.794	2.8638	1.868	23.0344	22.8976	30.7102	30.6037	24.3213	23.1268	8.5909e+06	7.81391e+06	1.75671e+09	1.63166e+09	2.09623e+07	9.15926e+06
AEA94789.1	thioredoxin-disulfide reductase [Enterococcus faecalis OG1RF]	Enterococcus faecalis OG1RF	63 kDa	10			19.057	14.555	0.9546	0.934	25.3947	25.0977	31.1927	31.0154	24.791	24.1396	4.41139e+07	3.59054e+07	2.45439e+09	2.17049e+09	2.90298e+07	1.84816e+07
AEA93955.1	ribosome-associated GTPase EngA [Enterococcus faecalis OG1RF]	Enterococcus faecalis OG1RF	49 kDa	7			15.88	13.435	2.8638	2.802	26.466	26.2008	31.474	31.2618	26.0249	25.205	9.2697e+07	7.71328e+07	2.98281e+09	2.57471e+09	6.82779e+07	3.86765e+07
AEA95251.1	citrate (pro-3S)-lyase [Enterococcus faecalis OG1RF]	Enterococcus faecalis OG1RF	55 kDa	8			12.704	14.555	3.8184	3.736	25.3343	25.1386	31.8966	32.0121	25.8564	25.2253	4.23051e+07	3.69376e+07	3.99782e+09	4.33111e+09	6.07511e+07	3.92248e+07
AEA93587.1	ribonuclease PH/Ham1 protein [Enterococcus faecalis OG1RF]	Enterococcus faecalis OG1RF	49 kDa	9		0.97101	12.704	16.794	4.773		25.0511	24.889	30.3888	30.2295	24.8095	23.9324	3.4764e+07	3.10704e+07	1.40587e+09	1.25889e+09	2.94032e+07	1.6009e+07
AEA94998.1	peptide ABC superfamily ATP binding cassette transporter, binding protein [Enterococcus faecalis OG1RF]	Enterococcus faecalis OG1RF	61 kDa	9		0.97101	9.5283	12.316	5.7276	4.67	24.9548	24.9942	32.1168	32.0493	26.3734	25.0763	3.25199e+07	3.34203e+07	4.65705e+09	4.44425e+09	8.69306e+07	3.53771e+07
AEA93968.1	phospho-2-dehydro-3-deoxyheptonate aldolase [Enterococcus faecalis OG1RF]	Enterococcus faecalis OG1RF	37 kDa	7			12.704	12.316	3.8184	4.67	24.6984	24.4776	32.2633	32.089	26.3973	25.5083	2.72251e+07	2.33614e+07	5.15489e+09	4.56818e+09	8.83841e+07	4.77279e+07
AEA92790.1	UIT3 family protein [Enterococcus faecalis OG1RF] - ArcD	Enterococcus faecalis OG1RF	52 kDa	3			14.822	13.435	4.773	0.934	27.0111	27.0143	32.1208	31.9296	26.0322	25.792	1.35254e+08	1.35554e+08	4.66995e+09	4.09055e+09	6.8624e+07	5.80972e+07
AEA95112.1	glycosyl hydrolase [Enterococcus faecalis OG1RF]	Enterococcus faecalis OG1RF	103 kDa	8	0.98601	0.97101	17.998	13.435	0.9546		23.009	22.6753	30.8232	30.8245	23.2579	22.2154	8.44089e+06	6.69805e+06	1.89975e+09	1.90151e+09	1.00306e+07	4.86972e+06
AEA94347.1	NADH dehydrogenase [Enterococcus faecalis OG1RF]	Enterococcus faecalis OG1RF	44 kDa	6			15.88	16.794	1.9092		27.6722	28.1352	31.6461	31.8139	26.3958	26.3055	2.13869e+08	2.94818e+08	3.36064e+09	3.77514e+09	8.8296e+07	8.29373e+07
AEA93145.1	ATP-dependent DNA helicase PcrA [Enterococcus faecalis OG1RF]	Enterococcus faecalis OG1RF	90 kDa	8		2.913	13.763	12.316	1.9092	1.868	25.5954	25.6921	29.5718	29.311	23.7405	23.7738	5.06979e+07	5.42119e+07	7.97973e+08	6.66002e+08	1.40156e+07	1.43428e+07
AEA94323.1	GTP diphosphokinase [Enterococcus faecalis OG1RF]	Enterococcus faecalis OG1RF	84 kDa	6			11.646	11.196	4.773	4.67	25.0323	24.4168	30.3421	30.1123	24.4271	23.6987	3.43132e+07	2.23976e+07	1.36112e+09	1.16064e+09	2.25572e+07	1.36152e+07
AEA93929.1	RNA polymerase sigma factor rpoD [Enterococcus faecalis OG1RF]	Enterococcus faecalis OG1RF	42 kDa	5			13.763	13.435	3.8184	1.868	22.9485	21.9404	32.1103	31.9158	25.7871	24.6407	8.09432e+06	4.02469e+06	4.63613e+09	4.05143e+09	5.79001e+07	2.61577e+07
AEA94066.1	short chain dehydrogenase [Enterococcus faecalis OG1RF]	Enterococcus faecalis OG1RF	29 kDa	9			13.763	15.674	2.8638	0.934	25.7848	25.6826	31.4753	31.1553	25.3268	24.8949	5.78114e+07	5.38556e+07	2.98555e+09	2.39151e+09	4.20836e+07	3.11973e+07
AEA94811.1	protein of hypothetical function DUF970 [Enterococcus faecalis OG1RF]	Enterococcus faecalis OG1RF	12 kDa	4			14.822	14.555	1.9092	1.868	27.7589	27.9718	32.5981	32.3624	26.7492	26.6325	2.27122e+08	2.63247e+08	6.50118e+09	5.5216e+09	1.12803e+08	1.04038e+08
AEA93395.1	xaa-Pro dipeptidase [Enterococcus faecalis OG1RF]	Enterococcus faecalis OG1RF	39 kDa	6			11.646	17.914	2.8638	0.934	26.7195	26.8348	31.0769	30.8493	25.477	25.1631	1.10505e+08	1.19698e+08	2.26501e+09	1.93447e+09	4.67013e+07	3.75695e+07
AEA93321.1	oligopeptide ABC superfamily ATP binding cassette transporter, binding protein [Enterococcus faecalis OG1RF]	Enterococcus faecalis OG1RF	61 kDa	8		0.97101	9.5283	12.316	6.6822	1.868	23.0724	23.0847	31.5216	31.2821	24.7919	23.2354	8.82017e+06	8.89579e+06	3.08287e+09	2.61135e+09	2.90477e+07	9.87529e+06
AEA92932.1	aminopeptidase C [Enterococcus faecalis OG1RF]	Enterococcus faecalis OG1RF	50 kDa	5			12.704	13.435	4.773	0.934	27.1012	27.161	31.6259	31.5043	26.4668	25.965	1.4397e+08	1.50067e+08	3.3139e+09	3.04603e+09	9.27501e+07	6.55008e+07
AEA95173.1	30S ribosomal protein S9 [Enterococcus faecalis OG1RF]	Enterococcus faecalis OG1RF	14 kDa	3			12.704	14.555	2.8638	1.868	26.8376	26.9019	34.9312	34.7928	26.0391	25.0954	1.19924e+08	1.25394e+08	3.27589e+10	2.97626e+10	6.89544e+07	3.58479e+07
AEA94164.1	ribosomal subunit interface protein [Enterococcus faecalis OG1RF]	Enterococcus faecalis OG1RF	22 kDa	4			13.763	11.196	3.8184	2.802	26.6457	26.1745	32.3534	32.2961	26.2299	25.4979	1.04988e+08	7.57384e+07	5.48711e+09	5.27333e+09	7.87026e+07	4.73825e+07
AEA94319.1	aspartate--tRNA ligase [Enterococcus faecalis OG1RF]	Enterococcus faecalis OG1RF	67 kDa	8			12.704	13.435	2.8638	2.802	22.2505	22.1647	30.6345	29.7378	23.3914	21.9066	4.98965e+06	4.70157e+06	1.66687e+09	8.95311e+08	1.10029e+07	3.93132e+06
AEA94685.1	hypothetical protein OG1RF_11998 [Enterococcus faecalis OG1RF]	Enterococcus faecalis OG1RF	11 kDa	3			12.704	14.555	2.8638	1.868	22.791	22.8687	33.0388	33.0311	26.5681	25.177	7.25718e+06	7.65878e+06	8.82399e+09	8.77708e+09	9.94924e+07	3.79336e+07
AEA92856.1	50S ribosomal protein L30 [Enterococcus faecalis OG1RF]	Enterococcus faecalis OG1RF	6 kDa	3			12.704	10.076	4.773	3.736	28.5374	27.6378	34.0954	33.8181	28.3142	27.1544	3.89598e+08	2.08834e+08	1.83545e+10	1.51451e+10	3.33744e+08	1.49381e+08
AEA95118.1	phosphoribosyl pyrophosphate synthetase [Enterococcus faecalis OG1RF]	Enterococcus faecalis OG1RF	35 kDa	6			13.763	12.316	4.773	0.934	23.973	24.1182	30.3529	30.2228	24.3515	23.2594	1.64662e+07	1.82095e+07	1.37129e+09	1.25308e+09	2.14056e+07	1.00407e+07
AEA93574.1	iron-sulfur cluster-binding protein [Enterococcus faecalis OG1RF]	Enterococcus faecalis OG1RF	55 kDa	6			14.822	16.794	0.9546		22.2427	21.9348	31.4087	31.1858	24.6601	23.6306	4.96268e+06	4.00902e+06	2.85079e+09	2.44267e+09	2.65114e+07	1.29875e+07
AEA93126.1	peptide chain release factor RF3 [Enterococcus faecalis OG1RF]	Enterococcus faecalis OG1RF	60 kDa	6	0.98601	0.97101	13.763	7.8372	3.8184	2.802	26.7213	26.6956	30.8731	30.6246	25.7394	25.6814	1.10639e+08	1.08688e+08	1.96667e+09	1.65547e+09	5.60167e+07	5.38115e+07
AEA92854.1	50S ribosomal protein L18 [Enterococcus faecalis OG1RF]	Enterococcus faecalis OG1RF	13 kDa	3	0.98601	0.97101	12.704	13.435	1.9092	0.934	28.119	27.7433	33.3742	33.2528	27.5209	26.6706	2.9152e+08	2.24686e+08	1.11338e+10	1.02353e+10	1.92579e+08	1.06823e+08
AEA94152.1	phosphate transport system regulatory protein PhoU [Enterococcus faecalis OG1RF]	Enterococcus faecalis OG1RF	26 kDa	6			12.704	14.555	1.9092	1.868	24.1957	24.151	31.1572	31.2041	24.817	23.9612	1.92144e+07	1.86281e+07	2.39469e+09	2.47383e+09	2.95564e+07	1.63319e+07
AEA93581.1	phenylalanyl-tRNA synthetase beta subunit [Enterococcus faecalis OG1RF]	Enterococcus faecalis OG1RF	89 kDa	9			14.822	12.316	2.8638	0.934	25.1487	24.9745	30.0666	29.8179	24.7029	24.0158	3.71966e+07	3.29659e+07	1.12449e+09	9.46405e+08	2.73086e+07	1.6962e+07
AEA92848.1	50S ribosomal protein L14 [Enterococcus faecalis OG1RF]	Enterococcus faecalis OG1RF	13 kDa	4			12.704	10.076	4.773	2.802	22.3697	21.6011	33.5835	33.4697	26.8582	25.735	5.41949e+06	3.18111e+06	1.28719e+10	1.18954e+10	1.21657e+08	5.58485e+07
AEA93325.1	ABC superfamily ATP binding cassette transporter, ABC protein [Enterococcus faecalis OG1RF]	Enterococcus faecalis OG1RF	39 kDa	5	0.98601		11.646	11.196	1.9092	3.736	21.2849	21.3933	30.4488	30.4019	24.2354	22.7152	2.55496e+06	2.75448e+06	1.4656e+09	1.41868e+09	1.97513e+07	6.88563e+06
AEA93326.1	ABC superfamily ATP binding cassette transporter, ABC protein [Enterococcus faecalis OG1RF]	Enterococcus faecalis OG1RF	36 kDa	5			9.5283	13.435	5.7276	0.934	25.0232	24.7986	31.4743	31.6699	26.1298	25.081	3.40995e+07	2.91835e+07	2.98334e+09	3.41653e+09	7.3428e+07	3.54932e+07
AEA94795.1	M42 family glutamyl aminopeptidase [Enterococcus faecalis OG1RF]	Enterococcus faecalis OG1RF	40 kDa	3			9.5283	13.435	3.8184	2.802	21.1115	19.2347	30.3259	30.1303	24.2533	23.0577	2.26563e+06	616909	1.34587e+09	1.17525e+09	1.99968e+07	8.73063e+06
AEA93152.1	23S rRNA (uracil-5-)-methyltransferase [Enterococcus faecalis OG1RF]	Enterococcus faecalis OG1RF	53 kDa	7			15.88	12.316	0.9546	0.934	22.8607	23.297	29.8571	29.5473	23.6455	22.7379	7.61636e+06	1.03062e+07	9.72452e+08	7.84573e+08	1.3122e+07	6.99503e+06
AEA94878.1	2-hydroxy-3-oxopropionate reductase [Enterococcus faecalis OG1RF]	Enterococcus faecalis OG1RF	32 kDa	6			14.822	11.196	2.8638	0.934	26.7774	26.5294	31.233	31.3172	26.4142	25.4776	1.15025e+08	9.68595e+07	2.52385e+09	2.67554e+09	8.94273e+07	4.67233e+07
AEA92808.1	pyrimidine-nucleoside phosphorylase [Enterococcus faecalis OG1RF]	Enterococcus faecalis OG1RF	51 kDa	8			9.5283	16.794	3.8184		24.8151	24.4491	30.3795	30.4591	24.4329	23.1115	2.95187e+07	2.29049e+07	1.39681e+09	1.47603e+09	2.26485e+07	9.06263e+06
AEA93573.1	cysteine-rich domain protein [Enterococcus faecalis OG1RF]	Enterococcus faecalis OG1RF	28 kDa	5			15.88	13.435	0.9546		26.437	27.1924	32.1918	31.874	25.7422	25.2634	9.08488e+07	1.53361e+08	4.90566e+09	3.93584e+09	5.61277e+07	4.02751e+07
AEA94477.1	GTP-binding protein LepA [Enterococcus faecalis OG1RF]	Enterococcus faecalis OG1RF	69 kDa	6	0.98601	0.97101	10.587	11.196	2.8638	1.868	24.9261	24.9825	30.8845	30.5087	25.0601	24.0937	3.18787e+07	3.31507e+07	1.98221e+09	1.52769e+09	3.49813e+07	1.79027e+07
AEA95228.1	GTP-binding protein YchF [Enterococcus faecalis OG1RF]	Enterococcus faecalis OG1RF	41 kDa	8	0.98601	0.97101	11.646	12.316	1.9092	0.934	24.7433	24.6405	30.6495	30.3605	24.1696	23.294	2.80849e+07	2.61544e+07	1.68426e+09	1.37856e+09	1.88696e+07	1.02846e+07
AEA94360.1	tRNA (5-methylaminomethyl-2-thiouridylate)-methyltransferase [Enterococcus faecalis OG1RF]	Enterococcus faecalis OG1RF	42 kDa	8			9.5283	11.196	5.7276	1.868	23.5356	24.9604	30.6624	30.5753	24.9635	24.0382	1.21597e+07	3.26454e+07	1.69947e+09	1.59991e+09	3.27169e+07	1.72278e+07
AEA94355.1	DNA topoisomerase TopB [Enterococcus faecalis OG1RF]	Enterococcus faecalis OG1RF	86 kDa	7			11.646	13.435	2.8638	0.934	26.3747	26.4875	30.2005	30.0644	24.7496	24.9184	8.70126e+07	9.40872e+07	1.23381e+09	1.12278e+09	2.82082e+07	3.17088e+07
AEA94779.1	transcription termination/antitermination factor NusG [Enterococcus faecalis OG1RF]	Enterococcus faecalis OG1RF	20 kDa	6			12.704	11.196	2.8638	1.868	23.6477	23.4985	32.3064	32.0124	25.7865	24.5448	1.31425e+07	1.1851e+07	5.3111e+09	4.3321e+09	5.78772e+07	2.44748e+07
AEA94687.1	NAD(+) synthase [Enterococcus faecalis OG1RF]	Enterococcus faecalis OG1RF	30 kDa	5			13.763	10.076	2.8638	1.868	25.1197	24.647	31.2002	31.3524	25.4017	24.6777	3.64573e+07	2.6271e+07	2.46707e+09	2.7417e+09	4.43264e+07	2.68371e+07
AEA92703.1	ABC superfamily ATP binding cassette transporter, ABC protein [Enterococcus faecalis OG1RF]	Enterococcus faecalis OG1RF	61 kDa	7			11.646	13.435	2.8638	0.934	22.9124	22.8602	30.3568	29.9239	23.271	22.6261	7.8945e+06	7.61393e+06	1.37505e+09	1.01859e+09	1.01222e+07	6.47327e+06
AEA93824.1	glucan 1,6-alpha-glucosidase [Enterococcus faecalis OG1RF]	Enterococcus faecalis OG1RF	63 kDa	4	0.98601	1.942	8.4696	8.9568	2.8638	3.736	21.0097	20.3919	30.1406	29.9548	23.9161	22.8251	2.11135e+06	1.37582e+06	1.18363e+09	1.04059e+09	1.58298e+07	7.43104e+06
AEA95044.1	glutathione synthase [Enterococcus faecalis OG1RF]	Enterococcus faecalis OG1RF	87 kDa	8			8.4696	13.435	3.8184	1.868	22.5267	22.2417	29.4375	29.4637	23.8333	22.4673	6.04232e+06	4.95914e+06	7.27072e+08	7.40395e+08	1.4946e+07	5.79854e+06
AEA93413.1	UDP-N-acetylmuramoylalanine--D-glutamate ligase [Enterococcus faecalis OG1RF]	Enterococcus faecalis OG1RF	50 kDa	7			13.763	11.196	1.9092	0.934	26.2048	26.363	30.2572	30.0581	24.914	24.7205	7.73474e+07	8.63085e+07	1.2833e+09	1.1179e+09	3.16129e+07	2.76446e+07
AEA94279.1	glycerol kinase [Enterococcus faecalis OG1RF]	Enterococcus faecalis OG1RF	55 kDa	7			4.2348	6.7176	9.546	5.604	26.9548	26.8348	29.7233	29.9592	27.0012	26.2895	1.30074e+08	1.19699e+08	8.86368e+08	1.04378e+09	1.34331e+08	8.20191e+07
AEA93142.1	1-phosphofructokinase [Enterococcus faecalis OG1RF]	Enterococcus faecalis OG1RF	33 kDa	4			9.5283	8.9568	4.773	3.736	27.5917	27.4292	30.6581	30.4406	26.3543	25.8131	2.02268e+08	1.80721e+08	1.69431e+09	1.45721e+09	8.57877e+07	5.89565e+07
AEA94575.1	pyruvate carboxylase [Enterococcus faecalis OG1RF]	Enterococcus faecalis OG1RF	129 kDa	10		0.97101	12.704	11.196	2.8638		25.0665	24.8662	30.8509	30.784	24.3924	23.8082	3.5138e+07	3.05831e+07	1.93669e+09	1.84891e+09	2.20209e+07	1.46883e+07
AEA93890.1	glutamate dehydrogenase [Enterococcus faecalis OG1RF]	Enterococcus faecalis OG1RF	49 kDa	9			10.587	17.914			24.7124	24.6522	30.8629	31.0066	24.8662	24.4414	2.74894e+07	2.63665e+07	1.95277e+09	2.15738e+09	3.05818e+07	2.27824e+07
AEA93578.1	ATP-dependent nuclease subunit A [Enterococcus faecalis OG1RF]	Enterococcus faecalis OG1RF	147 kDa	9		0.97101	12.704	12.316		0.934	22.2241	21.8781	29.3459	29.2545	23.6446	21.9182	4.89914e+06	3.85452e+06	6.82329e+08	6.40462e+08	1.3114e+07	3.96308e+06
AEA93972.1	3-phosphoshikimate 1-carboxyvinyltransferase [Enterococcus faecalis OG1RF]	Enterococcus faecalis OG1RF	46 kDa	6			10.587	10.076	4.773	0.934	19.6054	19.8557	30.2844	29.8799	23.8128	22.8081	797631	948796	1.30774e+09	9.87983e+08	1.47351e+07	7.34385e+06
AEA94688.1	nicotinate phosphoribosyltransferase [Enterococcus faecalis OG1RF]	Enterococcus faecalis OG1RF	57 kDa	6			11.646	11.196	2.8638	0.934	22.7908	23.0898	29.9941	29.7096	23.6943	22.684	7.2562e+06	8.92721e+06	1.06937e+09	8.77993e+08	1.35739e+07	6.73848e+06
AEA94534.1	GatB/Yqey family protein [Enterococcus faecalis OG1RF]	Enterococcus faecalis OG1RF	17 kDa	5			9.5283	8.9568	2.8638	4.67	27.0583	27.2273	31.8387	31.8537	27.0061	26.3207	1.39757e+08	1.57122e+08	3.84065e+09	3.88068e+09	1.34782e+08	8.38171e+07
AEA94516.1	ABC superfamily ATP binding cassette transporter, ABC protein [Enterococcus faecalis OG1RF]	Enterococcus faecalis OG1RF	30 kDa	3			11.646	8.9568	2.8638	2.802	17.6223	18.0716	31.3451	31.4506	25.4926	24.5147	201760	275486	2.72786e+09	2.93478e+09	4.72119e+07	2.39697e+07
AEA93575.1	YkgG family protein [Enterococcus faecalis OG1RF]	Enterococcus faecalis OG1RF	27 kDa	4			12.704	11.196	1.9092	0.934	22.8959	23.0755	31.0397	30.8705	24.1416	22.8566	7.80484e+06	8.83947e+06	2.20742e+09	1.96312e+09	1.85073e+07	7.59483e+06
AEA94191.1	branched-chain-amino-acid transaminase [Enterococcus faecalis OG1RF]	Enterococcus faecalis OG1RF	37 kDa	4			10.587	11.196	3.8184	0.934	24.7547	24.4161	29.2836	28.8282	23.7832	23.913	2.83088e+07	2.23869e+07	6.53478e+08	4.76591e+08	1.44359e+07	1.57953e+07
AEA95071.1	non-specific serine/threonine protein kinase [Enterococcus faecalis OG1RF]	Enterococcus faecalis OG1RF	77 kDa	6	0.98601		9.5283	12.316	2.8638	0.934	27.2039	27.1726	30.673	30.5483	25.378	25.2476	1.54596e+08	1.51273e+08	1.71196e+09	1.57022e+09	4.36055e+07	3.98359e+07
AEA95234.1	myosin-cross-reactive antigen [Enterococcus faecalis OG1RF]	Enterococcus faecalis OG1RF	68 kDa	7			11.646	11.196	1.9092	0.934	26.4274	25.6292	31.2808	31.2383	25.3803	24.2488	9.02471e+07	5.18976e+07	2.60887e+09	2.53322e+09	4.36756e+07	1.9935e+07
AEA93121.1	tagatose-bisphosphate aldolase [Enterococcus faecalis OG1RF]	Enterococcus faecalis OG1RF	36 kDa	4			9.5283	12.316	2.8638	0.934	25.8704	25.8379	31.1235	30.9963	25.7439	24.9497	6.13416e+07	5.99781e+07	2.33934e+09	2.14198e+09	5.61949e+07	3.24039e+07
AEA94527.1	glycyl-tRNA synthetase alpha subunit [Enterococcus faecalis OG1RF]	Enterococcus faecalis OG1RF	36 kDa	4			7.4109	7.8372	5.7276	3.736	25.0657	24.9581	31.9435	31.7183	25.7819	24.9456	3.51189e+07	3.2595e+07	4.1299e+09	3.53321e+09	5.76933e+07	3.2313e+07
AEA94919.1	thiol peroxidase [Enterococcus faecalis OG1RF]	Enterococcus faecalis OG1RF	19 kDa	2			12.704	8.9568	1.9092	1.868	26.6282	25.8123	32.5769	32.6584	26.755	25.9189	1.03729e+08	5.89206e+07	6.40638e+09	6.77885e+09	1.13257e+08	6.34422e+07
AEA93606.1	cof family protein [Enterococcus faecalis OG1RF]	Enterococcus faecalis OG1RF	30 kDa	4			10.587	10.076	3.8184	0.934	21.4723	20.8667	31.294	30.8492	24.8546	23.7347	2.90948e+06	1.912e+06	2.63293e+09	1.93439e+09	3.03376e+07	1.39588e+07
AEA94087.1	adenine phosphoribosyltransferase [Enterococcus faecalis OG1RF]	Enterococcus faecalis OG1RF	19 kDa	5			10.587	11.196	2.8638	0.934	27.0437	26.854	32.3426	32.1255	26.3527	25.7031	1.38345e+08	1.21299e+08	5.44616e+09	4.68523e+09	8.56953e+07	5.46249e+07
AEA92692.1	DNA topoisomerase (ATP-hydrolyzing) subunit B [Enterococcus faecalis OG1RF]	Enterococcus faecalis OG1RF	73 kDa	7	0.98601		10.587	10.076	3.8184		21.341	20.916	30.9192	30.6737	24.789	23.6643	2.65634e+06	1.97854e+06	2.03057e+09	1.71285e+09	2.89898e+07	1.32943e+07
AEA93057.1	hypothetical protein OG1RF_10370 [Enterococcus faecalis OG1RF]	Enterococcus faecalis OG1RF	32 kDa	4			11.646	12.316	1.9092		25.9787	26.137	33.1129	32.722	26.5458	25.6659	6.61265e+07	7.37949e+07	9.28937e+09	7.08458e+09	9.79646e+07	5.32356e+07
AEA93399.1	bifunctional methylenetetrahydrofolate dehydrogenase/methylenetetrahydrofolate cyclohydrolase [Enterococcus faecalis OG1RF]	Enterococcus faecalis OG1RF	31 kDa	4			14.822	10.076	0.9546		23.9107	24.0391	30.2248	30.3246	23.9378	22.8081	1.57704e+07	1.72384e+07	1.25482e+09	1.34469e+09	1.60696e+07	7.34403e+06
AEA93604.1	lactoylglutathione lyase [Enterococcus faecalis OG1RF]	Enterococcus faecalis OG1RF	14 kDa	4			11.646	13.435		0.934	22.775	22.4369	31.3664	31.5172	25.4825	24.5251	7.17701e+06	5.67773e+06	2.76834e+09	3.07346e+09	4.68817e+07	2.41431e+07
AEA93934.1	obg family GTPase CgtA [Enterococcus faecalis OG1RF]	Enterococcus faecalis OG1RF	48 kDa	7			10.587	8.9568	2.8638	1.868	25.4394	24.7489	28.9173	28.4253	24.9879	23.4639	4.55019e+07	2.81942e+07	5.06953e+08	3.60464e+08	3.32737e+07	1.15698e+07
AEA93927.1	E1-E2 family cation-transporting ATPase [Enterococcus faecalis OG1RF]	Enterococcus faecalis OG1RF	86 kDa	5			9.5283	8.9568	2.8638	2.802	25.4554	25.2809	30.8546	30.6924	25.1402	25.0923	4.60076e+07	4.07657e+07	1.94155e+09	1.73512e+09	3.69799e+07	3.5771e+07
AEA93764.1	co-chaperone GrpE [Enterococcus faecalis OG1RF]	Enterococcus faecalis OG1RF	20 kDa	2			11.646	10.076	1.9092	0.934	23.5927	23.6167	32.0946	31.6575	25.2321	23.5933	1.26508e+07	1.28628e+07	4.58616e+09	3.38721e+09	3.94101e+07	1.26559e+07
AEA94515.1	iron-sulfur ABC superfamily ATP binding cassette transporter, membrane protein [Enterococcus faecalis OG1RF]	Enterococcus faecalis OG1RF	48 kDa	6			10.587	7.8372	2.8638	2.802	23.5877	23.2453	30.2091	30.3968	24.2996	23.6904	1.26067e+07	9.94313e+06	1.24125e+09	1.41364e+09	2.06492e+07	1.3537e+07
AEA94834.1	glucokinase [Enterococcus faecalis OG1RF]	Enterococcus faecalis OG1RF	34 kDa	7			11.646	12.316	0.9546		25.1425	24.7076	30.7376	30.4648	25.4081	24.9223	3.70377e+07	2.73989e+07	1.79038e+09	1.48192e+09	4.45257e+07	3.17949e+07
AEA94060.1	dihydrolipoyl dehydrogenase [Enterococcus faecalis OG1RF]	Enterococcus faecalis OG1RF	51 kDa	4					12.41	9.34	26.4967	26.5556	26.2972	25.7627	26.5897	26.2176	9.46878e+07	9.86321e+07	8.2463e+07	5.69304e+07	1.00993e+08	7.80347e+07
AEA94645.1	M20/DapE family protein YgeY [Enterococcus faecalis OG1RF]	Enterococcus faecalis OG1RF	49 kDa	8	1.972	0.97101	6.3522	6.7176	3.8184	2.802	26.6575	26.7278	29.8597	29.6454	25.5915	25.3054	1.05857e+08	1.11136e+08	9.7426e+08	8.39783e+08	5.0559e+07	4.14654e+07
AEA92882.1	maltose O-acetyltransferase [Enterococcus faecalis OG1RF]	Enterococcus faecalis OG1RF	31 kDa	4	0.98601	0.97101	8.4696	7.8372	1.9092	2.802	19.4647	20.7237	30.315	30.2587	24.3334	22.9681	723522	1.73164e+06	1.33578e+09	1.28467e+09	2.11389e+07	8.20507e+06
AEA92888.1	transcription-repair coupling factor [Enterococcus faecalis OG1RF]	Enterococcus faecalis OG1RF	136 kDa	7			10.587	11.196	0.9546	0.934	23.9491	23.831	29.2944	29.1763	22.9744	22.2681	1.61961e+07	1.49222e+07	6.58401e+08	6.06653e+08	8.24129e+06	5.05097e+06
AEA92822.1	purine nucleoside phosphorylase [Enterococcus faecalis OG1RF]	Enterococcus faecalis OG1RF	26 kDa	5			6.3522	7.8372	6.6822	1.868	21.0774	20.5032	31.9746	31.8808	25.9996	24.5046	2.21278e+06	1.48623e+06	4.22002e+09	3.95426e+09	6.70882e+07	2.38026e+07
AEA93958.1	tetratricopeptide repeat family protein [Enterococcus faecalis OG1RF]	Enterococcus faecalis OG1RF	48 kDa	3			10.587	11.196		1.868	25.876	25.8029	29.7488	29.4866	25.1254	24.9447	6.15812e+07	5.85374e+07	9.02167e+08	7.52234e+08	3.66027e+07	3.22936e+07
AEA92809.1	deoxyribose-phosphate aldolase [Enterococcus faecalis OG1RF]	Enterococcus faecalis OG1RF	23 kDa	5			10.587	11.196	1.9092		27.9675	27.8874	31.5948	31.4781	26.4156	26.1307	2.62448e+08	2.4828e+08	3.24326e+09	2.9913e+09	8.95145e+07	7.3471e+07
AEA93772.1	aspartate aminotransferase [Enterococcus faecalis OG1RF]	Enterococcus faecalis OG1RF	46 kDa	4	1.972	0.97101	8.4696	4.4784	2.8638	2.802	20.7806	20.9649	30.1939	30.6208	24.8028	23.6332	1.80129e+06	2.04674e+06	1.22818e+09	1.65108e+09	2.92683e+07	1.30105e+07
AEA95217.1	ATPase/chaperone ClpC, probable specificity factor for ClpP protease [Enterococcus faecalis OG1RF]	Enterococcus faecalis OG1RF	93 kDa	6		0.97101	8.4696	6.7176	4.773	0.934	22.4999	22.7312	29.882	29.3706	24.5171	23.2246	5.93122e+06	6.96272e+06	9.89408e+08	6.941e+08	2.40089e+07	9.80158e+06
AEA92789.1	global nitrogen regulator NtcA [Enterococcus faecalis OG1RF]	Enterococcus faecalis OG1RF	27 kDa	4			7.4109	7.8372	3.8184	2.802	26.3206	27.002	32.6605	32.7701	26.691	25.8846	8.38092e+07	1.34405e+08	6.78899e+09	7.3245e+09	1.08338e+08	6.19491e+07
AEA95022.1	30S ribosomal protein S15 [Enterococcus faecalis OG1RF]	Enterococcus faecalis OG1RF	12 kDa	2	0.98601		5.2935	6.7176	3.8184	4.67	26.5365	26.4101	24.0606	25.4773	24.1748	24.2148	9.73387e+07	8.91721e+07	1.74974e+07	4.67119e+07	1.89379e+07	1.94709e+07
AEA93727.1	transcription termination factor NusA [Enterococcus faecalis OG1RF]	Enterococcus faecalis OG1RF	45 kDa	6			8.4696	8.9568	3.8184	0.934	26.844	26.7305	32.1695	31.9365	26.5829	25.6049	1.2046e+08	1.11349e+08	4.83043e+09	4.10994e+09	1.00518e+08	5.10319e+07
AEA93576.1	signal peptidase I LepB [Enterococcus faecalis OG1RF]	Enterococcus faecalis OG1RF	21 kDa	7			11.646	8.9568	0.9546	0.934	21.3203	21.84	30.7297	30.4815	23.8843	22.591	2.61845e+06	3.75394e+06	1.78061e+09	1.49915e+09	1.54839e+07	6.31764e+06
AEA94094.1	30S ribosomal protein S16 [Enterococcus faecalis OG1RF]	Enterococcus faecalis OG1RF	11 kDa	3			6.3522	7.8372	4.773	2.802	23.4788	23.8029	33.0435	32.9975	26.4893	25.2969	1.16904e+07	1.46351e+07	8.85259e+09	8.5751e+09	9.42079e+07	4.12225e+07
AEA94697.1	CoA-binding domain protein [Enterococcus faecalis OG1RF]	Enterococcus faecalis OG1RF	24 kDa	3			7.4109	10.076	3.8184	0.934	22.0843	21.9002	30.5449	30.5413	23.995	22.3784	4.44668e+06	3.91407e+06	1.56646e+09	1.5626e+09	1.67186e+07	5.45234e+06
AEA94888.1	D-isomer specific 2-hydroxyacid dehydrogenase [Enterococcus faecalis OG1RF]	Enterococcus faecalis OG1RF	36 kDa	4			7.4109	8.9568	3.8184	1.868	25.068	25.4352	31.2679	31.1952	26.0039	25.0673	3.51743e+07	4.53675e+07	2.58563e+09	2.45858e+09	6.72883e+07	3.51564e+07
AEA94874.1	acyl carrier protein [Enterococcus faecalis OG1RF]	Enterococcus faecalis OG1RF	9 kDa	2			7.4109	5.598	5.7276	2.802	19.7309	21.9349	33.5913	33.5362	27.8636	26.9355	870174	4.00931e+06	1.29416e+10	1.24565e+10	2.44227e+08	1.2835e+08
[truncated: 616 more rows]

## Sheet: ProteinQuan_Pep#&Int%
Protein AC	Protein name	Species	Molecular Weight	Pep#_PM1	Pep#_PM2	Pep#_EF1	Pep#_EF2	Pep#_PMEF1	Pep#_PMEF2	Int%_PM1	Int%_PM2	Int%_EF1	Int%_EF2	Int%_PMEF1	Int%_PMEF2
[truncated: 2,232 more rows]

[truncated: 6 more sheets: ProteinQuan_AfterAdj_PM, ProteinQuan_AfterAdj_EF, Ef increased in co, Ef decreased in co, Pm increased in Co, Pm decreased in Co]
