# Supplementary material for: Metabolic interplay between Proteus mirabilis and Enterococcus faecalis facilitates polymicrobial biofilm formation and invasive disease
Source: mBio. 2024 Oct 30;15(12):e02164-24. doi: 10.1128/mbio.02164-24 (PMC11640290; doi:10.1128/mbio.02164-24)
Supplement: Table S2 — Comparison of arcD::Tn and wt OG1RF genome sequences. [file mbio.02164-24-s0004.xlsx]

## Sheet: Gene presence and absense
Gene	Non-unique Gene name	Annotation	No. isolates	No. sequences	Avg sequences per isolate	Genome Fragment	Order within Fragment	Accessory Fragment	Accessory Order with Fragment	QC	Min group size nuc	Max group size nuc	Avg group size nuc	OG1RF	Armbruster lab OG1RF	arcD::Tn
group_5		hypothetical protein, part of tranposon	1	1	1	1	875	2	2		716	716	716			OFCNCMBH_00100
cat		Chloramphenicol acetyltransferase, part of transposon	1	1	1	1	874	2	1		647	647	647			OFCNCMBH_00101
group_1		hypothetical protein	3	3	1	1	876				1445	1451	1449	GMIIHAGF_00099	BDLLHDOD_00099	OFCNCMBH_00099
group_10		hypothetical protein	3	3	1	1	2365				878	878	878	GMIIHAGF_01634	BDLLHDOD_01634	OFCNCMBH_01636
kdgR		Transcriptional regulator KdgR	3	3	1	1	1076				752	752	752	GMIIHAGF_00324	BDLLHDOD_00325	OFCNCMBH_00327
group_1000		hypothetical protein	3	3	1	1	849				305	305	305	GMIIHAGF_00074	BDLLHDOD_00074	OFCNCMBH_00074
mglA		Galactose/methyl galactoside import ATP-binding protein MglA	3	3	1	1	899				1568	1568	1568	GMIIHAGF_00122	BDLLHDOD_00122	OFCNCMBH_00124
metP_2		Methionine import system permease protein MetP	3	3	1	1	643				686	686	686	GMIIHAGF_01915	BDLLHDOD_01915	OFCNCMBH_01917
manX_3		PTS system mannose-specific EIIAB component	3	3	1	1	1305				926	926	926	GMIIHAGF_00555	BDLLHDOD_00555	OFCNCMBH_00557
triA		Melamine deaminase	3	3	1	1	1744				1328	1328	1328	GMIIHAGF_01010	BDLLHDOD_01010	OFCNCMBH_01012
group_1005		hypothetical protein	3	3	1	1	1446				284	284	284	GMIIHAGF_00696	BDLLHDOD_00696	OFCNCMBH_00698
arnC_2		Undecaprenyl-phosphate 4-deoxy-4-formamido-L-arabinose transferase	3	3	1	1	2445				980	980	980	GMIIHAGF_01715	BDLLHDOD_01715	OFCNCMBH_01717
arnC_3		Undecaprenyl-phosphate 4-deoxy-4-formamido-L-arabinose transferase	3	3	1	1	2446				977	977	977	GMIIHAGF_01716	BDLLHDOD_01716	OFCNCMBH_01718
group_1008		hypothetical protein	3	3	1	1	1445				395	395	395	GMIIHAGF_00695	BDLLHDOD_00695	OFCNCMBH_00697
yedJ		putative protein YedJ	3	3	1	1	992				674	674	674	GMIIHAGF_00240	BDLLHDOD_00241	OFCNCMBH_00243
ykuT		putative MscS family protein YkuT	3	3	1	1	1663				920	920	920	GMIIHAGF_00929	BDLLHDOD_00929	OFCNCMBH_00931
sorA_3		PTS system sorbose-specific EIIC component	3	3	1	1	1306				791	791	791	GMIIHAGF_00556	BDLLHDOD_00556	OFCNCMBH_00558
ssuB		Aliphatic sulfonates import ATP-binding protein SsuB	3	3	1	1	1587				809	809	809	GMIIHAGF_00852	BDLLHDOD_00852	OFCNCMBH_00854
metN2		Methionine import ATP-binding protein MetN 2	3	3	1	1	642				1037	1037	1037	GMIIHAGF_01916	BDLLHDOD_01916	OFCNCMBH_01918
galT_1		Galactose-1-phosphate uridylyltransferase	3	3	1	1	1603				1493	1493	1493	GMIIHAGF_00868	BDLLHDOD_00868	OFCNCMBH_00870
group_1014		hypothetical protein	3	3	1	1	1722				491	491	491	GMIIHAGF_00988	BDLLHDOD_00988	OFCNCMBH_00990
group_1015		hypothetical protein	3	3	1	1	365				206	206	206	GMIIHAGF_02197	BDLLHDOD_02197	OFCNCMBH_02199
group_1016		hypothetical protein	3	3	1	1	1449				326	326	326	GMIIHAGF_00699	BDLLHDOD_00699	OFCNCMBH_00701
yeiL		Regulatory protein YeiL	3	3	1	1	2343				665	665	665	GMIIHAGF_01612	BDLLHDOD_01612	OFCNCMBH_01614
wfgD		UDP-Glc:alpha-D-GlcNAc-diphosphoundecaprenol beta-1,3-glucosyltransferase WfgD	3	3	1	1	2449				758	758	758	GMIIHAGF_01719	BDLLHDOD_01719	OFCNCMBH_01721
group_1019		hypothetical protein	3	3	1	1	281				692	692	692	GMIIHAGF_02281	BDLLHDOD_02281	OFCNCMBH_02283
licH		putative 6-phospho-beta-glucosidase	3	3	1	1	1946				1394	1394	1394	GMIIHAGF_01215	BDLLHDOD_01215	OFCNCMBH_01217
rodA		Peptidoglycan glycosyltransferase RodA	3	3	1	1	639				1187	1187	1187	GMIIHAGF_01919	BDLLHDOD_01919	OFCNCMBH_01921
group_1021		hypothetical protein	3	3	1	1	1726				305	305	305	GMIIHAGF_00992	BDLLHDOD_00992	OFCNCMBH_00994
group_1022		putative transporter	3	3	1	1	2045				1190	1190	1190	GMIIHAGF_01314	BDLLHDOD_01314	OFCNCMBH_01316
tadA_2		tRNA-specific adenosine deaminase	3	3	1	1	681				503	503	503	GMIIHAGF_01877	BDLLHDOD_01877	OFCNCMBH_01879
group_1024		hypothetical protein	3	3	1	1	171				218	218	218	GMIIHAGF_02391	BDLLHDOD_02391	OFCNCMBH_02393
group_1025		hypothetical protein	3	3	1	1	1309				323	323	323	GMIIHAGF_00559	BDLLHDOD_00559	OFCNCMBH_00561
yfnB_2		Putative HAD-hydrolase YfnB	3	3	1	1	512				713	713	713	GMIIHAGF_02047	BDLLHDOD_02047	OFCNCMBH_02049
group_1027		Putative cytokinin riboside 5'-monophosphate phosphoribohydrolase	3	3	1	1	961				569	569	569	GMIIHAGF_00184	BDLLHDOD_00184	OFCNCMBH_00186
pdxK_2		Pyridoxine kinase	3	3	1	1	2368				815	815	815	GMIIHAGF_01637	BDLLHDOD_01637	OFCNCMBH_01639
dadD		5'-deoxyadenosine deaminase	3	3	1	1	1035				1211	1211	1211	GMIIHAGF_00283	BDLLHDOD_00284	OFCNCMBH_00286
fruA_1		PTS system fructose-specific EIIABC component	3	3	1	1	1195				1424	1424	1424	GMIIHAGF_00444	BDLLHDOD_00444	OFCNCMBH_00446
mtgA		Biosynthetic peptidoglycan transglycosylase	3	3	1	1	2192				2384	2384	2384	GMIIHAGF_01461	BDLLHDOD_01461	OFCNCMBH_01463
yodC_2		Putative NAD(P)H nitroreductase YodC	3	3	1	1	1144				617	617	617	GMIIHAGF_00393	BDLLHDOD_00394	OFCNCMBH_00396
yuaF		putative membrane protein YuaF	3	3	1	1	1840				524	524	524	GMIIHAGF_01107	BDLLHDOD_01107	OFCNCMBH_01109
nrdI		Protein NrdI	3	3	1	1	1122				377	377	377	GMIIHAGF_00370	BDLLHDOD_00371	OFCNCMBH_00373
tagU_3		Polyisoprenyl-teichoic acid--peptidoglycan teichoic acid transferase TagU	3	3	1	1	2032				1172	1172	1172	GMIIHAGF_01301	BDLLHDOD_01301	OFCNCMBH_01303
group_1035		hypothetical protein	3	3	1	1	2272				386	386	386	GMIIHAGF_01541	BDLLHDOD_01541	OFCNCMBH_01543
ptcA		Putrescine carbamoyltransferase	3	3	1	1	1230				1019	1019	1019	GMIIHAGF_00479	BDLLHDOD_00479	OFCNCMBH_00481
galE_1		UDP-glucose 4-epimerase	3	3	1	1	1602				989	989	989	GMIIHAGF_00867	BDLLHDOD_00867	OFCNCMBH_00869
group_1038		Putative two-component membrane permease complex subunit SMU_746c	3	3	1	1	1721				866	866	866	GMIIHAGF_00987	BDLLHDOD_00987	OFCNCMBH_00989
group_1039		Putative bifunctional phosphatase/peptidyl-prolyl cis-trans isomerase	3	3	1	1	364				590	590	590	GMIIHAGF_02198	BDLLHDOD_02198	OFCNCMBH_02200
mfd		Transcription-repair-coupling factor	3	3	1	1	972				3539	3539	3539	GMIIHAGF_00195	BDLLHDOD_00195	OFCNCMBH_00197
group_1040		hypothetical protein	3	3	1	1	72				3866	3866	3866	GMIIHAGF_02490	BDLLHDOD_02490	OFCNCMBH_02492
group_1041		hypothetical protein	3	3	1	1	89				2981	2981	2981	GMIIHAGF_02473	BDLLHDOD_02473	OFCNCMBH_02475
sasA_1		Adaptive-response sensory-kinase SasA	3	3	1	1	1535				1508	1508	1508	GMIIHAGF_00787	BDLLHDOD_00787	OFCNCMBH_00789
group_1043		hypothetical protein	3	3	1	1	1441				299	299	299	GMIIHAGF_00691	BDLLHDOD_00691	OFCNCMBH_00693
group_1044		hypothetical protein	3	3	1	1	2334				356	356	356	GMIIHAGF_01603	BDLLHDOD_01603	OFCNCMBH_01605
group_1045		hypothetical protein	3	3	1	1	2441				1385	1385	1385	GMIIHAGF_01711	BDLLHDOD_01711	OFCNCMBH_01713
manZ_4		PTS system mannose-specific EIID component	3	3	1	1	2251				809	809	809	GMIIHAGF_01520	BDLLHDOD_01520	OFCNCMBH_01522
fabG		3-oxoacyl-[acyl-carrier-protein] reductase FabG	3	3	1	1	378				737	737	737	GMIIHAGF_02182	BDLLHDOD_02182	OFCNCMBH_02184
group_1048		hypothetical protein	3	3	1	1	273				1424	1424	1424	GMIIHAGF_02289	BDLLHDOD_02289	OFCNCMBH_02291
group_1049		hypothetical protein	3	3	1	1	680				254	254	254	GMIIHAGF_01878	BDLLHDOD_01878	OFCNCMBH_01880
group_105		hypothetical protein	3	3	1	1	821				566	566	566	GMIIHAGF_00046	BDLLHDOD_00046	OFCNCMBH_00046
group_1050		hypothetical protein	3	3	1	1	647				650	650	650	GMIIHAGF_01911	BDLLHDOD_01911	OFCNCMBH_01913
group_1051		hypothetical protein	3	3	1	1	1864				470	470	470	GMIIHAGF_01133	BDLLHDOD_01133	OFCNCMBH_01135
hcxA_2		Hydroxycarboxylate dehydrogenase A	3	3	1	1	163				1106	1106	1106	GMIIHAGF_02399	BDLLHDOD_02399	OFCNCMBH_02401
group_1053		hypothetical protein	3	3	1	1	511				1025	1025	1025	GMIIHAGF_02048	BDLLHDOD_02048	OFCNCMBH_02050
group_1054		hypothetical protein	3	3	1	1	1301				827	827	827	GMIIHAGF_00551	BDLLHDOD_00551	OFCNCMBH_00553
aspS		Aspartate--tRNA ligase	3	3	1	1	2369				1769	1769	1769	GMIIHAGF_01638	BDLLHDOD_01638	OFCNCMBH_01640
btuD_5		Vitamin B12 import ATP-binding protein BtuD	3	3	1	1	2131				854	854	854	GMIIHAGF_01400	BDLLHDOD_01400	OFCNCMBH_01402
group_1057		hypothetical protein	3	3	1	1	1965				1097	1097	1097	GMIIHAGF_01234	BDLLHDOD_01234	OFCNCMBH_01236
oadA		Oxaloacetate decarboxylase alpha chain	3	3	1	1	17				1397	1397	1397	GMIIHAGF_02553	BDLLHDOD_02553	OFCNCMBH_02555
gpsA		Glycerol-3-phosphate dehydrogenase [NAD(P)+]	3	3	1	1	2200				1022	1022	1022	GMIIHAGF_01469	BDLLHDOD_01469	OFCNCMBH_01471
zwf		Glucose-6-phosphate 1-dehydrogenase	3	3	1	1	1489				1523	1523	1523	GMIIHAGF_00740	BDLLHDOD_00740	OFCNCMBH_00742
yqiK		Inner membrane protein YqiK	3	3	1	1	1841				1469	1469	1469	GMIIHAGF_01108	BDLLHDOD_01108	OFCNCMBH_01110
folA		Dihydrofolate reductase	3	3	1	1	2040				494	494	494	GMIIHAGF_01309	BDLLHDOD_01309	OFCNCMBH_01311
tsaB		tRNA threonylcarbamoyladenosine biosynthesis protein TsaB	3	3	1	1	654				719	719	719	GMIIHAGF_01904	BDLLHDOD_01904	OFCNCMBH_01906
pdtaR		putative transcriptional regulatory protein pdtaR	3	3	1	1	2091				581	581	581	GMIIHAGF_01360	BDLLHDOD_01360	OFCNCMBH_01362
larE		Pyridinium-3,5-bisthiocarboxylic acid mononucleotide synthase	3	3	1	1	2280				836	836	836	GMIIHAGF_01549	BDLLHDOD_01549	OFCNCMBH_01551
gatC_1		Glutamyl-tRNA(Gln) amidotransferase subunit C	3	3	1	1	1222				305	305	305	GMIIHAGF_00471	BDLLHDOD_00471	OFCNCMBH_00473
glnR		HTH-type transcriptional regulator GlnR	3	3	1	1	2434				383	383	383	GMIIHAGF_01704	BDLLHDOD_01704	OFCNCMBH_01706
ntpJ_2		Potassium/sodium uptake protein NtpJ	3	3	1	1	622				1415	1415	1415	GMIIHAGF_01937	BDLLHDOD_01937	OFCNCMBH_01939
gatA		Glutamyl-tRNA(Gln) amidotransferase subunit A	3	3	1	1	1223				1469	1469	1469	GMIIHAGF_00472	BDLLHDOD_00472	OFCNCMBH_00474
tagO		putative undecaprenyl-phosphate N-acetylglucosaminyl 1-phosphate transferase	3	3	1	1	2467				1148	1148	1148	GMIIHAGF_01737	BDLLHDOD_01737	OFCNCMBH_01739
murJ_1		Lipid II flippase MurJ	3	3	1	1	973				1589	1589	1589	GMIIHAGF_00196	BDLLHDOD_00196	OFCNCMBH_00198
group_1070		hypothetical protein	3	3	1	1	903				1238	1238	1238	GMIIHAGF_00126	BDLLHDOD_00126	OFCNCMBH_00128
group_1071		hypothetical protein	3	3	1	1	902				398	398	398	GMIIHAGF_00125	BDLLHDOD_00125	OFCNCMBH_00127
speG		Spermidine N(1)-acetyltransferase	3	3	1	1	960				491	491	491	GMIIHAGF_00183	BDLLHDOD_00183	OFCNCMBH_00185
tkt		Transketolase	3	3	1	1	2044				1994	1994	1994	GMIIHAGF_01313	BDLLHDOD_01313	OFCNCMBH_01315
group_1074		hypothetical protein	3	3	1	1	1938				548	548	548	GMIIHAGF_01207	BDLLHDOD_01207	OFCNCMBH_01209
mapP		Maltose 6'-phosphate phosphatase	3	3	1	1	1438				824	824	824	GMIIHAGF_00688	BDLLHDOD_00688	OFCNCMBH_00690
tagF_1		Teichoic acid poly(glycerol phosphate) polymerase	3	3	1	1	2442				1211	1211	1211	GMIIHAGF_01712	BDLLHDOD_01712	OFCNCMBH_01714
tagU_2		Polyisoprenyl-teichoic acid--peptidoglycan teichoic acid transferase TagU	3	3	1	1	1733				911	911	911	GMIIHAGF_00999	BDLLHDOD_00999	OFCNCMBH_01001
group_1078		hypothetical protein	3	3	1	1	646				800	800	800	GMIIHAGF_01912	BDLLHDOD_01912	OFCNCMBH_01914
lplJ_1		Lipoate-protein ligase LplJ	3	3	1	1	1146				1013	1013	1013	GMIIHAGF_00394	BDLLHDOD_00395	OFCNCMBH_00397
group_108		hypothetical protein	3	3	1	1	820				530	530	530	GMIIHAGF_00045	BDLLHDOD_00045	OFCNCMBH_00045
fabF_2		3-oxoacyl-[acyl-carrier-protein] synthase 2	3	3	1	1	379				1235	1235	1235	GMIIHAGF_02181	BDLLHDOD_02181	OFCNCMBH_02183
group_1081		hypothetical protein	3	3	1	1	1036				419	419	419	GMIIHAGF_00284	BDLLHDOD_00285	OFCNCMBH_00287
ugl_1		Unsaturated chondroitin disaccharide hydrolase	3	3	1	1	1302				1163	1163	1163	GMIIHAGF_00552	BDLLHDOD_00552	OFCNCMBH_00554
group_1083		Putative universal stress protein	3	3	1	1	1591				425	425	425	GMIIHAGF_00856	BDLLHDOD_00856	OFCNCMBH_00858
group_1084		hypothetical protein	3	3	1	1	265				926	926	926	GMIIHAGF_02297	BDLLHDOD_02297	OFCNCMBH_02299
mntH_1		Divalent metal cation transporter MntH	3	3	1	1	1590				1598	1598	1598	GMIIHAGF_00855	BDLLHDOD_00855	OFCNCMBH_00857
gmk_2		Guanylate kinase	3	3	1	1	175				614	614	614	GMIIHAGF_02387	BDLLHDOD_02387	OFCNCMBH_02389
frlB		Fructosamine deglycase FrlB	3	3	1	1	2350				1004	1004	1004	GMIIHAGF_01619	BDLLHDOD_01619	OFCNCMBH_01621
group_1088		hypothetical protein	3	3	1	1	1442				293	293	293	GMIIHAGF_00692	BDLLHDOD_00692	OFCNCMBH_00694
rplL		50S ribosomal protein L7/L12	3	3	1	1	483				368	368	368	GMIIHAGF_02076	BDLLHDOD_02076	OFCNCMBH_02078
group_109		hypothetical protein	3	3	1	1	1947				434	434	434	GMIIHAGF_01216	BDLLHDOD_01216	OFCNCMBH_01218
rpsI		30S ribosomal protein S9	3	3	1	1	88				392	392	392	GMIIHAGF_02474	BDLLHDOD_02474	OFCNCMBH_02476
degV_2		Protein DegV	3	3	1	1	2033				848	848	848	GMIIHAGF_01302	BDLLHDOD_01302	OFCNCMBH_01304
adhA		Alcohol dehydrogenase 1	3	3	1	1	2273				1016	1016	1016	GMIIHAGF_01542	BDLLHDOD_01542	OFCNCMBH_01544
group_1093		Pyruvate:ferredoxin oxidoreductase	3	3	1	1	621				3533	3533	3533	GMIIHAGF_01938	BDLLHDOD_01938	OFCNCMBH_01940
rpsU		30S ribosomal protein S21	3	3	1	1	712				176	176	176	GMIIHAGF_01846	BDLLHDOD_01846	OFCNCMBH_01848
group_1095		hypothetical protein	3	3	1	1	2468				908	908	908	GMIIHAGF_01738	BDLLHDOD_01738	OFCNCMBH_01740
group_1096		hypothetical protein	3	3	1	1	2335				161	161	161	GMIIHAGF_01604	BDLLHDOD_01604	OFCNCMBH_01606
group_1097		hypothetical protein	3	3	1	1	1865				458	458	458	GMIIHAGF_01134	BDLLHDOD_01134	OFCNCMBH_01136
yqeY		putative protein YqeY	3	3	1	1	713				449	449	449	GMIIHAGF_01845	BDLLHDOD_01845	OFCNCMBH_01847
mutS2_1		Endonuclease MutS2	3	3	1	1	1939				2366	2366	2366	GMIIHAGF_01208	BDLLHDOD_01208	OFCNCMBH_01210
group_11		hypothetical protein	3	3	1	1	236				230	230	230	GMIIHAGF_02326	BDLLHDOD_02326	OFCNCMBH_02328
udk		Uridine kinase	3	3	1	1	1314				629	629	629	GMIIHAGF_00564	BDLLHDOD_00564	OFCNCMBH_00566
group_1100		hypothetical protein	3	3	1	1	2193				1100	1100	1100	GMIIHAGF_01462	BDLLHDOD_01462	OFCNCMBH_01464
group_1101		hypothetical protein	3	3	1	1	484				1502	1502	1502	GMIIHAGF_02075	BDLLHDOD_02075	OFCNCMBH_02077
ptsG_1		PTS system glucose-specific EIICBA component	3	3	1	1	1437				2168	2168	2168	GMIIHAGF_00687	BDLLHDOD_00687	OFCNCMBH_00689
yrrK		Putative pre-16S rRNA nuclease	3	3	1	1	1725				422	422	422	GMIIHAGF_00991	BDLLHDOD_00991	OFCNCMBH_00993
citX		Apo-citrate lyase phosphoribosyl-dephospho-CoA transferase	3	3	1	1	16				548	548	548	GMIIHAGF_02554	BDLLHDOD_02554	OFCNCMBH_02556
glxR		2-hydroxy-3-oxopropionate reductase	3	3	1	1	371				890	890	890	GMIIHAGF_02189	BDLLHDOD_02189	OFCNCMBH_02191
dauA		C4-dicarboxylic acid transporter DauA	3	3	1	1	280				1619	1619	1619	GMIIHAGF_02282	BDLLHDOD_02282	OFCNCMBH_02284
sigW		ECF RNA polymerase sigma factor SigW	3	3	1	1	1964				509	509	509	GMIIHAGF_01233	BDLLHDOD_01233	OFCNCMBH_01235
group_1108		hypothetical protein	3	3	1	1	170				470	470	470	GMIIHAGF_02392	BDLLHDOD_02392	OFCNCMBH_02394
ylaC		RNA polymerase sigma factor YlaC	3	3	1	1	264				464	464	464	GMIIHAGF_02298	BDLLHDOD_02298	OFCNCMBH_02300
pyrG		CTP synthase	3	3	1	1	1674				1610	1610	1610	GMIIHAGF_00940	BDLLHDOD_00940	OFCNCMBH_00942
group_1110		hypothetical protein	3	3	1	1	174				1481	1481	1481	GMIIHAGF_02388	BDLLHDOD_02388	OFCNCMBH_02390
rimI		N-alpha-acetyltransferase RimI	3	3	1	1	655				542	542	542	GMIIHAGF_01903	BDLLHDOD_01903	OFCNCMBH_01905
glnA		Glutamine synthetase	3	3	1	1	2433				1340	1340	1340	GMIIHAGF_01703	BDLLHDOD_01703	OFCNCMBH_01705
group_1113		hypothetical protein	3	3	1	1	2342				650	650	650	GMIIHAGF_01611	BDLLHDOD_01611	OFCNCMBH_01613
group_1114		hypothetical protein	3	3	1	1	6				695	695	695	GMIIHAGF_02564	BDLLHDOD_02564	OFCNCMBH_02566
yqeN		putative protein YqeN	3	3	1	1	683				1028	1028	1028	GMIIHAGF_01875	BDLLHDOD_01875	OFCNCMBH_01877
trpS		Tryptophan--tRNA ligase	3	3	1	1	514				1010	1010	1010	GMIIHAGF_02045	BDLLHDOD_02045	OFCNCMBH_02047
patB		Cystathionine beta-lyase PatB	3	3	1	1	366				1166	1166	1166	GMIIHAGF_02196	BDLLHDOD_02196	OFCNCMBH_02198
group_1118		Putative multidrug export ATP-binding/permease protein	3	3	1	1	513				1715	1715	1715	GMIIHAGF_02046	BDLLHDOD_02046	OFCNCMBH_02048
group_1119		hypothetical protein	3	3	1	1	118				800	800	800	GMIIHAGF_02444	BDLLHDOD_02444	OFCNCMBH_02446
group_112		hypothetical protein	3	3	1	1	334				599	599	599	GMIIHAGF_02228	BDLLHDOD_02228	OFCNCMBH_02230
yugI		General stress protein 13	3	3	1	1	367				368	368	368	GMIIHAGF_02195	BDLLHDOD_02195	OFCNCMBH_02197
rplS		50S ribosomal protein L19	3	3	1	1	2303				347	347	347	GMIIHAGF_01572	BDLLHDOD_01572	OFCNCMBH_01574
comEC		ComE operon protein 3	3	3	1	1	682				2129	2129	2129	GMIIHAGF_01876	BDLLHDOD_01876	OFCNCMBH_01878
group_1123		hypothetical protein	3	3	1	1	238				785	785	785	GMIIHAGF_02324	BDLLHDOD_02324	OFCNCMBH_02326
hmpT		Thiamine precursor transporter HmpT	3	3	1	1	2367				506	506	506	GMIIHAGF_01636	BDLLHDOD_01636	OFCNCMBH_01638
group_1125		hypothetical protein	3	3	1	1	1839				2636	2636	2636	GMIIHAGF_01106	BDLLHDOD_01106	OFCNCMBH_01108
ybaK		Cys-tRNA(Pro)/Cys-tRNA(Cys) deacylase YbaK	3	3	1	1	2183				494	494	494	GMIIHAGF_01452	BDLLHDOD_01452	OFCNCMBH_01454
group_1127		putative ABC transporter ATP-binding protein	3	3	1	1	1838				701	701	701	GMIIHAGF_01105	BDLLHDOD_01105	OFCNCMBH_01107
group_1128		hypothetical protein	3	3	1	1	2366				569	569	569	GMIIHAGF_01635	BDLLHDOD_01635	OFCNCMBH_01637
group_1129		Putative two-component membrane permease complex subunit SMU_747c	3	3	1	1	1720				914	914	914	GMIIHAGF_00986	BDLLHDOD_00986	OFCNCMBH_00988
bglF_3		PTS system beta-glucoside-specific EIIBCA component	3	3	1	1	2067				1880	1880	1880	GMIIHAGF_01336	BDLLHDOD_01336	OFCNCMBH_01338
galK_2		Galactokinase	3	3	1	1	1601				1163	1163	1163	GMIIHAGF_00866	BDLLHDOD_00866	OFCNCMBH_00868
yfnB_1		Putative HAD-hydrolase YfnB	3	3	1	1	1312				680	680	680	GMIIHAGF_00562	BDLLHDOD_00562	OFCNCMBH_00564
arlR		Response regulator ArlR	3	3	1	1	1534				686	686	686	GMIIHAGF_00786	BDLLHDOD_00786	OFCNCMBH_00788
sgbH		3-keto-L-gulonate-6-phosphate decarboxylase SgbH	3	3	1	1	1657				638	638	638	GMIIHAGF_00923	BDLLHDOD_00923	OFCNCMBH_00925
gnd		6-phosphogluconate dehydrogenase, decarboxylating	3	3	1	1	1533				1421	1421	1421	GMIIHAGF_00785	BDLLHDOD_00785	OFCNCMBH_00787
yycJ		Putative metallo-hydrolase YycJ	3	3	1	1	1719				806	806	806	GMIIHAGF_00985	BDLLHDOD_00985	OFCNCMBH_00987
mro		Aldose 1-epimerase	3	3	1	1	1600				1037	1037	1037	GMIIHAGF_00865	BDLLHDOD_00865	OFCNCMBH_00867
group_1137		hypothetical protein	3	3	1	1	855				6098	6098	6098	GMIIHAGF_00080	BDLLHDOD_00080	OFCNCMBH_00080
murR_2		HTH-type transcriptional regulator MurR	3	3	1	1	1193				746	746	746	GMIIHAGF_00442	BDLLHDOD_00442	OFCNCMBH_00444
group_1139		hypothetical protein	3	3	1	1	1472				371	371	371	GMIIHAGF_00723	BDLLHDOD_00723	OFCNCMBH_00725
group_114		hypothetical protein	3	3	1	1	1790				299	299	299	GMIIHAGF_01056	BDLLHDOD_01056	OFCNCMBH_01058
emrB_1		Multidrug export protein EmrB	3	3	1	1	1074				1475	1475	1475	GMIIHAGF_00322	BDLLHDOD_00323	OFCNCMBH_00325
codB		Cytosine permease	3	3	1	1	52				1268	1268	1268	GMIIHAGF_02510	BDLLHDOD_02510	OFCNCMBH_02512
group_1142		Aspartate aminotransferase	3	3	1	1	1374				1154	1154	1154	GMIIHAGF_00624	BDLLHDOD_00624	OFCNCMBH_00626
group_1143		Fumarate reductase flavoprotein subunit	3	3	1	1	623				1517	1517	1517	GMIIHAGF_01936	BDLLHDOD_01936	OFCNCMBH_01938
yqfL_2		Putative pyruvate, phosphate dikinase regulatory protein	3	3	1	1	710				857	857	857	GMIIHAGF_01848	BDLLHDOD_01848	OFCNCMBH_01850
cadA		Cadmium, zinc and cobalt-transporting ATPase	3	3	1	1	1936				2102	2102	2102	GMIIHAGF_01205	BDLLHDOD_01205	OFCNCMBH_01207
citN		Citrate transporter	3	3	1	1	7				1397	1397	1397	GMIIHAGF_02563	BDLLHDOD_02563	OFCNCMBH_02565
group_1147		hypothetical protein	3	3	1	1	2190				662	662	662	GMIIHAGF_01459	BDLLHDOD_01459	OFCNCMBH_01461
rplA		50S ribosomal protein L1	3	3	1	1	481				689	689	689	GMIIHAGF_02078	BDLLHDOD_02078	OFCNCMBH_02080
group_1149		hypothetical protein	3	3	1	1	904				314	314	314	GMIIHAGF_00127	BDLLHDOD_00127	OFCNCMBH_00129
yheH		putative multidrug resistance ABC transporter ATP-binding/permease protein YheH	3	3	1	1	2185				1784	1784	1784	GMIIHAGF_01454	BDLLHDOD_01454	OFCNCMBH_01456
wbbL		N-acetylglucosaminyl-diphospho-decaprenol L-rhamnosyltransferase	3	3	1	1	2466				782	782	782	GMIIHAGF_01736	BDLLHDOD_01736	OFCNCMBH_01738
group_1151		hypothetical protein	3	3	1	1	2465				827	827	827	GMIIHAGF_01735	BDLLHDOD_01735	OFCNCMBH_01737
group_1152		hypothetical protein	3	3	1	1	1073				704	704	704	GMIIHAGF_00321	BDLLHDOD_00322	OFCNCMBH_00324
bglC_1		Aryl-phospho-beta-D-glucosidase BglC	3	3	1	1	1764				1433	1433	1433	GMIIHAGF_01030	BDLLHDOD_01030	OFCNCMBH_01032
zapA		Cell division protein ZapA	3	3	1	1	1937				443	443	443	GMIIHAGF_01206	BDLLHDOD_01206	OFCNCMBH_01208
group_1155		hypothetical protein	3	3	1	1	119				758	758	758	GMIIHAGF_02443	BDLLHDOD_02443	OFCNCMBH_02445
tdk		Thymidine kinase	3	3	1	1	624				584	584	584	GMIIHAGF_01935	BDLLHDOD_01935	OFCNCMBH_01937
pduL		Phosphate propanoyltransferase	3	3	1	1	2081				626	626	626	GMIIHAGF_01350	BDLLHDOD_01350	OFCNCMBH_01352
group_1158		hypothetical protein	3	3	1	1	239				626	626	626	GMIIHAGF_02323	BDLLHDOD_02323	OFCNCMBH_02325
truA_2		tRNA pseudouridine synthase A	3	3	1	1	267				740	740	740	GMIIHAGF_02295	BDLLHDOD_02295	OFCNCMBH_02297
group_116		hypothetical protein	3	3	1	1	1470				110	110	110	GMIIHAGF_00721	BDLLHDOD_00721	OFCNCMBH_00723
pucR_2		Purine catabolism regulatory protein	3	3	1	1	1592				1670	1670	1670	GMIIHAGF_00857	BDLLHDOD_00857	OFCNCMBH_00859
priA		Primosomal protein N'	3	3	1	1	177				2432	2432	2432	GMIIHAGF_02385	BDLLHDOD_02385	OFCNCMBH_02387
ybhL		Inner membrane protein YbhL	3	3	1	1	2310				686	686	686	GMIIHAGF_01579	BDLLHDOD_01579	OFCNCMBH_01581
trmB		tRNA (guanine-N(7)-)-methyltransferase	3	3	1	1	1192				644	644	644	GMIIHAGF_00441	BDLLHDOD_00441	OFCNCMBH_00443
rpoZ		DNA-directed RNA polymerase subunit omega	3	3	1	1	176				302	302	302	GMIIHAGF_02386	BDLLHDOD_02386	OFCNCMBH_02388
rsuA_2		Ribosomal small subunit pseudouridine synthase A	3	3	1	1	1311				782	782	782	GMIIHAGF_00561	BDLLHDOD_00561	OFCNCMBH_00563
group_1166		hypothetical protein	3	3	1	1	266				1781	1781	1781	GMIIHAGF_02296	BDLLHDOD_02296	OFCNCMBH_02298
zur		Zinc-specific metallo-regulatory protein	3	3	1	1	711				434	434	434	GMIIHAGF_01847	BDLLHDOD_01847	OFCNCMBH_01849
rplJ		50S ribosomal protein L10	3	3	1	1	482				500	500	500	GMIIHAGF_02077	BDLLHDOD_02077	OFCNCMBH_02079
rnhA		14.7 kDa ribonuclease H-like protein	3	3	1	1	2182				407	407	407	GMIIHAGF_01451	BDLLHDOD_01451	OFCNCMBH_01453
group_117		Putative gluconeogenesis factor	3	3	1	1	1261				995	995	995	GMIIHAGF_00510	BDLLHDOD_00510	OFCNCMBH_00512
group_1170		hypothetical protein	3	3	1	1	905				266	266	266	GMIIHAGF_00128	BDLLHDOD_00128	OFCNCMBH_00130
cas2		CRISPR-associated endoribonuclease Cas2	3	3	1	1	1171				329	329	329	GMIIHAGF_00420	BDLLHDOD_00420	OFCNCMBH_00422
yesR		Unsaturated rhamnogalacturonyl hydrolase YesR	3	3	1	1	1081				1106	1106	1106	GMIIHAGF_00329	BDLLHDOD_00330	OFCNCMBH_00332
ulaE		L-ribulose-5-phosphate 3-epimerase UlaE	3	3	1	1	1658				860	860	860	GMIIHAGF_00924	BDLLHDOD_00924	OFCNCMBH_00926
mraZ		Transcriptional regulator MraZ	3	3	1	1	1473				437	437	437	GMIIHAGF_00724	BDLLHDOD_00724	OFCNCMBH_00726
malP		Maltose phosphorylase	3	3	1	1	1436				2294	2294	2294	GMIIHAGF_00686	BDLLHDOD_00686	OFCNCMBH_00688
dppE_4		Dipeptide-binding protein DppE	3	3	1	1	1593				1661	1661	1661	GMIIHAGF_00858	BDLLHDOD_00858	OFCNCMBH_00860
group_1177		hypothetical protein	3	3	1	1	1200				1145	1145	1145	GMIIHAGF_00449	BDLLHDOD_00449	OFCNCMBH_00451
group_1178		hypothetical protein	3	3	1	1	2302				905	905	905	GMIIHAGF_01571	BDLLHDOD_01571	OFCNCMBH_01573
group_1179		hypothetical protein	3	3	1	1	1251				449	449	449	GMIIHAGF_00500	BDLLHDOD_00500	OFCNCMBH_00502
nusA		Transcription termination/antitermination protein NusA	3	3	1	1	1789				1199	1199	1199	GMIIHAGF_01055	BDLLHDOD_01055	OFCNCMBH_01057
group_1180		hypothetical protein	3	3	1	1	1319				356	356	356	GMIIHAGF_00569	BDLLHDOD_00569	OFCNCMBH_00571
group_1181		hypothetical protein	3	3	1	1	1092				200	200	200	GMIIHAGF_00340	BDLLHDOD_00341	OFCNCMBH_00343
group_1182		hypothetical protein	3	3	1	1	1373				311	311	311	GMIIHAGF_00623	BDLLHDOD_00623	OFCNCMBH_00625
pgmB		Beta-phosphoglucomutase	3	3	1	1	1435				668	668	668	GMIIHAGF_00685	BDLLHDOD_00685	OFCNCMBH_00687
proC_1		Pyrroline-5-carboxylate reductase	3	3	1	1	1439				815	815	815	GMIIHAGF_00689	BDLLHDOD_00689	OFCNCMBH_00691
group_1185		hypothetical protein	3	3	1	1	373				440	440	440	GMIIHAGF_02187	BDLLHDOD_02187	OFCNCMBH_02189
lacD_1		Tagatose 1,6-diphosphate aldolase	3	3	1	1	1197				977	977	977	GMIIHAGF_00446	BDLLHDOD_00446	OFCNCMBH_00448
group_1187		Putative TrmH family tRNA/rRNA methyltransferase	3	3	1	1	819				857	857	857	GMIIHAGF_00044	BDLLHDOD_00044	OFCNCMBH_00044
npr_1		NADH peroxidase	3	3	1	1	1732				1343	1343	1343	GMIIHAGF_00998	BDLLHDOD_00998	OFCNCMBH_01000
ndoA_1		Endoribonuclease EndoA	3	3	1	1	1315				341	341	341	GMIIHAGF_00565	BDLLHDOD_00565	OFCNCMBH_00567
bglC_2		Aryl-phospho-beta-D-glucosidase BglC	3	3	1	1	2066				1409	1409	1409	GMIIHAGF_01335	BDLLHDOD_01335	OFCNCMBH_01337
group_1190		hypothetical protein	3	3	1	1	1597				422	422	422	GMIIHAGF_00862	BDLLHDOD_00862	OFCNCMBH_00864
walK		Sensor histidine kinase WalK	3	3	1	1	1716				1829	1829	1829	GMIIHAGF_00982	BDLLHDOD_00982	OFCNCMBH_00984
group_1192		hypothetical protein	3	3	1	1	271				1448	1448	1448	GMIIHAGF_02291	BDLLHDOD_02291	OFCNCMBH_02293
iolG_1		Inositol 2-dehydrogenase/D-chiro-inositol 3-dehydrogenase	3	3	1	1	1316				965	965	965	GMIIHAGF_00566	BDLLHDOD_00566	OFCNCMBH_00568
mngA		PTS system 2-O-alpha-mannosyl-D-glycerate-specific EIIABC component	3	3	1	1	1196				461	461	461	GMIIHAGF_00445	BDLLHDOD_00445	OFCNCMBH_00447
pth		Peptidyl-tRNA hydrolase	3	3	1	1	971				566	566	566	GMIIHAGF_00194	BDLLHDOD_00194	OFCNCMBH_00196
ccpA_2		Catabolite control protein A	3	3	1	1	1945				998	998	998	GMIIHAGF_01214	BDLLHDOD_01214	OFCNCMBH_01216
stp_2		Serine/threonine phosphatase stp	3	3	1	1	181				749	749	749	GMIIHAGF_02381	BDLLHDOD_02381	OFCNCMBH_02383
group_1198		hypothetical protein	3	3	1	1	2349				350	350	350	GMIIHAGF_01618	BDLLHDOD_01618	OFCNCMBH_01620
pyk		Pyruvate kinase	3	3	1	1	1530				1757	1757	1757	GMIIHAGF_00782	BDLLHDOD_00782	OFCNCMBH_00784
strA		Sortase A	3	3	1	1	237				734	734	734	GMIIHAGF_02325	BDLLHDOD_02325	OFCNCMBH_02327
pucA		putative xanthine dehydrogenase subunit A	3	3	1	1	609				1007	1007	1007	GMIIHAGF_01950	BDLLHDOD_01950	OFCNCMBH_01952
group_1200		hypothetical protein	3	3	1	1	1844				608	608	608	GMIIHAGF_01113	BDLLHDOD_01113	OFCNCMBH_01115
allD		Ureidoglycolate dehydrogenase (NAD(+))	3	3	1	1	1045				1061	1061	1061	GMIIHAGF_00293	BDLLHDOD_00294	OFCNCMBH_00296
group_1202		hypothetical protein	3	3	1	1	1134				917	917	917	GMIIHAGF_00383	BDLLHDOD_00384	OFCNCMBH_00386
glyA		Serine hydroxymethyltransferase	3	3	1	1	628				1238	1238	1238	GMIIHAGF_01931	BDLLHDOD_01931	OFCNCMBH_01933
rmlB		dTDP-glucose 4,6-dehydratase	3	3	1	1	2461				1028	1028	1028	GMIIHAGF_01731	BDLLHDOD_01731	OFCNCMBH_01733
kdgA		KHG/KDPG aldolase	3	3	1	1	1077				647	647	647	GMIIHAGF_00325	BDLLHDOD_00326	OFCNCMBH_00328
kdgK		2-dehydro-3-deoxygluconokinase	3	3	1	1	1078				1007	1007	1007	GMIIHAGF_00326	BDLLHDOD_00327	OFCNCMBH_00329
group_1207		hypothetical protein	3	3	1	1	1932				971	971	971	GMIIHAGF_01201	BDLLHDOD_01201	OFCNCMBH_01203
mshD_1		Mycothiol acetyltransferase	3	3	1	1	1431				521	521	521	GMIIHAGF_00681	BDLLHDOD_00681	OFCNCMBH_00683
group_1209		hypothetical protein	3	3	1	1	2307				374	374	374	GMIIHAGF_01576	BDLLHDOD_01576	OFCNCMBH_01578
thiT		Thiamine transporter ThiT	3	3	1	1	240				575	575	575	GMIIHAGF_02322	BDLLHDOD_02322	OFCNCMBH_02324
ykuJ		putative protein YkuJ	3	3	1	1	372				230	230	230	GMIIHAGF_02188	BDLLHDOD_02188	OFCNCMBH_02190
dcuR		Transcriptional regulatory protein DcuR	3	3	1	1	1731				692	692	692	GMIIHAGF_00997	BDLLHDOD_00997	OFCNCMBH_00999
rpsT		30S ribosomal protein S20	3	3	1	1	686				251	251	251	GMIIHAGF_01872	BDLLHDOD_01872	OFCNCMBH_01874
rpoC		DNA-directed RNA polymerase subunit beta'	3	3	1	1	82				3653	3653	3653	GMIIHAGF_02480	BDLLHDOD_02480	OFCNCMBH_02482
group_1214		hypothetical protein	3	3	1	1	517				1178	1178	1178	GMIIHAGF_02042	BDLLHDOD_02042	OFCNCMBH_02044
group_1215		hypothetical protein	3	3	1	1	263				509	509	509	GMIIHAGF_02299	BDLLHDOD_02299	OFCNCMBH_02301
mntH_2		Divalent metal cation transporter MntH	3	3	1	1	2306				1361	1361	1361	GMIIHAGF_01575	BDLLHDOD_01575	OFCNCMBH_01577
group_1217		hypothetical protein	3	3	1	1	173				287	287	287	GMIIHAGF_02389	BDLLHDOD_02389	OFCNCMBH_02391
group_1218		hypothetical protein	3	3	1	1	2348				350	350	350	GMIIHAGF_01617	BDLLHDOD_01617	OFCNCMBH_01619
group_1219		hypothetical protein	3	3	1	1	2187				218	218	218	GMIIHAGF_01456	BDLLHDOD_01456	OFCNCMBH_01458
group_122		hypothetical protein	3	3	1	1	2480				353	353	353	GMIIHAGF_01750	BDLLHDOD_01750	OFCNCMBH_01752
rimP		Ribosome maturation factor RimP	3	3	1	1	1788				473	473	473	GMIIHAGF_01054	BDLLHDOD_01054	OFCNCMBH_01056
gltD		Glutamate synthase [NADPH] small chain	3	3	1	1	620				1418	1418	1418	GMIIHAGF_01939	BDLLHDOD_01939	OFCNCMBH_01941
group_1222		hypothetical protein	3	3	1	1	2065				161	161	161	GMIIHAGF_01334	BDLLHDOD_01334	OFCNCMBH_01336
map		Methionine aminopeptidase 1	3	3	1	1	2469				764	764	764	GMIIHAGF_01739	BDLLHDOD_01739	OFCNCMBH_01741
gap		Glyceraldehyde-3-phosphate dehydrogenase	3	3	1	1	2363				1001	1001	1001	GMIIHAGF_01632	BDLLHDOD_01632	OFCNCMBH_01634
fur		Ferric uptake regulation protein	3	3	1	1	1991				449	449	449	GMIIHAGF_01260	BDLLHDOD_01260	OFCNCMBH_01262
yheI		putative multidrug resistance ABC transporter ATP-binding/permease protein YheI	3	3	1	1	2186				1751	1751	1751	GMIIHAGF_01455	BDLLHDOD_01455	OFCNCMBH_01457
agaA		N-acetylgalactosamine-6-phosphate deacetylase	3	3	1	1	1835				1148	1148	1148	GMIIHAGF_01102	BDLLHDOD_01102	OFCNCMBH_01104
trxA		Thioredoxin	3	3	1	1	1940				314	314	314	GMIIHAGF_01209	BDLLHDOD_01209	OFCNCMBH_01211
pgk		Phosphoglycerate kinase	3	3	1	1	2362				1193	1193	1193	GMIIHAGF_01631	BDLLHDOD_01631	OFCNCMBH_01633
ulaA_1		Ascorbate-specific PTS system EIIC component	3	3	1	1	1655				1487	1487	1487	GMIIHAGF_00921	BDLLHDOD_00921	OFCNCMBH_00923
group_1230		hypothetical protein	3	3	1	1	1834				827	827	827	GMIIHAGF_01101	BDLLHDOD_01101	OFCNCMBH_01103
group_1231		hypothetical protein	3	3	1	1	2198				431	431	431	GMIIHAGF_01467	BDLLHDOD_01467	OFCNCMBH_01469
mrnC		Mini-ribonuclease 3	3	3	1	1	818				398	398	398	GMIIHAGF_00043	BDLLHDOD_00043	OFCNCMBH_00043
ldh_1		L-lactate dehydrogenase	3	3	1	1	970				992	992	992	GMIIHAGF_00193	BDLLHDOD_00193	OFCNCMBH_00195
yhaP_1		putative protein YhaP	3	3	1	1	1944				1262	1262	1262	GMIIHAGF_01213	BDLLHDOD_01213	OFCNCMBH_01215
ettA		Energy-dependent translational throttle protein EttA	3	3	1	1	2038				1895	1895	1895	GMIIHAGF_01307	BDLLHDOD_01307	OFCNCMBH_01309
rpmJ		50S ribosomal protein L36	3	3	1	1	947				116	116	116	GMIIHAGF_00170	BDLLHDOD_00170	OFCNCMBH_00172
malT		HTH-type transcriptional regulator MalT	3	3	1	1	1229				965	965	965	GMIIHAGF_00478	BDLLHDOD_00478	OFCNCMBH_00480
group_1238		hypothetical protein	3	3	1	1	2278				1457	1457	1457	GMIIHAGF_01547	BDLLHDOD_01547	OFCNCMBH_01549
dgs		Processive diacylglycerol alpha-glucosyltransferase	3	3	1	1	369				1004	1004	1004	GMIIHAGF_02191	BDLLHDOD_02191	OFCNCMBH_02193
group_124		hypothetical protein	3	3	1	1	120				1073	1073	1073	GMIIHAGF_02442	BDLLHDOD_02442	OFCNCMBH_02444
group_1240		hypothetical protein	3	3	1	1	1723				752	752	752	GMIIHAGF_00989	BDLLHDOD_00989	OFCNCMBH_00991
yehR		putative lipoprotein YehR	3	3	1	1	1135				449	449	449	GMIIHAGF_00384	BDLLHDOD_00385	OFCNCMBH_00387
melR_1		HTH-type transcriptional repressor MelR	3	3	1	1	1604				1004	1004	1004	GMIIHAGF_00869	BDLLHDOD_00869	OFCNCMBH_00871
group_1243		hypothetical protein	3	3	1	1	1046				1355	1355	1355	GMIIHAGF_00294	BDLLHDOD_00295	OFCNCMBH_00297
group_1244		hypothetical protein	3	3	1	1	1845				4247	4247	4247	GMIIHAGF_01114	BDLLHDOD_01114	OFCNCMBH_01116
group_1245		hypothetical protein	3	3	1	1	1448				293	293	293	GMIIHAGF_00698	BDLLHDOD_00698	OFCNCMBH_00700
group_1246		hypothetical protein	3	3	1	1	1432				209	209	209	GMIIHAGF_00682	BDLLHDOD_00682	OFCNCMBH_00684
group_1247		hypothetical protein	3	3	1	1	2448				203	203	203	GMIIHAGF_01718	BDLLHDOD_01718	OFCNCMBH_01720
spxA_1		Regulatory protein Spx	3	3	1	1	640				359	359	359	GMIIHAGF_01918	BDLLHDOD_01918	OFCNCMBH_01920
group_1249		hypothetical protein	3	3	1	1	687				1013	1013	1013	GMIIHAGF_01871	BDLLHDOD_01871	OFCNCMBH_01873
lsa(A)		ABC-F type ribosomal protection protein Lsa(A)	3	3	1	1	479				1496	1496	1496	GMIIHAGF_02080	BDLLHDOD_02080	OFCNCMBH_02082
group_1250		hypothetical protein	3	3	1	1	275				866	866	866	GMIIHAGF_02287	BDLLHDOD_02287	OFCNCMBH_02289
group_1251		hypothetical protein	3	3	1	1	1308				3014	3014	3014	GMIIHAGF_00558	BDLLHDOD_00558	OFCNCMBH_00560
pepF1		Oligoendopeptidase F, plasmid	3	3	1	1	518				1811	1811	1811	GMIIHAGF_02041	BDLLHDOD_02041	OFCNCMBH_02043
manZ_9		PTS system mannose-specific EIID component	3	3	1	1	165				872	872	872	GMIIHAGF_02397	BDLLHDOD_02397	OFCNCMBH_02399
hisS		Histidine--tRNA ligase	3	3	1	1	2370				1301	1301	1301	GMIIHAGF_01639	BDLLHDOD_01639	OFCNCMBH_01641
group_1255		hypothetical protein	3	3	1	1	1891				1619	1619	1619	GMIIHAGF_01160	BDLLHDOD_01160	OFCNCMBH_01162
modA		Molybdate-binding protein ModA	3	3	1	1	1933				800	800	800	GMIIHAGF_01202	BDLLHDOD_01202	OFCNCMBH_01204
group_1257		hypothetical protein	3	3	1	1	1842				233	233	233	GMIIHAGF_01109	BDLLHDOD_01109	OFCNCMBH_01111
gtaB		UTP--glucose-1-phosphate uridylyltransferase	3	3	1	1	2199				896	896	896	GMIIHAGF_01468	BDLLHDOD_01468	OFCNCMBH_01470
thyA		Thymidylate synthase	3	3	1	1	2039				947	947	947	GMIIHAGF_01308	BDLLHDOD_01308	OFCNCMBH_01310
rimM		Ribosome maturation factor RimM	3	3	1	1	2305				524	524	524	GMIIHAGF_01574	BDLLHDOD_01574	OFCNCMBH_01576
ywlC		Threonylcarbamoyl-AMP synthase	3	3	1	1	627				1022	1022	1022	GMIIHAGF_01932	BDLLHDOD_01932	OFCNCMBH_01934
group_1261		hypothetical protein	3	3	1	1	2279				1922	1922	1922	GMIIHAGF_01548	BDLLHDOD_01548	OFCNCMBH_01550
group_1262		hypothetical protein	3	3	1	1	1228				317	317	317	GMIIHAGF_00477	BDLLHDOD_00477	OFCNCMBH_00479
rfbC		dTDP-4-dehydrorhamnose 3,5-epimerase	3	3	1	1	2462				572	572	572	GMIIHAGF_01732	BDLLHDOD_01732	OFCNCMBH_01734
potB		Spermidine/putrescine transport system permease protein PotB	3	3	1	1	539				806	806	806	GMIIHAGF_02020	BDLLHDOD_02020	OFCNCMBH_02022
yumC		Ferredoxin--NADP reductase 2	3	3	1	1	363				1010	1010	1010	GMIIHAGF_02199	BDLLHDOD_02199	OFCNCMBH_02201
degA_2		HTH-type transcriptional regulator DegA	3	3	1	1	2064				983	983	983	GMIIHAGF_01333	BDLLHDOD_01333	OFCNCMBH_01335
group_1267		Calcium-transporting ATPase 1	3	3	1	1	270				2552	2552	2552	GMIIHAGF_02292	BDLLHDOD_02292	OFCNCMBH_02294
walR_1		Transcriptional regulatory protein WalR	3	3	1	1	1715				704	704	704	GMIIHAGF_00981	BDLLHDOD_00981	OFCNCMBH_00983
msrC		Free methionine-R-sulfoxide reductase	3	3	1	1	1596				479	479	479	GMIIHAGF_00861	BDLLHDOD_00861	OFCNCMBH_00863
group_127		hypothetical protein	3	3	1	1	8				362	362	362	GMIIHAGF_02562	BDLLHDOD_02562	OFCNCMBH_02564
rsmB		Ribosomal RNA small subunit methyltransferase B	3	3	1	1	180				1379	1379	1379	GMIIHAGF_02382	BDLLHDOD_02382	OFCNCMBH_02384
group_1271		hypothetical protein	3	3	1	1	1787				1886	1886	1886	GMIIHAGF_01053	BDLLHDOD_01053	OFCNCMBH_01055
pfkA		ATP-dependent 6-phosphofructokinase	3	3	1	1	1529				962	962	962	GMIIHAGF_00781	BDLLHDOD_00781	OFCNCMBH_00783
group_1273		hypothetical protein	3	3	1	1	1447				323	323	323	GMIIHAGF_00697	BDLLHDOD_00697	OFCNCMBH_00699
group_1274		hypothetical protein	3	3	1	1	2447				2456	2456	2456	GMIIHAGF_01717	BDLLHDOD_01717	OFCNCMBH_01719
group_1275		Glycine cleavage system H-like protein	3	3	1	1	641				323	323	323	GMIIHAGF_01917	BDLLHDOD_01917	OFCNCMBH_01919
group_1276		hypothetical protein	3	3	1	1	679				266	266	266	GMIIHAGF_01879	BDLLHDOD_01879	OFCNCMBH_01881
fdrA		Protein FdrA	3	3	1	1	274				1559	1559	1559	GMIIHAGF_02288	BDLLHDOD_02288	OFCNCMBH_02290
manZ_3		PTS system mannose-specific EIID component	3	3	1	1	1307				800	800	800	GMIIHAGF_00557	BDLLHDOD_00557	OFCNCMBH_00559
group_1279		hypothetical protein	3	3	1	1	510				776	776	776	GMIIHAGF_02049	BDLLHDOD_02049	OFCNCMBH_02051
group_128		hypothetical protein	3	3	1	1	1048				2294	2294	2294	GMIIHAGF_00296	BDLLHDOD_00297	OFCNCMBH_00299
sorA_4		PTS system sorbose-specific EIIC component	3	3	1	1	164				836	836	836	GMIIHAGF_02398	BDLLHDOD_02398	OFCNCMBH_02400
cutC		Copper homeostasis protein CutC	3	3	1	1	525				629	629	629	GMIIHAGF_02034	BDLLHDOD_02034	OFCNCMBH_02036
group_1282		hypothetical protein	3	3	1	1	126				791	791	791	GMIIHAGF_02436	BDLLHDOD_02436	OFCNCMBH_02438
rutB_1		Peroxyureidoacrylate/ureidoacrylate amidohydrolase RutB	3	3	1	1	208				500	500	500	GMIIHAGF_02354	BDLLHDOD_02354	OFCNCMBH_02356
ribZ		Riboflavin transporter RibZ	3	3	1	1	1906				1433	1433	1433	GMIIHAGF_01175	BDLLHDOD_01175	OFCNCMBH_01177
pepS		Aminopeptidase PepS	3	3	1	1	2473				1238	1238	1238	GMIIHAGF_01743	BDLLHDOD_01743	OFCNCMBH_01745
mta		HTH-type transcriptional activator mta	3	3	1	1	2153				755	755	755	GMIIHAGF_01422	BDLLHDOD_01422	OFCNCMBH_01424
group_1287		hypothetical protein	3	3	1	1	1907				674	674	674	GMIIHAGF_01176	BDLLHDOD_01176	OFCNCMBH_01178
napA_1		Na(+)/H(+) antiporter	3	3	1	1	1009				1163	1163	1163	GMIIHAGF_00257	BDLLHDOD_00258	OFCNCMBH_00260
group_1289		hypothetical protein	3	3	1	1	616				755	755	755	GMIIHAGF_01943	BDLLHDOD_01943	OFCNCMBH_01945
gcdC		Glutaconyl-CoA decarboxylase subunit gamma	3	3	1	1	9				401	401	401	GMIIHAGF_02561	BDLLHDOD_02561	OFCNCMBH_02563
yccF		Inner membrane protein YccF	3	3	1	1	127				383	383	383	GMIIHAGF_02435	BDLLHDOD_02435	OFCNCMBH_02437
manX_2		PTS system mannose-specific EIIAB component	3	3	1	1	793				992	992	992	GMIIHAGF_00018	BDLLHDOD_00018	OFCNCMBH_00018
pflB		Formate acetyltransferase	3	3	1	1	2073				2246	2246	2246	GMIIHAGF_01342	BDLLHDOD_01342	OFCNCMBH_01344
purF		Amidophosphoribosyltransferase	3	3	1	1	2233				1439	1439	1439	GMIIHAGF_01502	BDLLHDOD_01502	OFCNCMBH_01504
dinG_2		3'-5' exonuclease DinG	3	3	1	1	752				2771	2771	2771	GMIIHAGF_01806	BDLLHDOD_01806	OFCNCMBH_01808
mgtB		Magnesium-transporting ATPase, P-type 1	3	3	1	1	1823				2660	2660	2660	GMIIHAGF_01089	BDLLHDOD_01089	OFCNCMBH_01091
group_1296		hypothetical protein	3	3	1	1	753				506	506	506	GMIIHAGF_01805	BDLLHDOD_01805	OFCNCMBH_01807
manR		Transcriptional regulator ManR	3	3	1	1	1979				1481	1481	1481	GMIIHAGF_01248	BDLLHDOD_01248	OFCNCMBH_01250
group_1298		hypothetical protein	3	3	1	1	2375				485	485	485	GMIIHAGF_01644	BDLLHDOD_01644	OFCNCMBH_01646
rplO		50S ribosomal protein L15	3	3	1	1	943				440	440	440	GMIIHAGF_00166	BDLLHDOD_00166	OFCNCMBH_00168
group_13		putative glycosyltransferase	3	3	1	1	2438				980	980	980	GMIIHAGF_01708	BDLLHDOD_01708	OFCNCMBH_01710
esxA		Type VII secretion system extracellular protein A	3	3	1	1	1847				293	293	293	GMIIHAGF_01116	BDLLHDOD_01116	OFCNCMBH_01118
group_1300		hypothetical protein	3	3	1	1	1104				779	779	779	GMIIHAGF_00352	BDLLHDOD_00353	OFCNCMBH_00355
group_1301		hypothetical protein	3	3	1	1	807				467	467	467	GMIIHAGF_00032	BDLLHDOD_00032	OFCNCMBH_00032
group_1302		hypothetical protein	3	3	1	1	1344				2666	2666	2666	GMIIHAGF_00594	BDLLHDOD_00594	OFCNCMBH_00596
cysL_2		HTH-type transcriptional regulator CysL	3	3	1	1	1404				830	830	830	GMIIHAGF_00654	BDLLHDOD_00654	OFCNCMBH_00656
rpmD		50S ribosomal protein L30	3	3	1	1	942				179	179	179	GMIIHAGF_00165	BDLLHDOD_00165	OFCNCMBH_00167
copY		Transcriptional repressor CopY	3	3	1	1	1010				440	440	440	GMIIHAGF_00258	BDLLHDOD_00259	OFCNCMBH_00261
manX_1		PTS system mannose-specific EIIAB component	3	3	1	1	792				512	512	512	GMIIHAGF_00017	BDLLHDOD_00017	OFCNCMBH_00017
group_1307		hypothetical protein	3	3	1	1	1815				596	596	596	GMIIHAGF_01081	BDLLHDOD_01081	OFCNCMBH_01083
ilvE		Branched-chain-amino-acid aminotransferase	3	3	1	1	2244				1019	1019	1019	GMIIHAGF_01513	BDLLHDOD_01513	OFCNCMBH_01515
ptsG_2		PTS system glucose-specific EIICBA component	3	3	1	1	1978				1997	1997	1997	GMIIHAGF_01247	BDLLHDOD_01247	OFCNCMBH_01249
ldh_2		L-lactate dehydrogenase	3	3	1	1	1137				953	953	953	GMIIHAGF_00386	BDLLHDOD_00387	OFCNCMBH_00389
licC_3		Lichenan permease IIC component	3	3	1	1	1687				1355	1355	1355	GMIIHAGF_00953	BDLLHDOD_00953	OFCNCMBH_00955
licA		Lichenan-specific phosphotransferase enzyme IIA component	3	3	1	1	1502				320	320	320	GMIIHAGF_00753	BDLLHDOD_00753	OFCNCMBH_00755
carA		Carbamoyl-phosphate synthase small chain	3	3	1	1	2171				1103	1103	1103	GMIIHAGF_01440	BDLLHDOD_01440	OFCNCMBH_01442
group_1313		hypothetical protein	3	3	1	1	1816				323	323	323	GMIIHAGF_01082	BDLLHDOD_01082	OFCNCMBH_01084
gshAB		Glutathione biosynthesis bifunctional protein GshAB	3	3	1	1	209				2270	2270	2270	GMIIHAGF_02353	BDLLHDOD_02353	OFCNCMBH_02355
rlmA		23S rRNA (guanine(745)-N(1))-methyltransferase	3	3	1	1	526				845	845	845	GMIIHAGF_02033	BDLLHDOD_02033	OFCNCMBH_02035
btuD_3		Vitamin B12 import ATP-binding protein BtuD	3	3	1	1	1879				2339	2339	2339	GMIIHAGF_01148	BDLLHDOD_01148	OFCNCMBH_01150
group_1317		hypothetical protein	3	3	1	1	1562				245	245	245	GMIIHAGF_00827	BDLLHDOD_00827	OFCNCMBH_00829
group_1318		hypothetical protein	3	3	1	1	2474				380	380	380	GMIIHAGF_01744	BDLLHDOD_01744	OFCNCMBH_01746
group_1319		hypothetical protein	3	3	1	1	2080				599	599	599	GMIIHAGF_01349	BDLLHDOD_01349	OFCNCMBH_01351
ypjQ		putative protein YpjQ	3	3	1	1	1136				506	506	506	GMIIHAGF_00385	BDLLHDOD_00386	OFCNCMBH_00388
group_1320		hypothetical protein	3	3	1	1	615				257	257	257	GMIIHAGF_01944	BDLLHDOD_01944	OFCNCMBH_01946
sorB_2		PTS system sorbose-specific EIIB component	3	3	1	1	2291				497	497	497	GMIIHAGF_01560	BDLLHDOD_01560	OFCNCMBH_01562
group_1322		hypothetical protein	3	3	1	1	2240				866	866	866	GMIIHAGF_01509	BDLLHDOD_01509	OFCNCMBH_01511
dapX		putative N-acetyl-LL-diaminopimelate aminotransferase	3	3	1	1	2160				1178	1178	1178	GMIIHAGF_01429	BDLLHDOD_01429	OFCNCMBH_01431
group_1324		hypothetical protein	3	3	1	1	2007				221	221	221	GMIIHAGF_01276	BDLLHDOD_01276	OFCNCMBH_01278
rplN		50S ribosomal protein L14	3	3	1	1	934				368	368	368	GMIIHAGF_00157	BDLLHDOD_00157	OFCNCMBH_00159
ohrA		Organic hydroperoxide resistance protein OhrA	3	3	1	1	1103				401	401	401	GMIIHAGF_00351	BDLLHDOD_00352	OFCNCMBH_00354
group_1327		hypothetical protein	3	3	1	1	2006				1406	1406	1406	GMIIHAGF_01275	BDLLHDOD_01275	OFCNCMBH_01277
group_1328		hypothetical protein	3	3	1	1	806				509	509	509	GMIIHAGF_00031	BDLLHDOD_00031	OFCNCMBH_00031
yheS		putative ABC transporter ATP-binding protein YheS	3	3	1	1	551				1946	1946	1946	GMIIHAGF_02008	BDLLHDOD_02008	OFCNCMBH_02010
group_133		hypothetical protein	3	3	1	1	121				485	485	485	GMIIHAGF_02441	BDLLHDOD_02441	OFCNCMBH_02443
prmA		Ribosomal protein L11 methyltransferase	3	3	1	1	2374				947	947	947	GMIIHAGF_01643	BDLLHDOD_01643	OFCNCMBH_01645
group_1331		hypothetical protein	3	3	1	1	2051				470	470	470	GMIIHAGF_01320	BDLLHDOD_01320	OFCNCMBH_01322
group_1332		hypothetical protein	3	3	1	1	1320				356	356	356	GMIIHAGF_00570	BDLLHDOD_00570	OFCNCMBH_00572
group_1333		hypothetical protein	3	3	1	1	1343				230	230	230	GMIIHAGF_00593	BDLLHDOD_00593	OFCNCMBH_00595
group_1334		hypothetical protein	3	3	1	1	1878				500	500	500	GMIIHAGF_01147	BDLLHDOD_01147	OFCNCMBH_01149
group_1335		hypothetical protein	3	3	1	1	1563				89	89	89	GMIIHAGF_00828	BDLLHDOD_00828	OFCNCMBH_00830
group_1336		hypothetical protein	3	3	1	1	1403				1028	1028	1028	GMIIHAGF_00653	BDLLHDOD_00653	OFCNCMBH_00655
pflA		Pyruvate formate-lyase-activating enzyme	3	3	1	1	2072				764	764	764	GMIIHAGF_01341	BDLLHDOD_01341	OFCNCMBH_01343
group_1338		Protein SprT-like protein	3	3	1	1	1831				485	485	485	GMIIHAGF_01097	BDLLHDOD_01097	OFCNCMBH_01099
purM		Phosphoribosylformylglycinamidine cyclo-ligase	3	3	1	1	2232				1031	1031	1031	GMIIHAGF_01501	BDLLHDOD_01501	OFCNCMBH_01503
atzC_1		N-isopropylammelide isopropyl amidohydrolase	3	3	1	1	1047				1223	1223	1223	GMIIHAGF_00295	BDLLHDOD_00296	OFCNCMBH_00298
chrR		Quinone reductase	3	3	1	1	2152				554	554	554	GMIIHAGF_01421	BDLLHDOD_01421	OFCNCMBH_01423
group_1341		hypothetical protein	3	3	1	1	1201				1379	1379	1379	GMIIHAGF_00450	BDLLHDOD_00450	OFCNCMBH_00452
mhqA_1		Putative ring-cleaving dioxygenase MhqA	3	3	1	1	1017				974	974	974	GMIIHAGF_00265	BDLLHDOD_00266	OFCNCMBH_00268
rplX		50S ribosomal protein L24	3	3	1	1	935				311	311	311	GMIIHAGF_00158	BDLLHDOD_00158	OFCNCMBH_00160
sorF		PTS system sorbose-specific EIIA component	3	3	1	1	1111				419	419	419	GMIIHAGF_00359	BDLLHDOD_00360	OFCNCMBH_00362
group_1345		hypothetical protein	3	3	1	1	1688				266	266	266	GMIIHAGF_00954	BDLLHDOD_00954	OFCNCMBH_00956
gdnC		putative guanidinium efflux system subunit GdnC	3	3	1	1	1018				335	335	335	GMIIHAGF_00266	BDLLHDOD_00267	OFCNCMBH_00269
group_1347		hypothetical protein	3	3	1	1	2245				452	452	452	GMIIHAGF_01514	BDLLHDOD_01514	OFCNCMBH_01516
ispF		2-C-methyl-D-erythritol 2,4-cyclodiphosphate synthase	3	3	1	1	814				473	473	473	GMIIHAGF_00039	BDLLHDOD_00039	OFCNCMBH_00039
rex_1		Redox-sensing transcriptional repressor Rex	3	3	1	1	552				650	650	650	GMIIHAGF_02007	BDLLHDOD_02007	OFCNCMBH_02009
nagR_2		HTH-type transcriptional repressor NagR	3	3	1	1	1846				707	707	707	GMIIHAGF_01115	BDLLHDOD_01115	OFCNCMBH_01117
licC_2		Lichenan permease IIC component	3	3	1	1	1503				1277	1277	1277	GMIIHAGF_00754	BDLLHDOD_00754	OFCNCMBH_00756
murG		UDP-N-acetylglucosamine--N-acetylmuramyl-(pentapeptide) pyrophosphoryl-undecaprenol N-acetylglucosamine transferase	3	3	1	1	1479				1091	1091	1091	GMIIHAGF_00730	BDLLHDOD_00730	OFCNCMBH_00732
group_1352		hypothetical protein	3	3	1	1	1664				362	362	362	GMIIHAGF_00930	BDLLHDOD_00930	OFCNCMBH_00932
sorB_1		PTS system sorbose-specific EIIB component	3	3	1	1	1107				476	476	476	GMIIHAGF_00355	BDLLHDOD_00356	OFCNCMBH_00358
proB		Glutamate 5-kinase 1	3	3	1	1	810				815	815	815	GMIIHAGF_00035	BDLLHDOD_00035	OFCNCMBH_00035
scpA		Segregation and condensation protein A	3	3	1	1	2002				785	785	785	GMIIHAGF_01271	BDLLHDOD_01271	OFCNCMBH_01273
group_1356		hypothetical protein	3	3	1	1	1628				305	305	305	GMIIHAGF_00894	BDLLHDOD_00894	OFCNCMBH_00896
dut		Deoxyuridine 5'-triphosphate nucleotidohydrolase	3	3	1	1	811				479	479	479	GMIIHAGF_00036	BDLLHDOD_00036	OFCNCMBH_00036
tilS		tRNA(Ile)-lysidine synthase	3	3	1	1	977				1388	1388	1388	GMIIHAGF_00200	BDLLHDOD_00200	OFCNCMBH_00202
yhaM		3'-5' exoribonuclease YhaM	3	3	1	1	1185				944	944	944	GMIIHAGF_00434	BDLLHDOD_00434	OFCNCMBH_00436
group_136		hypothetical protein	3	3	1	1	1075				467	467	467	GMIIHAGF_00323	BDLLHDOD_00324	OFCNCMBH_00326
rplF		50S ribosomal protein L6	3	3	1	1	939				536	536	536	GMIIHAGF_00162	BDLLHDOD_00162	OFCNCMBH_00164
group_1361		Lytic chitin monooxygenase	3	3	1	1	1021				584	584	584	GMIIHAGF_00269	BDLLHDOD_00270	OFCNCMBH_00272
ybbH_2		putative HTH-type transcriptional regulator YbbH	3	3	1	1	1108				851	851	851	GMIIHAGF_00356	BDLLHDOD_00357	OFCNCMBH_00359
group_1363		hypothetical protein	3	3	1	1	745				536	536	536	GMIIHAGF_01813	BDLLHDOD_01813	OFCNCMBH_01815
trePP		Trehalose 6-phosphate phosphorylase	3	3	1	1	144				2711	2711	2711	GMIIHAGF_02418	BDLLHDOD_02418	OFCNCMBH_02420
bceB		Bacitracin export permease protein BceB	3	3	1	1	449				2096	2096	2096	GMIIHAGF_02110	BDLLHDOD_02110	OFCNCMBH_02112
group_1366		hypothetical protein	3	3	1	1	1758				764	764	764	GMIIHAGF_01024	BDLLHDOD_01024	OFCNCMBH_01026
phoP_1		Alkaline phosphatase synthesis transcriptional regulatory protein PhoP	3	3	1	1	2157				710	710	710	GMIIHAGF_01426	BDLLHDOD_01426	OFCNCMBH_01428
group_1368		hypothetical protein	3	3	1	1	2010				626	626	626	GMIIHAGF_01279	BDLLHDOD_01279	OFCNCMBH_01281
cspLA_1		Cold shock-like protein CspLA	3	3	1	1	1903				200	200	200	GMIIHAGF_01172	BDLLHDOD_01172	OFCNCMBH_01174
oppB		Oligopeptide transport system permease protein OppB	3	3	1	1	1390				941	941	941	GMIIHAGF_00640	BDLLHDOD_00640	OFCNCMBH_00642
ftsE		Cell division ATP-binding protein FtsE	3	3	1	1	2214				686	686	686	GMIIHAGF_01483	BDLLHDOD_01483	OFCNCMBH_01485
group_1371		hypothetical protein	3	3	1	1	396				581	581	581	GMIIHAGF_02164	BDLLHDOD_02164	OFCNCMBH_02166
group_1372		hypothetical protein	3	3	1	1	1013				1370	1370	1370	GMIIHAGF_00261	BDLLHDOD_00262	OFCNCMBH_00264
group_1373		hypothetical protein	3	3	1	1	130				1184	1184	1184	GMIIHAGF_02432	BDLLHDOD_02432	OFCNCMBH_02434
group_1374		hypothetical protein	3	3	1	1	2156				464	464	464	GMIIHAGF_01425	BDLLHDOD_01425	OFCNCMBH_01427
yccU		putative protein YccU	3	3	1	1	2076				428	428	428	GMIIHAGF_01345	BDLLHDOD_01345	OFCNCMBH_01347
purS		Phosphoribosylformylglycinamidine synthase subunit PurS	3	3	1	1	2236				251	251	251	GMIIHAGF_01505	BDLLHDOD_01505	OFCNCMBH_01507
nylA		6-aminohexanoate-cyclic-dimer hydrolase	3	3	1	1	299				1448	1448	1448	GMIIHAGF_02263	BDLLHDOD_02263	OFCNCMBH_02265
scaC		Manganese import ATP-binding protein ScaC	3	3	1	1	2411				749	749	749	GMIIHAGF_01680	BDLLHDOD_01680	OFCNCMBH_01682
purC		Phosphoribosylaminoimidazole-succinocarboxamide synthase	3	3	1	1	2237				713	713	713	GMIIHAGF_01506	BDLLHDOD_01506	OFCNCMBH_01508
group_138		hypothetical protein	3	3	1	1	1801				371	371	371	GMIIHAGF_01067	BDLLHDOD_01067	OFCNCMBH_01069
treR_2		HTH-type transcriptional regulator TreR	3	3	1	1	145				713	713	713	GMIIHAGF_02417	BDLLHDOD_02417	OFCNCMBH_02419
iolU_2		scyllo-inositol 2-dehydrogenase (NADP(+)) IolU	3	3	1	1	756				959	959	959	GMIIHAGF_01802	BDLLHDOD_01802	OFCNCMBH_01804
eutQ		Ethanolamine utilization protein EutQ	3	3	1	1	2077				443	443	443	GMIIHAGF_01346	BDLLHDOD_01346	OFCNCMBH_01348
group_1383		hypothetical protein	3	3	1	1	757				518	518	518	GMIIHAGF_01801	BDLLHDOD_01801	OFCNCMBH_01803
vraR		Response regulator protein VraR	3	3	1	1	352				632	632	632	GMIIHAGF_02210	BDLLHDOD_02210	OFCNCMBH_02212
yhaN		putative protein YhaN	3	3	1	1	1184				2711	2711	2711	GMIIHAGF_00433	BDLLHDOD_00433	OFCNCMBH_00435
group_1386		hypothetical protein	3	3	1	1	1605				494	494	494	GMIIHAGF_00870	BDLLHDOD_00870	OFCNCMBH_00872
bmr3		Multidrug resistance protein 3	3	3	1	1	1278				1466	1466	1466	GMIIHAGF_00528	BDLLHDOD_00528	OFCNCMBH_00530
hchA		Protein/nucleic acid deglycase HchA	3	3	1	1	877				680	680	680	GMIIHAGF_00100	BDLLHDOD_00100	OFCNCMBH_00102
group_1389		hypothetical protein	3	3	1	1	744				341	341	341	GMIIHAGF_01814	BDLLHDOD_01814	OFCNCMBH_01816
pfkB		ATP-dependent 6-phosphofructokinase isozyme 2	3	3	1	1	1194				926	926	926	GMIIHAGF_00443	BDLLHDOD_00443	OFCNCMBH_00445
group_1390		hypothetical protein	3	3	1	1	2108				863	863	863	GMIIHAGF_01377	BDLLHDOD_01377	OFCNCMBH_01379
cinA		Putative competence-damage inducible protein	3	3	1	1	131				1244	1244	1244	GMIIHAGF_02431	BDLLHDOD_02431	OFCNCMBH_02433
group_1392		putative transcriptional regulatory protein	3	3	1	1	1159				728	728	728	GMIIHAGF_00408	BDLLHDOD_00408	OFCNCMBH_00410
infA		Translation initiation factor IF-1	3	3	1	1	946				218	218	218	GMIIHAGF_00169	BDLLHDOD_00169	OFCNCMBH_00171
group_1394		hypothetical protein	3	3	1	1	1014				389	389	389	GMIIHAGF_00262	BDLLHDOD_00263	OFCNCMBH_00265
group_1395		hypothetical protein	3	3	1	1	1380				287	287	287	GMIIHAGF_00630	BDLLHDOD_00630	OFCNCMBH_00632
nrdF2		Ribonucleoside-diphosphate reductase subunit beta nrdF2	3	3	1	1	1120				965	965	965	GMIIHAGF_00368	BDLLHDOD_00369	OFCNCMBH_00371
group_1397		hypothetical protein	3	3	1	1	1902				1205	1205	1205	GMIIHAGF_01171	BDLLHDOD_01171	OFCNCMBH_01173
axeA		Cephalosporin-C deacetylase	3	3	1	1	1757				917	917	917	GMIIHAGF_01023	BDLLHDOD_01023	OFCNCMBH_01025
yidK		putative symporter YidK	3	3	1	1	2510				1595	1595	1595	GMIIHAGF_01780	BDLLHDOD_01780	OFCNCMBH_01782
fmt		Methionyl-tRNA formyltransferase	3	3	1	1	179				941	941	941	GMIIHAGF_02383	BDLLHDOD_02383	OFCNCMBH_02385
group_140		hypothetical protein	3	3	1	1	1471				965	965	965	GMIIHAGF_00722	BDLLHDOD_00722	OFCNCMBH_00724
ftsW_1		putative peptidoglycan glycosyltransferase FtsW	3	3	1	1	1819				1175	1175	1175	GMIIHAGF_01085	BDLLHDOD_01085	OFCNCMBH_01087
polC_1		DNA polymerase III PolC-type	3	3	1	1	749				4355	4355	4355	GMIIHAGF_01809	BDLLHDOD_01809	OFCNCMBH_01811
guaD		Guanine deaminase	3	3	1	1	698				1385	1385	1385	GMIIHAGF_01860	BDLLHDOD_01860	OFCNCMBH_01862
murA1_2		UDP-N-acetylglucosamine 1-carboxyvinyltransferase 1	3	3	1	1	579				1301	1301	1301	GMIIHAGF_01980	BDLLHDOD_01980	OFCNCMBH_01982
aadK		Aminoglycoside 6-adenylyltransferase	3	3	1	1	397				863	863	863	GMIIHAGF_02163	BDLLHDOD_02163	OFCNCMBH_02165
mrdB		Peptidoglycan glycosyltransferase MrdB	3	3	1	1	1820				1148	1148	1148	GMIIHAGF_01086	BDLLHDOD_01086	OFCNCMBH_01088
prfB		Peptide chain release factor 2	3	3	1	1	2215				983	983	983	GMIIHAGF_01484	BDLLHDOD_01484	OFCNCMBH_01486
metK		S-adenosylmethionine synthase	3	3	1	1	1277				1184	1184	1184	GMIIHAGF_00527	BDLLHDOD_00527	OFCNCMBH_00529
group_1408		hypothetical protein	3	3	1	1	298				665	665	665	GMIIHAGF_02264	BDLLHDOD_02264	OFCNCMBH_02266
rnhB		Ribonuclease HII	3	3	1	1	2109				767	767	767	GMIIHAGF_01378	BDLLHDOD_01378	OFCNCMBH_01380
group_141		hypothetical protein	3	3	1	1	241				362	362	362	GMIIHAGF_02321	BDLLHDOD_02321	OFCNCMBH_02323
sigV		RNA polymerase sigma factor SigV	3	3	1	1	123				497	497	497	GMIIHAGF_02439	BDLLHDOD_02439	OFCNCMBH_02441
group_1411		hypothetical protein	3	3	1	1	1158				509	509	509	GMIIHAGF_00407	BDLLHDOD_00407	OFCNCMBH_00409
rpsH		30S ribosomal protein S8	3	3	1	1	938				398	398	398	GMIIHAGF_00161	BDLLHDOD_00161	OFCNCMBH_00163
group_1413		hypothetical protein	3	3	1	1	1119				1286	1286	1286	GMIIHAGF_00367	BDLLHDOD_00368	OFCNCMBH_00370
group_1414		hypothetical protein	3	3	1	1	509				782	782	782	GMIIHAGF_02050	BDLLHDOD_02050	OFCNCMBH_02052
group_1415		hypothetical protein	3	3	1	1	1910				338	338	338	GMIIHAGF_01179	BDLLHDOD_01179	OFCNCMBH_01181
group_1416		hypothetical protein	3	3	1	1	232				509	509	509	GMIIHAGF_02330	BDLLHDOD_02330	OFCNCMBH_02332
scpB		Segregation and condensation protein B	3	3	1	1	2003				605	605	605	GMIIHAGF_01272	BDLLHDOD_01272	OFCNCMBH_01274
pstS1_1		Phosphate-binding protein PstS 1	3	3	1	1	2159				890	890	890	GMIIHAGF_01428	BDLLHDOD_01428	OFCNCMBH_01430
group_1419		hypothetical protein	3	3	1	1	1851				1172	1172	1172	GMIIHAGF_01120	BDLLHDOD_01120	OFCNCMBH_01122
group_142		hypothetical protein	3	3	1	1	1656				299	299	299	GMIIHAGF_00922	BDLLHDOD_00922	OFCNCMBH_00924
mutS2_2		Endonuclease MutS2	3	3	1	1	308				1913	1913	1913	GMIIHAGF_02254	BDLLHDOD_02254	OFCNCMBH_02256
rpsS		30S ribosomal protein S19	3	3	1	1	928				278	278	278	GMIIHAGF_00151	BDLLHDOD_00151	OFCNCMBH_00153
group_1422		hypothetical protein	3	3	1	1	2264				830	830	830	GMIIHAGF_01533	BDLLHDOD_01533	OFCNCMBH_01535
group_1423		hypothetical protein	3	3	1	1	499				296	296	296	GMIIHAGF_02060	BDLLHDOD_02060	OFCNCMBH_02062
murQ_1		N-acetylmuramic acid 6-phosphate etherase	3	3	1	1	1109				890	890	890	GMIIHAGF_00357	BDLLHDOD_00358	OFCNCMBH_00360
radA		DNA repair protein RadA	3	3	1	1	812				1370	1370	1370	GMIIHAGF_00037	BDLLHDOD_00037	OFCNCMBH_00037
group_1426		hypothetical protein	3	3	1	1	550				632	632	632	GMIIHAGF_02009	BDLLHDOD_02009	OFCNCMBH_02011
group_1427		hypothetical protein	3	3	1	1	1973				344	344	344	GMIIHAGF_01242	BDLLHDOD_01242	OFCNCMBH_01244
group_1428		hypothetical protein	3	3	1	1	1880				488	488	488	GMIIHAGF_01149	BDLLHDOD_01149	OFCNCMBH_01151
thrC		Threonine synthase	3	3	1	1	708				1055	1055	1055	GMIIHAGF_01850	BDLLHDOD_01850	OFCNCMBH_01852
ykoE		Putative HMP/thiamine permease protein YkoE	3	3	1	1	432				563	563	563	GMIIHAGF_02127	BDLLHDOD_02127	OFCNCMBH_02129
group_1430		hypothetical protein	3	3	1	1	1556				404	404	404	GMIIHAGF_00821	BDLLHDOD_00821	OFCNCMBH_00823
dnaC		Replicative DNA helicase	3	3	1	1	787				1367	1367	1367	GMIIHAGF_00012	BDLLHDOD_00012	OFCNCMBH_00012
alaA		Glutamate-pyruvate aminotransferase AlaA	3	3	1	1	1832				1217	1217	1217	GMIIHAGF_01099	BDLLHDOD_01099	OFCNCMBH_01101
ccmL		Carbon dioxide concentrating mechanism protein CcmL	3	3	1	1	2079				263	263	263	GMIIHAGF_01348	BDLLHDOD_01348	OFCNCMBH_01350
purE		N5-carboxyaminoimidazole ribonucleotide mutase	3	3	1	1	2239				488	488	488	GMIIHAGF_01508	BDLLHDOD_01508	OFCNCMBH_01510
group_1435		hypothetical protein	3	3	1	1	406				251	251	251	GMIIHAGF_02153	BDLLHDOD_02153	OFCNCMBH_02155
phoR		Alkaline phosphatase synthesis sensor protein PhoR	3	3	1	1	2158				1775	1775	1775	GMIIHAGF_01427	BDLLHDOD_01427	OFCNCMBH_01429
cshA		ATP-dependent RNA helicase CshA	3	3	1	1	1334				1547	1547	1547	GMIIHAGF_00584	BDLLHDOD_00584	OFCNCMBH_00586
rplE		50S ribosomal protein L5	3	3	1	1	936				539	539	539	GMIIHAGF_00159	BDLLHDOD_00159	OFCNCMBH_00161
bglA_2		Aryl-phospho-beta-D-glucosidase BglA	3	3	1	1	1004				1430	1430	1430	GMIIHAGF_00252	BDLLHDOD_00253	OFCNCMBH_00255
group_144		hypothetical protein	3	3	1	1	1379				377	377	377	GMIIHAGF_00629	BDLLHDOD_00629	OFCNCMBH_00631
group_1440		hypothetical protein	3	3	1	1	1575				2072	2072	2072	GMIIHAGF_00840	BDLLHDOD_00840	OFCNCMBH_00842
yfeW_1		Putative D-alanyl-D-alanine carboxypeptidase	3	3	1	1	1110				989	989	989	GMIIHAGF_00358	BDLLHDOD_00359	OFCNCMBH_00361
yacL		putative PIN and TRAM-domain containing protein YacL	3	3	1	1	813				1145	1145	1145	GMIIHAGF_00038	BDLLHDOD_00038	OFCNCMBH_00038
group_1443		hypothetical protein	3	3	1	1	558				710	710	710	GMIIHAGF_02001	BDLLHDOD_02001	OFCNCMBH_02003
group_1444		hypothetical protein	3	3	1	1	147				704	704	704	GMIIHAGF_02415	BDLLHDOD_02415	OFCNCMBH_02417
group_1445		hypothetical protein	3	3	1	1	1872				716	716	716	GMIIHAGF_01141	BDLLHDOD_01141	OFCNCMBH_01143
group_1446		hypothetical protein	3	3	1	1	778				245	245	245	GMIIHAGF_00003	BDLLHDOD_00003	OFCNCMBH_00003
group_1447		hypothetical protein	3	3	1	1	1564				224	224	224	GMIIHAGF_00829	BDLLHDOD_00829	OFCNCMBH_00831
hrcA		Heat-inducible transcription repressor HrcA	3	3	1	1	1825				1043	1043	1043	GMIIHAGF_01091	BDLLHDOD_01091	OFCNCMBH_01093
group_1449		hypothetical protein	3	3	1	1	2078				1100	1100	1100	GMIIHAGF_01347	BDLLHDOD_01347	OFCNCMBH_01349
yvbK		putative N-acetyltransferase YvbK	3	3	1	1	1313				455	455	455	GMIIHAGF_00563	BDLLHDOD_00563	OFCNCMBH_00565
purK_1		N5-carboxyaminoimidazole ribonucleotide synthase	3	3	1	1	2238				1124	1124	1124	GMIIHAGF_01507	BDLLHDOD_01507	OFCNCMBH_01509
group_1451		hypothetical protein	3	3	1	1	146				713	713	713	GMIIHAGF_02416	BDLLHDOD_02416	OFCNCMBH_02418
group_1452		hypothetical protein	3	3	1	1	545				1013	1013	1013	GMIIHAGF_02014	BDLLHDOD_02014	OFCNCMBH_02016
sspA		Glutamyl endopeptidase	3	3	1	1	2265				854	854	854	GMIIHAGF_01534	BDLLHDOD_01534	OFCNCMBH_01536
grpE		Protein GrpE	3	3	1	1	1826				539	539	539	GMIIHAGF_01092	BDLLHDOD_01092	OFCNCMBH_01094
sorA_1		PTS system sorbose-specific EIIC component	3	3	1	1	794				803	803	803	GMIIHAGF_00019	BDLLHDOD_00019	OFCNCMBH_00019
phoB		Alkaline phosphatase 3	3	3	1	1	309				1415	1415	1415	GMIIHAGF_02253	BDLLHDOD_02253	OFCNCMBH_02255
cynR_2		HTH-type transcriptional regulator CynR	3	3	1	1	1822				875	875	875	GMIIHAGF_01088	BDLLHDOD_01088	OFCNCMBH_01090
fryA		Multiphosphoryl transfer protein 1	3	3	1	1	1980				452	452	452	GMIIHAGF_01249	BDLLHDOD_01249	OFCNCMBH_01251
group_1459		hypothetical protein	3	3	1	1	1873				428	428	428	GMIIHAGF_01142	BDLLHDOD_01142	OFCNCMBH_01144
group_146		hypothetical protein	3	3	1	1	853				1484	1484	1484	GMIIHAGF_00078	BDLLHDOD_00078	OFCNCMBH_00078
group_1460		hypothetical protein	3	3	1	1	2107				653	653	653	GMIIHAGF_01376	BDLLHDOD_01376	OFCNCMBH_01378
group_1461		hypothetical protein	3	3	1	1	557				719	719	719	GMIIHAGF_02002	BDLLHDOD_02002	OFCNCMBH_02004
pgi		Glucose-6-phosphate isomerase	3	3	1	1	1951				1349	1349	1349	GMIIHAGF_01220	BDLLHDOD_01220	OFCNCMBH_01222
topA		DNA topoisomerase 1	3	3	1	1	2106				2078	2078	2078	GMIIHAGF_01375	BDLLHDOD_01375	OFCNCMBH_01377
metC		Cystathionine beta-lyase	3	3	1	1	1003				1136	1136	1136	GMIIHAGF_00251	BDLLHDOD_00252	OFCNCMBH_00254
rpoN1		RNA polymerase sigma-54 factor 1	3	3	1	1	1275				1331	1331	1331	GMIIHAGF_00525	BDLLHDOD_00525	OFCNCMBH_00527
rplI		50S ribosomal protein L9	3	3	1	1	786				452	452	452	GMIIHAGF_00011	BDLLHDOD_00011	OFCNCMBH_00011
murF		UDP-N-acetylmuramoyl-tripeptide--D-alanyl-D-alanine ligase	3	3	1	1	1333				1373	1373	1373	GMIIHAGF_00583	BDLLHDOD_00583	OFCNCMBH_00585
cynR_1		HTH-type transcriptional regulator CynR	3	3	1	1	1821				887	887	887	GMIIHAGF_01087	BDLLHDOD_01087	OFCNCMBH_01089
group_1469		hypothetical protein	3	3	1	1	1972				539	539	539	GMIIHAGF_01241	BDLLHDOD_01241	OFCNCMBH_01243
aroD		3-dehydroquinate dehydratase	3	3	1	1	2184				761	761	761	GMIIHAGF_01453	BDLLHDOD_01453	OFCNCMBH_01455
gstB		Glutathione S-transferase GST-6.0	3	3	1	1	1557				647	647	647	GMIIHAGF_00822	BDLLHDOD_00822	OFCNCMBH_00824
oatA		O-acetyltransferase OatA	3	3	1	1	1276				1877	1877	1877	GMIIHAGF_00526	BDLLHDOD_00526	OFCNCMBH_00528
recF		DNA replication and repair protein RecF	3	3	1	1	779				1127	1127	1127	GMIIHAGF_00004	BDLLHDOD_00004	OFCNCMBH_00004
group_1473		hypothetical protein	3	3	1	1	1157				1808	1808	1808	GMIIHAGF_00406	BDLLHDOD_00406	OFCNCMBH_00408
sapB_1		Protein SapB	3	3	1	1	1117				701	701	701	GMIIHAGF_00365	BDLLHDOD_00366	OFCNCMBH_00368
group_1475		Putative lipid kinase	3	3	1	1	546				902	902	902	GMIIHAGF_02013	BDLLHDOD_02013	OFCNCMBH_02015
mepA		Multidrug export protein MepA	3	3	1	1	1156				1340	1340	1340	GMIIHAGF_00405	BDLLHDOD_00405	OFCNCMBH_00407
lemA		Protein LemA	3	3	1	1	1118				569	569	569	GMIIHAGF_00366	BDLLHDOD_00367	OFCNCMBH_00369
rplV		50S ribosomal protein L22	3	3	1	1	929				347	347	347	GMIIHAGF_00152	BDLLHDOD_00152	OFCNCMBH_00154
copA		Copper-exporting P-type ATPase	3	3	1	1	1011				2486	2486	2486	GMIIHAGF_00259	BDLLHDOD_00260	OFCNCMBH_00262
rpmH		50S ribosomal protein L34	3	3	1	1	1				134	134	134	GMIIHAGF_02569	BDLLHDOD_02569	OFCNCMBH_02571
clpY		ATP-dependent protease ATPase subunit ClpY	3	3	1	1	2102				1403	1403	1403	GMIIHAGF_01371	BDLLHDOD_01371	OFCNCMBH_01373
group_1481		hypothetical protein	3	3	1	1	1211				1034	1034	1034	GMIIHAGF_00460	BDLLHDOD_00460	OFCNCMBH_00462
yyaP		putative protein YyaP	3	3	1	1	1007				542	542	542	GMIIHAGF_00255	BDLLHDOD_00256	OFCNCMBH_00258
adk		Adenylate kinase	3	3	1	1	945				650	650	650	GMIIHAGF_00168	BDLLHDOD_00168	OFCNCMBH_00170
dapE_2		putative succinyl-diaminopimelate desuccinylase	3	3	1	1	125				1136	1136	1136	GMIIHAGF_02437	BDLLHDOD_02437	OFCNCMBH_02439
group_1485		hypothetical protein	3	3	1	1	1160				458	458	458	GMIIHAGF_00409	BDLLHDOD_00409	OFCNCMBH_00411
tgnD		(E)-2-((N-methylformamido)methylene)succinate hydrolase	3	3	1	1	1512				734	734	734	GMIIHAGF_00764	BDLLHDOD_00764	OFCNCMBH_00766
group_1487		hypothetical protein	3	3	1	1	1290				659	659	659	GMIIHAGF_00540	BDLLHDOD_00540	OFCNCMBH_00542
ntpJ_1		Potassium/sodium uptake protein NtpJ	3	3	1	1	1008				1367	1367	1367	GMIIHAGF_00256	BDLLHDOD_00257	OFCNCMBH_00259
nrdE2		Ribonucleoside-diphosphate reductase subunit alpha 2	3	3	1	1	1121				2159	2159	2159	GMIIHAGF_00369	BDLLHDOD_00370	OFCNCMBH_00372
sipT		Signal peptidase I T	3	3	1	1	222				536	536	536	GMIIHAGF_02340	BDLLHDOD_02340	OFCNCMBH_02342
group_1490		hypothetical protein	3	3	1	1	1619				395	395	395	GMIIHAGF_00884	BDLLHDOD_00884	OFCNCMBH_00886
rpmE2		50S ribosomal protein L31 type B	3	3	1	1	1698				269	269	269	GMIIHAGF_00964	BDLLHDOD_00964	OFCNCMBH_00966
group_1492		hypothetical protein	3	3	1	1	1052				515	515	515	GMIIHAGF_00300	BDLLHDOD_00301	OFCNCMBH_00303
IMPDH		Inosine-5'-monophosphate dehydrogenase	3	3	1	1	1908				1319	1319	1319	GMIIHAGF_01177	BDLLHDOD_01177	OFCNCMBH_01179
group_1494		hypothetical protein	3	3	1	1	150				1304	1304	1304	GMIIHAGF_02412	BDLLHDOD_02412	OFCNCMBH_02414
group_1495		hypothetical protein	3	3	1	1	751				1313	1313	1313	GMIIHAGF_01807	BDLLHDOD_01807	OFCNCMBH_01809
group_1496		hypothetical protein	3	3	1	1	1279				791	791	791	GMIIHAGF_00529	BDLLHDOD_00529	OFCNCMBH_00531
helD		DNA helicase IV	3	3	1	1	1413				2198	2198	2198	GMIIHAGF_00663	BDLLHDOD_00663	OFCNCMBH_00665
rbgA		Ribosome biogenesis GTPase A	3	3	1	1	2110				851	851	851	GMIIHAGF_01379	BDLLHDOD_01379	OFCNCMBH_01381
ydhP		Inner membrane transport protein YdhP	3	3	1	1	429				1190	1190	1190	GMIIHAGF_02130	BDLLHDOD_02130	OFCNCMBH_02132
ctpE_1		Calcium-transporting ATPase CtpE	3	3	1	1	1786				2396	2396	2396	GMIIHAGF_01052	BDLLHDOD_01052	OFCNCMBH_01054
group_150		dITP/XTP pyrophosphatase	3	3	1	1	62				593	593	593	GMIIHAGF_02500	BDLLHDOD_02500	OFCNCMBH_02502
bglF_5		PTS system beta-glucoside-specific EIIBCA component	3	3	1	1	585				1880	1880	1880	GMIIHAGF_01974	BDLLHDOD_01974	OFCNCMBH_01976
secY		Protein translocase subunit SecY	3	3	1	1	944				1298	1298	1298	GMIIHAGF_00167	BDLLHDOD_00167	OFCNCMBH_00169
catE		Catechol-2,3-dioxygenase	3	3	1	1	1152				845	845	845	GMIIHAGF_00401	BDLLHDOD_00401	OFCNCMBH_00403
rsiV		Anti-sigma-V factor RsiV	3	3	1	1	124				884	884	884	GMIIHAGF_02438	BDLLHDOD_02438	OFCNCMBH_02440
ugl_2		Unsaturated chondroitin disaccharide hydrolase	3	3	1	1	2504				1142	1142	1142	GMIIHAGF_01774	BDLLHDOD_01774	OFCNCMBH_01776
acyP		Acylphosphatase	3	3	1	1	725				275	275	275	GMIIHAGF_01833	BDLLHDOD_01833	OFCNCMBH_01835
lgt		Phosphatidylglycerol--prolipoprotein diacylglyceryl transferase	3	3	1	1	2201				836	836	836	GMIIHAGF_01470	BDLLHDOD_01470	OFCNCMBH_01472
group_1507		hypothetical protein	3	3	1	1	2224				233	233	233	GMIIHAGF_01493	BDLLHDOD_01493	OFCNCMBH_01495
sodA		Superoxide dismutase [Mn]	3	3	1	1	1113				608	608	608	GMIIHAGF_00361	BDLLHDOD_00362	OFCNCMBH_00364
nrnA		putative bifunctional oligoribonuclease and PAP phosphatase NrnA	3	3	1	1	1909				953	953	953	GMIIHAGF_01178	BDLLHDOD_01178	OFCNCMBH_01180
rutB_2		Peroxyureidoacrylate/ureidoacrylate amidohydrolase RutB	3	3	1	1	113				545	545	545	GMIIHAGF_02449	BDLLHDOD_02449	OFCNCMBH_02451
group_1510		hypothetical protein	3	3	1	1	2404				569	569	569	GMIIHAGF_01673	BDLLHDOD_01673	OFCNCMBH_01675
group_1511		hypothetical protein	3	3	1	1	2420				179	179	179	GMIIHAGF_01690	BDLLHDOD_01690	OFCNCMBH_01692
group_1512		hypothetical protein	3	3	1	1	199				923	923	923	GMIIHAGF_02363	BDLLHDOD_02363	OFCNCMBH_02365
ycaM		Inner membrane transporter YcaM	3	3	1	1	750				1457	1457	1457	GMIIHAGF_01808	BDLLHDOD_01808	OFCNCMBH_01810
dgaR_1		Transcriptional regulatory protein DagR	3	3	1	1	791				2885	2885	2885	GMIIHAGF_00016	BDLLHDOD_00016	OFCNCMBH_00016
murJ_2		Lipid II flippase MurJ	3	3	1	1	1165				1649	1649	1649	GMIIHAGF_00414	BDLLHDOD_00414	OFCNCMBH_00416
dppE_5		Dipeptide-binding protein DppE	3	3	1	1	1976				1652	1652	1652	GMIIHAGF_01245	BDLLHDOD_01245	OFCNCMBH_01247
sacY		Levansucrase and sucrase synthesis operon antiterminator	3	3	1	1	1977				833	833	833	GMIIHAGF_01246	BDLLHDOD_01246	OFCNCMBH_01248
larO		Nickel import ATP-binding protein LarO	3	3	1	1	2281				713	713	713	GMIIHAGF_01550	BDLLHDOD_01550	OFCNCMBH_01552
ybiT_1		putative ABC transporter ATP-binding protein YbiT	3	3	1	1	790				1631	1631	1631	GMIIHAGF_00015	BDLLHDOD_00015	OFCNCMBH_00015
group_152		hypothetical protein	3	3	1	1	1802				407	407	407	GMIIHAGF_01068	BDLLHDOD_01068	OFCNCMBH_01070
group_1520		hypothetical protein	3	3	1	1	159				716	716	716	GMIIHAGF_02403	BDLLHDOD_02403	OFCNCMBH_02405
pheT		Phenylalanine--tRNA ligase beta subunit	3	3	1	1	1644				2423	2423	2423	GMIIHAGF_00910	BDLLHDOD_00910	OFCNCMBH_00912
group_1522		hypothetical protein	3	3	1	1	1272				407	407	407	GMIIHAGF_00521	BDLLHDOD_00521	OFCNCMBH_00523
ypdF		Aminopeptidase YpdF	3	3	1	1	1459				1064	1064	1064	GMIIHAGF_00710	BDLLHDOD_00710	OFCNCMBH_00712
manZ_8		PTS system mannose-specific EIID component	3	3	1	1	252				818	818	818	GMIIHAGF_02310	BDLLHDOD_02310	OFCNCMBH_02312
group_1525		hypothetical protein	3	3	1	1	1561				4214	4214	4214	GMIIHAGF_00826	BDLLHDOD_00826	OFCNCMBH_00828
cspL		Cold shock protein 2	3	3	1	1	1273				200	200	200	GMIIHAGF_00522	BDLLHDOD_00522	OFCNCMBH_00524
mprF_2		Phosphatidylglycerol lysyltransferase	3	3	1	1	1511				2531	2531	2531	GMIIHAGF_00763	BDLLHDOD_00763	OFCNCMBH_00765
group_1528		hypothetical protein	3	3	1	1	1560				512	512	512	GMIIHAGF_00825	BDLLHDOD_00825	OFCNCMBH_00827
yvdM		Beta-phosphoglucomutase	3	3	1	1	143				650	650	650	GMIIHAGF_02419	BDLLHDOD_02419	OFCNCMBH_02421
trmD		tRNA (guanine-N(1)-)-methyltransferase	3	3	1	1	2304				740	740	740	GMIIHAGF_01573	BDLLHDOD_01573	OFCNCMBH_01575
rho		Transcription termination factor Rho	3	3	1	1	1697				1292	1292	1292	GMIIHAGF_00963	BDLLHDOD_00963	OFCNCMBH_00965
group_1531		hypothetical protein	3	3	1	1	1618				713	713	713	GMIIHAGF_00883	BDLLHDOD_00883	OFCNCMBH_00885
dapF		Diaminopimelate epimerase	3	3	1	1	1114				980	980	980	GMIIHAGF_00362	BDLLHDOD_00363	OFCNCMBH_00365
rpsQ		30S ribosomal protein S17	3	3	1	1	933				266	266	266	GMIIHAGF_00156	BDLLHDOD_00156	OFCNCMBH_00158
group_1534		hypothetical protein	3	3	1	1	2008				1034	1034	1034	GMIIHAGF_01277	BDLLHDOD_01277	OFCNCMBH_01279
glcR_1		HTH-type transcriptional repressor GlcR	3	3	1	1	1153				761	761	761	GMIIHAGF_00402	BDLLHDOD_00402	OFCNCMBH_00404
group_1536		Chitinase	3	3	1	1	1020				1046	1046	1046	GMIIHAGF_00268	BDLLHDOD_00269	OFCNCMBH_00271
rpmC		50S ribosomal protein L29	3	3	1	1	932				188	188	188	GMIIHAGF_00155	BDLLHDOD_00155	OFCNCMBH_00157
ycfH		putative metal-dependent hydrolase YcfH	3	3	1	1	1414				770	770	770	GMIIHAGF_00664	BDLLHDOD_00664	OFCNCMBH_00666
group_1539		hypothetical protein	3	3	1	1	1877				302	302	302	GMIIHAGF_01146	BDLLHDOD_01146	OFCNCMBH_01148
pgl		6-phosphogluconolactonase	3	3	1	1	2321				1028	1028	1028	GMIIHAGF_01590	BDLLHDOD_01590	OFCNCMBH_01592
pphA		Serine/threonine-protein phosphatase 1	3	3	1	1	1829				734	734	734	GMIIHAGF_01095	BDLLHDOD_01095	OFCNCMBH_01097
smpB		SsrA-binding protein	3	3	1	1	569				464	464	464	GMIIHAGF_01990	BDLLHDOD_01990	OFCNCMBH_01992
bglH_2		Aryl-phospho-beta-D-glucosidase BglH	3	3	1	1	586				1445	1445	1445	GMIIHAGF_01973	BDLLHDOD_01973	OFCNCMBH_01975
group_1543		hypothetical protein	3	3	1	1	2503				1277	1277	1277	GMIIHAGF_01773	BDLLHDOD_01773	OFCNCMBH_01775
eis_2		N-acetyltransferase Eis	3	3	1	1	768				1220	1220	1220	GMIIHAGF_01790	BDLLHDOD_01790	OFCNCMBH_01792
ydhF		Oxidoreductase YdhF	3	3	1	1	1360				911	911	911	GMIIHAGF_00610	BDLLHDOD_00610	OFCNCMBH_00612
group_1546		hypothetical protein	3	3	1	1	151				866	866	866	GMIIHAGF_02411	BDLLHDOD_02411	OFCNCMBH_02413
yidC		Membrane protein insertase YidC	3	3	1	1	724				932	932	932	GMIIHAGF_01834	BDLLHDOD_01834	OFCNCMBH_01836
group_1548		3-beta-hydroxycholanate 3-dehydrogenase (NAD(+)) 2	3	3	1	1	2225				764	764	764	GMIIHAGF_01494	BDLLHDOD_01494	OFCNCMBH_01496
trxB		Thioredoxin reductase	3	3	1	1	1876				914	914	914	GMIIHAGF_01145	BDLLHDOD_01145	OFCNCMBH_01147
group_155		hypothetical protein	3	3	1	1	233				1445	1445	1445	GMIIHAGF_02329	BDLLHDOD_02329	OFCNCMBH_02331
yhgF		Protein YhgF	3	3	1	1	1830				2192	2192	2192	GMIIHAGF_01096	BDLLHDOD_01096	OFCNCMBH_01098
group_1551		hypothetical protein	3	3	1	1	2405				515	515	515	GMIIHAGF_01674	BDLLHDOD_01674	OFCNCMBH_01676
murE		UDP-N-acetylmuramoyl-L-alanyl-D-glutamate--L-lysine ligase	3	3	1	1	1164				1526	1526	1526	GMIIHAGF_00413	BDLLHDOD_00413	OFCNCMBH_00415
recQ_1		ATP-dependent DNA helicase RecQ	3	3	1	1	2009				1436	1436	1436	GMIIHAGF_01278	BDLLHDOD_01278	OFCNCMBH_01280
group_1554		hypothetical protein	3	3	1	1	554				176	176	176	GMIIHAGF_02005	BDLLHDOD_02005	OFCNCMBH_02007
gsiC		Glutathione transport system permease protein GsiC	3	3	1	1	198				962	962	962	GMIIHAGF_02364	BDLLHDOD_02364	OFCNCMBH_02366
MroQ		Membrane-embedded CAAX protease MroQ	3	3	1	1	553				653	653	653	GMIIHAGF_02006	BDLLHDOD_02006	OFCNCMBH_02008
tpx		Thiol peroxidase	3	3	1	1	332				488	488	488	GMIIHAGF_02230	BDLLHDOD_02230	OFCNCMBH_02232
pgsA		CDP-diacylglycerol--glycerol-3-phosphate 3-phosphatidyltransferase	3	3	1	1	158				578	578	578	GMIIHAGF_02404	BDLLHDOD_02404	OFCNCMBH_02406
hslV		ATP-dependent protease subunit HslV	3	3	1	1	2103				548	548	548	GMIIHAGF_01372	BDLLHDOD_01372	OFCNCMBH_01374
group_156		hypothetical protein	3	3	1	1	2381				1007	1007	1007	GMIIHAGF_01650	BDLLHDOD_01650	OFCNCMBH_01652
gdnD		putative guanidinium efflux system subunit GdnD	3	3	1	1	1019				311	311	311	GMIIHAGF_00267	BDLLHDOD_00268	OFCNCMBH_00270
rplD		50S ribosomal protein L4	3	3	1	1	925				623	623	623	GMIIHAGF_00148	BDLLHDOD_00148	OFCNCMBH_00150
group_1562		hypothetical protein	3	3	1	1	1191				779	779	779	GMIIHAGF_00440	BDLLHDOD_00440	OFCNCMBH_00442
group_1563		hypothetical protein	3	3	1	1	857				1505	1505	1505	GMIIHAGF_00082	BDLLHDOD_00082	OFCNCMBH_00082
frr		Ribosome-recycling factor	3	3	1	1	731				557	557	557	GMIIHAGF_01827	BDLLHDOD_01827	OFCNCMBH_01829
iolU_1		scyllo-inositol 2-dehydrogenase (NADP(+)) IolU	3	3	1	1	1493				998	998	998	GMIIHAGF_00744	BDLLHDOD_00744	OFCNCMBH_00746
yvcJ		Nucleotide-binding protein YvcJ	3	3	1	1	1260				887	887	887	GMIIHAGF_00509	BDLLHDOD_00509	OFCNCMBH_00511
soj		Sporulation initiation inhibitor protein Soj	3	3	1	1	33				761	761	761	GMIIHAGF_02537	BDLLHDOD_02537	OFCNCMBH_02539
nagB_1		Glucosamine-6-phosphate deaminase	3	3	1	1	1101				698	698	698	GMIIHAGF_00349	BDLLHDOD_00350	OFCNCMBH_00352
gpsB		Cell cycle protein GpsB	3	3	1	1	1678				410	410	410	GMIIHAGF_00944	BDLLHDOD_00944	OFCNCMBH_00946
group_157		hypothetical protein	3	3	1	1	142				593	593	593	GMIIHAGF_02420	BDLLHDOD_02420	OFCNCMBH_02422
ntcA		Global nitrogen regulator	3	3	1	1	873				692	692	692	GMIIHAGF_00098	BDLLHDOD_00098	OFCNCMBH_00098
rplY		50S ribosomal protein L25	3	3	1	1	1310				608	608	608	GMIIHAGF_00560	BDLLHDOD_00560	OFCNCMBH_00562
mgtA		Magnesium-transporting ATPase, P-type 1	3	3	1	1	1888				2612	2612	2612	GMIIHAGF_01157	BDLLHDOD_01157	OFCNCMBH_01159
iscS_1		Cysteine desulfurase IscS	3	3	1	1	1028				1145	1145	1145	GMIIHAGF_00276	BDLLHDOD_00277	OFCNCMBH_00279
ezrA		Septation ring formation regulator EzrA	3	3	1	1	1027				1736	1736	1736	GMIIHAGF_00275	BDLLHDOD_00276	OFCNCMBH_00278
yhhX		putative oxidoreductase YhhX	3	3	1	1	1765				1049	1049	1049	GMIIHAGF_01031	BDLLHDOD_01031	OFCNCMBH_01033
group_1576		hypothetical protein	3	3	1	1	2082				569	569	569	GMIIHAGF_01351	BDLLHDOD_01351	OFCNCMBH_01353
group_1577		hypothetical protein	3	3	1	1	50				1247	1247	1247	GMIIHAGF_02512	BDLLHDOD_02512	OFCNCMBH_02514
group_1578		hypothetical protein	3	3	1	1	1072				1121	1121	1121	GMIIHAGF_00320	BDLLHDOD_00321	OFCNCMBH_00323
oppF_1		Oligopeptide transport ATP-binding protein OppF	3	3	1	1	1393				956	956	956	GMIIHAGF_00643	BDLLHDOD_00643	OFCNCMBH_00645
group_158		hypothetical protein	3	3	1	1	431				785	785	785	GMIIHAGF_02128	BDLLHDOD_02128	OFCNCMBH_02130
ysdC_1		Putative aminopeptidase YsdC	3	3	1	1	475				1103	1103	1103	GMIIHAGF_02084	BDLLHDOD_02084	OFCNCMBH_02086
group_1581		Lytic chitin monooxygenase	3	3	1	1	76				701	701	701	GMIIHAGF_02486	BDLLHDOD_02486	OFCNCMBH_02488
rplC		50S ribosomal protein L3	3	3	1	1	924				629	629	629	GMIIHAGF_00147	BDLLHDOD_00147	OFCNCMBH_00149
group_1583		hypothetical protein	3	3	1	1	2301				578	578	578	GMIIHAGF_01570	BDLLHDOD_01570	OFCNCMBH_01572
rihC		Non-specific ribonucleoside hydrolase RihC	3	3	1	1	2324				920	920	920	GMIIHAGF_01593	BDLLHDOD_01593	OFCNCMBH_01595
pyrH		Uridylate kinase	3	3	1	1	730				725	725	725	GMIIHAGF_01828	BDLLHDOD_01828	OFCNCMBH_01830
group_1586		hypothetical protein	3	3	1	1	2384				419	419	419	GMIIHAGF_01653	BDLLHDOD_01653	OFCNCMBH_01655
msrB		Peptide methionine sulfoxide reductase MsrB	3	3	1	1	139				437	437	437	GMIIHAGF_02423	BDLLHDOD_02423	OFCNCMBH_02425
group_1588		hypothetical protein	3	3	1	1	1252				1448	1448	1448	GMIIHAGF_00501	BDLLHDOD_00501	OFCNCMBH_00503
rsmG		Ribosomal RNA small subunit methyltransferase G	3	3	1	1	32				716	716	716	GMIIHAGF_02538	BDLLHDOD_02538	OFCNCMBH_02540
group_159		hypothetical protein	3	3	1	1	1371				2066	2066	2066	GMIIHAGF_00621	BDLLHDOD_00621	OFCNCMBH_00623
dtpT		Di-/tripeptide transporter	3	3	1	1	1093				1481	1481	1481	GMIIHAGF_00341	BDLLHDOD_00342	OFCNCMBH_00344
arcC1_1		Carbamate kinase 1	3	3	1	1	872				932	932	932	GMIIHAGF_00097	BDLLHDOD_00097	OFCNCMBH_00097
birA		Bifunctional ligase/repressor BirA	3	3	1	1	77				992	992	992	GMIIHAGF_02485	BDLLHDOD_02485	OFCNCMBH_02487
csn2		CRISPR-associated protein Csn2	3	3	1	1	1172				659	659	659	GMIIHAGF_00421	BDLLHDOD_00421	OFCNCMBH_00423
folB		Dihydroneopterin aldolase	3	3	1	1	59				362	362	362	GMIIHAGF_02503	BDLLHDOD_02503	OFCNCMBH_02505
pdhA		Pyruvate dehydrogenase E1 component subunit alpha	3	3	1	1	1889				1115	1115	1115	GMIIHAGF_01158	BDLLHDOD_01158	OFCNCMBH_01160
group_1596		hypothetical protein	3	3	1	1	1996				539	539	539	GMIIHAGF_01265	BDLLHDOD_01265	OFCNCMBH_01267
group_1597		hypothetical protein	3	3	1	1	2181				461	461	461	GMIIHAGF_01450	BDLLHDOD_01450	OFCNCMBH_01452
group_1598		hypothetical protein	3	3	1	1	219				362	362	362	GMIIHAGF_02343	BDLLHDOD_02343	OFCNCMBH_02345
clpP		ATP-dependent Clp protease proteolytic subunit	3	3	1	1	1265				593	593	593	GMIIHAGF_00514	BDLLHDOD_00514	OFCNCMBH_00516
group_16		hypothetical protein	3	3	1	1	650				809	809	809	GMIIHAGF_01908	BDLLHDOD_01908	OFCNCMBH_01910
group_160		hypothetical protein	3	3	1	1	852				179	179	179	GMIIHAGF_00077	BDLLHDOD_00077	OFCNCMBH_00077
group_1600		hypothetical protein	3	3	1	1	1773				887	887	887	GMIIHAGF_01039	BDLLHDOD_01039	OFCNCMBH_01041
group_1601		hypothetical protein	3	3	1	1	2090				1433	1433	1433	GMIIHAGF_01359	BDLLHDOD_01359	OFCNCMBH_01361
arcC1_4		Carbamate kinase 1	3	3	1	1	605				944	944	944	GMIIHAGF_01954	BDLLHDOD_01954	OFCNCMBH_01956
group_1603		hypothetical protein	3	3	1	1	1997				374	374	374	GMIIHAGF_01266	BDLLHDOD_01266	OFCNCMBH_01268
group_1604		hypothetical protein	3	3	1	1	2484				482	482	482	GMIIHAGF_01754	BDLLHDOD_01754	OFCNCMBH_01756
group_1605		hypothetical protein	3	3	1	1	952				1199	1199	1199	GMIIHAGF_00175	BDLLHDOD_00175	OFCNCMBH_00177
ybbH_5		putative HTH-type transcriptional regulator YbbH	3	3	1	1	43				848	848	848	GMIIHAGF_02519	BDLLHDOD_02519	OFCNCMBH_02521
sfsA		Sugar fermentation stimulation protein A	3	3	1	1	1492				731	731	731	GMIIHAGF_00743	BDLLHDOD_00743	OFCNCMBH_00745
group_1608		hypothetical protein	3	3	1	1	1173				323	323	323	GMIIHAGF_00422	BDLLHDOD_00422	OFCNCMBH_00424
sigA		RNA polymerase sigma factor SigA	3	3	1	1	1988				1106	1106	1106	GMIIHAGF_01257	BDLLHDOD_01257	OFCNCMBH_01259
fpgS		Folylpolyglutamate synthase	3	3	1	1	336				1322	1322	1322	GMIIHAGF_02226	BDLLHDOD_02226	OFCNCMBH_02228
group_1610		hypothetical protein	3	3	1	1	1677				542	542	542	GMIIHAGF_00943	BDLLHDOD_00943	OFCNCMBH_00945
scmP_1		N-acetylcysteine deacetylase	3	3	1	1	953				1175	1175	1175	GMIIHAGF_00176	BDLLHDOD_00176	OFCNCMBH_00178
zosA_1		Zinc-transporting ATPase	3	3	1	1	1253				1904	1904	1904	GMIIHAGF_00502	BDLLHDOD_00502	OFCNCMBH_00504
group_1613		IS1595 family transposase ISCco3	3	3	1	1	1541				1004	1004	1004	GMIIHAGF_00806	BDLLHDOD_00806	OFCNCMBH_00808
lpxG_2		UDP-2,3-diacylglucosamine pyrophosphatase LpxG	3	3	1	1	1752				824	824	824	GMIIHAGF_01018	BDLLHDOD_01018	OFCNCMBH_01020
group_1615		hypothetical protein	3	3	1	1	1094				599	599	599	GMIIHAGF_00342	BDLLHDOD_00343	OFCNCMBH_00345
efp		Elongation factor P	3	3	1	1	1000				560	560	560	GMIIHAGF_00248	BDLLHDOD_00249	OFCNCMBH_00251
group_1617		hypothetical protein	3	3	1	1	864				707	707	707	GMIIHAGF_00089	BDLLHDOD_00089	OFCNCMBH_00089
group_1618		hypothetical protein	3	3	1	1	1540				1355	1355	1355	GMIIHAGF_00805	BDLLHDOD_00805	OFCNCMBH_00807
group_1619		IS200/IS605 family transposase ISEfa4	3	3	1	1	1394				1070	1070	1070	GMIIHAGF_00644	BDLLHDOD_00644	OFCNCMBH_00646
group_162		hypothetical protein	3	3	1	1	2432				1502	1502	1502	GMIIHAGF_01702	BDLLHDOD_01702	OFCNCMBH_01704
group_1620		hypothetical protein	3	3	1	1	1766				458	458	458	GMIIHAGF_01032	BDLLHDOD_01032	OFCNCMBH_01034
RBKS		Ribokinase	3	3	1	1	2325				1913	1913	1913	GMIIHAGF_01594	BDLLHDOD_01594	OFCNCMBH_01596
dhaL		PTS-dependent dihydroxyacetone kinase, ADP-binding subunit DhaL	3	3	1	1	1897				602	602	602	GMIIHAGF_01166	BDLLHDOD_01166	OFCNCMBH_01168
group_1623		hypothetical protein	3	3	1	1	51				1562	1562	1562	GMIIHAGF_02511	BDLLHDOD_02511	OFCNCMBH_02513
dppA		D-aminopeptidase	3	3	1	1	476				845	845	845	GMIIHAGF_02083	BDLLHDOD_02083	OFCNCMBH_02085
pduA		Propanediol utilization protein PduA	3	3	1	1	2083				290	290	290	GMIIHAGF_01352	BDLLHDOD_01352	OFCNCMBH_01354
coaBC_2		Coenzyme A biosynthesis bifunctional protein CoaBC	3	3	1	1	534				554	554	554	GMIIHAGF_02025	BDLLHDOD_02025	OFCNCMBH_02027
maf		dTTP/UTP pyrophosphatase	3	3	1	1	138				554	554	554	GMIIHAGF_02424	BDLLHDOD_02424	OFCNCMBH_02426
group_1628		hypothetical protein	3	3	1	1	533				635	635	635	GMIIHAGF_02026	BDLLHDOD_02026	OFCNCMBH_02028
comGC		ComG operon protein 3	3	3	1	1	2385				275	275	275	GMIIHAGF_01654	BDLLHDOD_01654	OFCNCMBH_01656
infB		Translation initiation factor IF-2	3	3	1	1	1792				2396	2396	2396	GMIIHAGF_01058	BDLLHDOD_01058	OFCNCMBH_01060
dhaK		PTS-dependent dihydroxyacetone kinase, dihydroxyacetone-binding subunit DhaK	3	3	1	1	1896				983	983	983	GMIIHAGF_01165	BDLLHDOD_01165	OFCNCMBH_01167
mapZ		Mid-cell-anchored protein Z	3	3	1	1	1989				2075	2075	2075	GMIIHAGF_01258	BDLLHDOD_01258	OFCNCMBH_01260
group_1632		hypothetical protein	3	3	1	1	218				611	611	611	GMIIHAGF_02344	BDLLHDOD_02344	OFCNCMBH_02346
group_1633		hypothetical protein	3	3	1	1	1751				95	95	95	GMIIHAGF_01017	BDLLHDOD_01017	OFCNCMBH_01019
gor		Glutathione reductase	3	3	1	1	58				1349	1349	1349	GMIIHAGF_02504	BDLLHDOD_02504	OFCNCMBH_02506
group_1635		hypothetical protein	3	3	1	1	999				647	647	647	GMIIHAGF_00247	BDLLHDOD_00248	OFCNCMBH_00250
yabJ_2		2-iminobutanoate/2-iminopropanoate deaminase	3	3	1	1	606				380	380	380	GMIIHAGF_01953	BDLLHDOD_01953	OFCNCMBH_01955
group_1637		hypothetical protein	3	3	1	1	1264				518	518	518	GMIIHAGF_00513	BDLLHDOD_00513	OFCNCMBH_00515
group_1638		Putative lipid kinase	3	3	1	1	856				914	914	914	GMIIHAGF_00081	BDLLHDOD_00081	OFCNCMBH_00081
group_1639		hypothetical protein	3	3	1	1	2483				380	380	380	GMIIHAGF_01753	BDLLHDOD_01753	OFCNCMBH_01755
comC		Type 4 prepilin-like proteins leader peptide-processing enzyme	3	3	1	1	83				692	692	692	GMIIHAGF_02479	BDLLHDOD_02479	OFCNCMBH_02481
group_1640		Alpha-monoglucosyldiacylglycerol synthase	3	3	1	1	370				1223	1223	1223	GMIIHAGF_02190	BDLLHDOD_02190	OFCNCMBH_02192
yhbY		RNA-binding protein YhbY	3	3	1	1	387				311	311	311	GMIIHAGF_02173	BDLLHDOD_02173	OFCNCMBH_02175
group_1642		hypothetical protein	3	3	1	1	1536				1871	1871	1871	GMIIHAGF_00801	BDLLHDOD_00801	OFCNCMBH_00803
hepT		Heptaprenyl diphosphate synthase component 2	3	3	1	1	64				986	986	986	GMIIHAGF_02498	BDLLHDOD_02498	OFCNCMBH_02500
group_1644		hypothetical protein	3	3	1	1	688				623	623	623	GMIIHAGF_01870	BDLLHDOD_01870	OFCNCMBH_01872
eriC		Chloride/fluoride channel protein	3	3	1	1	665				1265	1265	1265	GMIIHAGF_01893	BDLLHDOD_01893	OFCNCMBH_01895
group_1646		hypothetical protein	3	3	1	1	2164				932	932	932	GMIIHAGF_01433	BDLLHDOD_01433	OFCNCMBH_01435
group_1647		hypothetical protein	3	3	1	1	519				659	659	659	GMIIHAGF_02040	BDLLHDOD_02040	OFCNCMBH_02042
group_1648		hypothetical protein	3	3	1	1	80				341	341	341	GMIIHAGF_02482	BDLLHDOD_02482	OFCNCMBH_02484
gspA_1		General stress protein A	3	3	1	1	2259				902	902	902	GMIIHAGF_01528	BDLLHDOD_01528	OFCNCMBH_01530
group_165		hypothetical protein	3	3	1	1	656				464	464	464	GMIIHAGF_01902	BDLLHDOD_01902	OFCNCMBH_01904
group_1650		hypothetical protein	3	3	1	1	2139				899	899	899	GMIIHAGF_01408	BDLLHDOD_01408	OFCNCMBH_01410
fadA		3-ketoacyl-CoA thiolase	3	3	1	1	1900				2411	2411	2411	GMIIHAGF_01169	BDLLHDOD_01169	OFCNCMBH_01171
obg		GTPase Obg	3	3	1	1	1993				1316	1316	1316	GMIIHAGF_01262	BDLLHDOD_01262	OFCNCMBH_01264
group_1653		hypothetical protein	3	3	1	1	1833				176	176	176	GMIIHAGF_01100	BDLLHDOD_01100	OFCNCMBH_01102
cetB		2-epi-5-epi-valiolone epimerase	3	3	1	1	1128				482	482	482	GMIIHAGF_00377	BDLLHDOD_00378	OFCNCMBH_00380
group_1655		hypothetical protein	3	3	1	1	1549				269	269	269	GMIIHAGF_00814	BDLLHDOD_00814	OFCNCMBH_00816
tpiA		Triosephosphate isomerase	3	3	1	1	2361				755	755	755	GMIIHAGF_01630	BDLLHDOD_01630	OFCNCMBH_01632
ytlR		Putative lipid kinase YtlR	3	3	1	1	530				959	959	959	GMIIHAGF_02029	BDLLHDOD_02029	OFCNCMBH_02031
rpsM		30S ribosomal protein S13	3	3	1	1	948				365	365	365	GMIIHAGF_00171	BDLLHDOD_00171	OFCNCMBH_00173
plsY		Glycerol-3-phosphate acyltransferase	3	3	1	1	2099				629	629	629	GMIIHAGF_01368	BDLLHDOD_01368	OFCNCMBH_01370
group_166		hypothetical protein	3	3	1	1	2069				551	551	551	GMIIHAGF_01338	BDLLHDOD_01338	OFCNCMBH_01340
pucR_3		Purine catabolism regulatory protein	3	3	1	1	288				1625	1625	1625	GMIIHAGF_02274	BDLLHDOD_02274	OFCNCMBH_02276
group_1661		hypothetical protein	3	3	1	1	798				203	203	203	GMIIHAGF_00023	BDLLHDOD_00023	OFCNCMBH_00023
dnaE		DNA polymerase III subunit alpha	3	3	1	1	1528				3329	3329	3329	GMIIHAGF_00780	BDLLHDOD_00780	OFCNCMBH_00782
aqpZ		Aquaporin Z	3	3	1	1	1714				665	665	665	GMIIHAGF_00980	BDLLHDOD_00980	OFCNCMBH_00982
group_1664		hypothetical protein	3	3	1	1	1595				1217	1217	1217	GMIIHAGF_00860	BDLLHDOD_00860	OFCNCMBH_00862
group_1665		hypothetical protein	3	3	1	1	65				557	557	557	GMIIHAGF_02497	BDLLHDOD_02497	OFCNCMBH_02499
group_1666		hypothetical protein	3	3	1	1	1544				221	221	221	GMIIHAGF_00809	BDLLHDOD_00809	OFCNCMBH_00811
focA		putative formate transporter 1	3	3	1	1	860				761	761	761	GMIIHAGF_00085	BDLLHDOD_00085	OFCNCMBH_00085
group_1668		hypothetical protein	3	3	1	1	861				785	785	785	GMIIHAGF_00086	BDLLHDOD_00086	OFCNCMBH_00086
pnuC		Nicotinamide riboside transporter PnuC	3	3	1	1	1235				698	698	698	GMIIHAGF_00484	BDLLHDOD_00484	OFCNCMBH_00486
group_167		hypothetical protein	3	3	1	1	1963				389	389	389	GMIIHAGF_01232	BDLLHDOD_01232	OFCNCMBH_01234
nagR_3		HTH-type transcriptional repressor NagR	3	3	1	1	2258				731	731	731	GMIIHAGF_01527	BDLLHDOD_01527	OFCNCMBH_01529
group_1671		hypothetical protein	3	3	1	1	2138				644	644	644	GMIIHAGF_01407	BDLLHDOD_01407	OFCNCMBH_01409
pdhD		Dihydrolipoyl dehydrogenase	3	3	1	1	1892				1406	1406	1406	GMIIHAGF_01161	BDLLHDOD_01161	OFCNCMBH_01163
ctsR		Transcriptional regulator CtsR	3	3	1	1	46				467	467	467	GMIIHAGF_02516	BDLLHDOD_02516	OFCNCMBH_02518
clsA_1		Major cardiolipin synthase ClsA	3	3	1	1	1129				1445	1445	1445	GMIIHAGF_00378	BDLLHDOD_00379	OFCNCMBH_00381
potA		Spermidine/putrescine import ATP-binding protein PotA	3	3	1	1	538				1085	1085	1085	GMIIHAGF_02021	BDLLHDOD_02021	OFCNCMBH_02023
group_1676		hypothetical protein	3	3	1	1	1024				536	536	536	GMIIHAGF_00272	BDLLHDOD_00273	OFCNCMBH_00275
ecfT_1		Energy-coupling factor transporter transmembrane protein EcfT	3	3	1	1	956				797	797	797	GMIIHAGF_00179	BDLLHDOD_00179	OFCNCMBH_00181
btuF		Vitamin B12-binding protein	3	3	1	1	2098				959	959	959	GMIIHAGF_01367	BDLLHDOD_01367	OFCNCMBH_01369
clpC		Negative regulator of genetic competence ClpC/MecB	3	3	1	1	47				2495	2495	2495	GMIIHAGF_02515	BDLLHDOD_02515	OFCNCMBH_02517
group_168		putative protein	3	3	1	1	192				1676	1676	1676	GMIIHAGF_02370	BDLLHDOD_02370	OFCNCMBH_02372
rmlD		dTDP-4-dehydrorhamnose reductase	3	3	1	1	2460				842	842	842	GMIIHAGF_01730	BDLLHDOD_01730	OFCNCMBH_01732
puuR		HTH-type transcriptional regulator PuuR	3	3	1	1	537				542	542	542	GMIIHAGF_02022	BDLLHDOD_02022	OFCNCMBH_02024
rqcH		Rqc2 RqcH	3	3	1	1	1769				1712	1712	1712	GMIIHAGF_01035	BDLLHDOD_01035	OFCNCMBH_01037
group_1683		hypothetical protein	3	3	1	1	1023				833	833	833	GMIIHAGF_00271	BDLLHDOD_00272	OFCNCMBH_00274
upp		Uracil phosphoribosyltransferase	3	3	1	1	629				629	629	629	GMIIHAGF_01930	BDLLHDOD_01930	OFCNCMBH_01932
yqeH		putative protein YqeH	3	3	1	1	386				1109	1109	1109	GMIIHAGF_02174	BDLLHDOD_02174	OFCNCMBH_02176
eutL		Ethanolamine utilization protein EutL	3	3	1	1	2086				653	653	653	GMIIHAGF_01355	BDLLHDOD_01355	OFCNCMBH_01357
menH_2		2-succinyl-6-hydroxy-2,4-cyclohexadiene-1-carboxylate synthase	3	3	1	1	2000				929	929	929	GMIIHAGF_01269	BDLLHDOD_01269	OFCNCMBH_01271
rhaR_3		HTH-type transcriptional activator RhaR	3	3	1	1	1893				986	986	986	GMIIHAGF_01162	BDLLHDOD_01162	OFCNCMBH_01164
eutC		Ethanolamine ammonia-lyase light chain	3	3	1	1	2087				911	911	911	GMIIHAGF_01356	BDLLHDOD_01356	OFCNCMBH_01358
group_169		hypothetical protein	3	3	1	1	1870				698	698	698	GMIIHAGF_01139	BDLLHDOD_01139	OFCNCMBH_01141
mog		Molybdopterin adenylyltransferase	3	3	1	1	1931				482	482	482	GMIIHAGF_01200	BDLLHDOD_01200	OFCNCMBH_01202
group_1691		hypothetical protein	3	3	1	1	1770				671	671	671	GMIIHAGF_01036	BDLLHDOD_01036	OFCNCMBH_01038
group_1692		Beta-monoglucosyldiacylglycerol synthase	3	3	1	1	664				1250	1250	1250	GMIIHAGF_01894	BDLLHDOD_01894	OFCNCMBH_01896
cah		Carbonic anhydrase	3	3	1	1	2165				698	698	698	GMIIHAGF_01434	BDLLHDOD_01434	OFCNCMBH_01436
group_1694		hypothetical protein	3	3	1	1	1548				1886	1886	1886	GMIIHAGF_00813	BDLLHDOD_00813	OFCNCMBH_00815
group_1695		hypothetical protein	3	3	1	1	73				2996	2996	2996	GMIIHAGF_02489	BDLLHDOD_02489	OFCNCMBH_02491
pucG		(S)-ureidoglycine--glyoxylate transaminase	3	3	1	1	289				1208	1208	1208	GMIIHAGF_02273	BDLLHDOD_02273	OFCNCMBH_02275
group_1697		hypothetical protein	3	3	1	1	272				1181	1181	1181	GMIIHAGF_02290	BDLLHDOD_02290	OFCNCMBH_02292
pknD		Serine/threonine-protein kinase PknD	3	3	1	1	182				2156	2156	2156	GMIIHAGF_02380	BDLLHDOD_02380	OFCNCMBH_02382
argR_3		Arginine repressor	3	3	1	1	1177				455	455	455	GMIIHAGF_00426	BDLLHDOD_00426	OFCNCMBH_00428
scrB		Sucrose-6-phosphate hydrolase	3	3	1	1	2063				1472	1472	1472	GMIIHAGF_01332	BDLLHDOD_01332	OFCNCMBH_01334
eda		Putative KHG/KDPG aldolase	3	3	1	1	169				653	653	653	GMIIHAGF_02393	BDLLHDOD_02393	OFCNCMBH_02395
ybbH_1		putative HTH-type transcriptional regulator YbbH	3	3	1	1	799				770	770	770	GMIIHAGF_00024	BDLLHDOD_00024	OFCNCMBH_00024
group_1701		hypothetical protein	3	3	1	1	1031				977	977	977	GMIIHAGF_00279	BDLLHDOD_00280	OFCNCMBH_00282
rpsK		30S ribosomal protein S11	3	3	1	1	949				389	389	389	GMIIHAGF_00172	BDLLHDOD_00172	OFCNCMBH_00174
gapA1		Glyceraldehyde-3-phosphate dehydrogenase 1	3	3	1	1	1992				1010	1010	1010	GMIIHAGF_01261	BDLLHDOD_01261	OFCNCMBH_01263
QRSL1_1		Glutamyl-tRNA(Gln) amidotransferase subunit A, chloroplastic/mitochondrial	3	3	1	1	1234				1586	1586	1586	GMIIHAGF_00483	BDLLHDOD_00483	OFCNCMBH_00485
group_1705		hypothetical protein	3	3	1	1	1176				1517	1517	1517	GMIIHAGF_00425	BDLLHDOD_00425	OFCNCMBH_00427
mltF_2		Membrane-bound lytic murein transglycosylase F	3	3	1	1	1256				2168	2168	2168	GMIIHAGF_00505	BDLLHDOD_00505	OFCNCMBH_00507
rpoB		DNA-directed RNA polymerase subunit beta	3	3	1	1	81				3614	3614	3614	GMIIHAGF_02481	BDLLHDOD_02481	OFCNCMBH_02483
pchA		Salicylate biosynthesis isochorismate synthase	3	3	1	1	1097				1367	1367	1367	GMIIHAGF_00345	BDLLHDOD_00346	OFCNCMBH_00348
tsaE		tRNA threonylcarbamoyladenosine biosynthesis protein TsaE	3	3	1	1	1430				479	479	479	GMIIHAGF_00680	BDLLHDOD_00680	OFCNCMBH_00682
yxeI		putative protein YxeI	3	3	1	1	279				1067	1067	1067	GMIIHAGF_02283	BDLLHDOD_02283	OFCNCMBH_02285
menD		2-succinyl-5-enolpyruvyl-6-hydroxy-3-cyclohexene-1-carboxylate synthase	3	3	1	1	1098				1733	1733	1733	GMIIHAGF_00346	BDLLHDOD_00347	OFCNCMBH_00349
uvrB		UvrABC system protein B	3	3	1	1	1257				1997	1997	1997	GMIIHAGF_00506	BDLLHDOD_00506	OFCNCMBH_00508
group_1712		hypothetical protein	3	3	1	1	1537				1391	1391	1391	GMIIHAGF_00802	BDLLHDOD_00802	OFCNCMBH_00804
group_1713		putative ABC transporter permease	3	3	1	1	1284				1079	1079	1079	GMIIHAGF_00534	BDLLHDOD_00534	OFCNCMBH_00536
group_1714		Monoacylglycerol lipase	3	3	1	1	867				914	914	914	GMIIHAGF_00092	BDLLHDOD_00092	OFCNCMBH_00092
yteP_1		putative multiple-sugar transport system permease YteP	3	3	1	1	1753				911	911	911	GMIIHAGF_01019	BDLLHDOD_01019	OFCNCMBH_01021
fusA		Elongation factor G	3	3	1	1	919				2081	2081	2081	GMIIHAGF_00142	BDLLHDOD_00142	OFCNCMBH_00144
group_1717		hypothetical protein	3	3	1	1	1001				137	137	137	GMIIHAGF_00249	BDLLHDOD_00250	OFCNCMBH_00252
group_1718		hypothetical protein	3	3	1	1	863				1106	1106	1106	GMIIHAGF_00088	BDLLHDOD_00088	OFCNCMBH_00088
ytbE_1		putative oxidoreductase YtbE	3	3	1	1	1127				839	839	839	GMIIHAGF_00376	BDLLHDOD_00377	OFCNCMBH_00379
yxdL		ABC transporter ATP-binding protein YxdL	3	3	1	1	2391				749	749	749	GMIIHAGF_01660	BDLLHDOD_01660	OFCNCMBH_01662
licC_5		Lichenan permease IIC component	3	3	1	1	44				1307	1307	1307	GMIIHAGF_02518	BDLLHDOD_02518	OFCNCMBH_02520
manP_2		PTS system mannose-specific EIIBCA component	3	3	1	1	1982				449	449	449	GMIIHAGF_01251	BDLLHDOD_01251	OFCNCMBH_01253
lacD_2		Tagatose 1,6-diphosphate aldolase	3	3	1	1	2256				995	995	995	GMIIHAGF_01525	BDLLHDOD_01525	OFCNCMBH_01527
yceM		Putative oxidoreductase YceM	3	3	1	1	465				914	914	914	GMIIHAGF_02094	BDLLHDOD_02094	OFCNCMBH_02096
group_1724		hypothetical protein	3	3	1	1	66				422	422	422	GMIIHAGF_02496	BDLLHDOD_02496	OFCNCMBH_02498
group_1725		hypothetical protein	3	3	1	1	38				1682	1682	1682	GMIIHAGF_02532	BDLLHDOD_02532	OFCNCMBH_02534
group_1726		hypothetical protein	3	3	1	1	2314				959	959	959	GMIIHAGF_01583	BDLLHDOD_01583	OFCNCMBH_01585
group_1727		hypothetical protein	3	3	1	1	1745				869	869	869	GMIIHAGF_01011	BDLLHDOD_01011	OFCNCMBH_01013
zitB		Zinc transporter ZitB	3	3	1	1	993				935	935	935	GMIIHAGF_00241	BDLLHDOD_00242	OFCNCMBH_00244
norW		Nitric oxide reductase FlRd-NAD(+) reductase	3	3	1	1	67				1946	1946	1946	GMIIHAGF_02495	BDLLHDOD_02495	OFCNCMBH_02497
group_173		hypothetical protein	3	3	1	1	2340				536	536	536	GMIIHAGF_01609	BDLLHDOD_01609	OFCNCMBH_01611
glcK		Glucokinase	3	3	1	1	415				971	971	971	GMIIHAGF_02144	BDLLHDOD_02144	OFCNCMBH_02146
group_1731		hypothetical protein	3	3	1	1	862				680	680	680	GMIIHAGF_00087	BDLLHDOD_00087	OFCNCMBH_00087
group_1732		hypothetical protein	3	3	1	1	736				1394	1394	1394	GMIIHAGF_01822	BDLLHDOD_01822	OFCNCMBH_01824
agaS		D-galactosamine-6-phosphate deaminase AgaS	3	3	1	1	2257				1172	1172	1172	GMIIHAGF_01526	BDLLHDOD_01526	OFCNCMBH_01528
degA_3		HTH-type transcriptional regulator DegA	3	3	1	1	319				995	995	995	GMIIHAGF_02243	BDLLHDOD_02243	OFCNCMBH_02245
group_1735		hypothetical protein	3	3	1	1	1738				404	404	404	GMIIHAGF_01004	BDLLHDOD_01004	OFCNCMBH_01006
msrA		Peptide methionine sulfoxide reductase MsrA	3	3	1	1	2137				515	515	515	GMIIHAGF_01406	BDLLHDOD_01406	OFCNCMBH_01408
fepC		Ferric enterobactin transport ATP-binding protein FepC	3	3	1	1	2096				767	767	767	GMIIHAGF_01365	BDLLHDOD_01365	OFCNCMBH_01367
aar		L-alanine/L-glutamate racemase	3	3	1	1	45				1187	1187	1187	GMIIHAGF_02517	BDLLHDOD_02517	OFCNCMBH_02519
hmuU		Hemin transport system permease protein HmuU	3	3	1	1	2097				1007	1007	1007	GMIIHAGF_01366	BDLLHDOD_01366	OFCNCMBH_01368
group_174		Phosphorylated carbohydrates phosphatase	3	3	1	1	337				656	656	656	GMIIHAGF_02225	BDLLHDOD_02225	OFCNCMBH_02227
group_1740		hypothetical protein	3	3	1	1	2136				218	218	218	GMIIHAGF_01405	BDLLHDOD_01405	OFCNCMBH_01407
cvfB		Conserved virulence factor B	3	3	1	1	1990				881	881	881	GMIIHAGF_01259	BDLLHDOD_01259	OFCNCMBH_01261
cycB		Cyclodextrin-binding protein	3	3	1	1	1883				1250	1250	1250	GMIIHAGF_01152	BDLLHDOD_01152	OFCNCMBH_01154
tmpC_1		Membrane lipoprotein TmpC	3	3	1	1	897				1073	1073	1073	GMIIHAGF_00120	BDLLHDOD_00120	OFCNCMBH_00122
group_1744		hypothetical protein	3	3	1	1	1179				554	554	554	GMIIHAGF_00428	BDLLHDOD_00428	OFCNCMBH_00430
group_1745		hypothetical protein	3	3	1	1	1882				1343	1343	1343	GMIIHAGF_01151	BDLLHDOD_01151	OFCNCMBH_01153
group_1746		hypothetical protein	3	3	1	1	1283				605	605	605	GMIIHAGF_00533	BDLLHDOD_00533	OFCNCMBH_00535
group_1747		hypothetical protein	3	3	1	1	1771				107	107	107	GMIIHAGF_01037	BDLLHDOD_01037	OFCNCMBH_01039
eutB		Ethanolamine ammonia-lyase heavy chain	3	3	1	1	2088				1364	1364	1364	GMIIHAGF_01357	BDLLHDOD_01357	OFCNCMBH_01359
group_1749		hypothetical protein	3	3	1	1	994				398	398	398	GMIIHAGF_00242	BDLLHDOD_00243	OFCNCMBH_00245
wbgU_1		UDP-N-acetylglucosamine 4-epimerase	3	3	1	1	1142				959	959	959	GMIIHAGF_00391	BDLLHDOD_00392	OFCNCMBH_00394
rplW		50S ribosomal protein L23	3	3	1	1	926				290	290	290	GMIIHAGF_00149	BDLLHDOD_00149	OFCNCMBH_00151
xerC_1		Tyrosine recombinase XerC	3	3	1	1	1585				1148	1148	1148	GMIIHAGF_00850	BDLLHDOD_00850	OFCNCMBH_00852
group_1752		hypothetical protein	3	3	1	1	737				1262	1262	1262	GMIIHAGF_01821	BDLLHDOD_01821	OFCNCMBH_01823
guaB		Inosine-5'-monophosphate dehydrogenase	3	3	1	1	39				1481	1481	1481	GMIIHAGF_02531	BDLLHDOD_02531	OFCNCMBH_02533
group_1754		hypothetical protein	3	3	1	1	1259				794	794	794	GMIIHAGF_00508	BDLLHDOD_00508	OFCNCMBH_00510
apbE_1		FAD:protein FMN transferase	3	3	1	1	1746				935	935	935	GMIIHAGF_01012	BDLLHDOD_01012	OFCNCMBH_01014
menC		o-succinylbenzoate synthase	3	3	1	1	1100				1103	1103	1103	GMIIHAGF_00348	BDLLHDOD_00349	OFCNCMBH_00351
algC		Phosphomannomutase/phosphoglucomutase	3	3	1	1	1178				1508	1508	1508	GMIIHAGF_00427	BDLLHDOD_00427	OFCNCMBH_00429
pdhB		Pyruvate dehydrogenase E1 component subunit beta	3	3	1	1	1890				977	977	977	GMIIHAGF_01159	BDLLHDOD_01159	OFCNCMBH_01161
group_1759		hypothetical protein	3	3	1	1	2315				611	611	611	GMIIHAGF_01584	BDLLHDOD_01584	OFCNCMBH_01586
group_176		NADH:quinone reductase	3	3	1	1	376				956	956	956	GMIIHAGF_02184	BDLLHDOD_02184	OFCNCMBH_02186
fruA_3		PTS system fructose-specific EIIB'BC component	3	3	1	1	1983				1100	1100	1100	GMIIHAGF_01252	BDLLHDOD_01252	OFCNCMBH_01254
era		GTPase Era	3	3	1	1	718				902	902	902	GMIIHAGF_01840	BDLLHDOD_01840	OFCNCMBH_01842
rlmCD_2		23S rRNA (uracil-C(5))-methyltransferase RlmCD	3	3	1	1	489				1370	1370	1370	GMIIHAGF_02070	BDLLHDOD_02070	OFCNCMBH_02072
murB		UDP-N-acetylenolpyruvoylglucosamine reductase	3	3	1	1	466				902	902	902	GMIIHAGF_02093	BDLLHDOD_02093	OFCNCMBH_02095
group_1764		hypothetical protein	3	3	1	1	1772				989	989	989	GMIIHAGF_01038	BDLLHDOD_01038	OFCNCMBH_01040
yibN		putative protein YibN	3	3	1	1	416				398	398	398	GMIIHAGF_02143	BDLLHDOD_02143	OFCNCMBH_02145
group_1766		hypothetical protein	3	3	1	1	2089				1424	1424	1424	GMIIHAGF_01358	BDLLHDOD_01358	OFCNCMBH_01360
rpsG		30S ribosomal protein S7	3	3	1	1	918				470	470	470	GMIIHAGF_00141	BDLLHDOD_00141	OFCNCMBH_00143
group_1768		hypothetical protein	3	3	1	1	1737				719	719	719	GMIIHAGF_01003	BDLLHDOD_01003	OFCNCMBH_01005
group_1769		hypothetical protein	3	3	1	1	318				974	974	974	GMIIHAGF_02244	BDLLHDOD_02244	OFCNCMBH_02246
veg		Protein Veg	3	3	1	1	822				245	245	245	GMIIHAGF_00047	BDLLHDOD_00047	OFCNCMBH_00047
tsf		Elongation factor Ts	3	3	1	1	729				881	881	881	GMIIHAGF_01829	BDLLHDOD_01829	OFCNCMBH_01831
uvrA_1		UvrABC system protein A	3	3	1	1	1258				2819	2819	2819	GMIIHAGF_00507	BDLLHDOD_00507	OFCNCMBH_00509
group_1772		hypothetical protein	3	3	1	1	31				986	986	986	GMIIHAGF_02539	BDLLHDOD_02539	OFCNCMBH_02541
serS_1		Serine--tRNA ligase	3	3	1	1	866				1271	1271	1271	GMIIHAGF_00091	BDLLHDOD_00091	OFCNCMBH_00091
menH_1		2-succinyl-6-hydroxy-2,4-cyclohexadiene-1-carboxylate synthase	3	3	1	1	1099				824	824	824	GMIIHAGF_00347	BDLLHDOD_00348	OFCNCMBH_00350
accB		Biotin carboxyl carrier protein of acetyl-CoA carboxylase	3	3	1	1	380				488	488	488	GMIIHAGF_02180	BDLLHDOD_02180	OFCNCMBH_02182
group_1776		hypothetical protein	3	3	1	1	35				185	185	185	GMIIHAGF_02535	BDLLHDOD_02535	OFCNCMBH_02537
group_1777		hypothetical protein	3	3	1	1	74				4691	4691	4691	GMIIHAGF_02488	BDLLHDOD_02488	OFCNCMBH_02490
group_1778		putative ABC transporter ATP-binding protein	3	3	1	1	732				770	770	770	GMIIHAGF_01826	BDLLHDOD_01826	OFCNCMBH_01828
levE_1		PTS system fructose-specific EIIB component	3	3	1	1	2253				479	479	479	GMIIHAGF_01522	BDLLHDOD_01522	OFCNCMBH_01524
natA		ABC transporter ATP-binding protein NatA	3	3	1	1	2194				692	692	692	GMIIHAGF_01463	BDLLHDOD_01463	OFCNCMBH_01465
group_1780		hypothetical protein	3	3	1	1	733				1286	1286	1286	GMIIHAGF_01825	BDLLHDOD_01825	OFCNCMBH_01827
group_1781		hypothetical protein	3	3	1	1	2493				5696	5696	5696	GMIIHAGF_01763	BDLLHDOD_01763	OFCNCMBH_01765
gatD		Lipid II isoglutaminyl synthase (glutamine-hydrolyzing) subunit GatD	3	3	1	1	596				692	692	692	GMIIHAGF_01963	BDLLHDOD_01963	OFCNCMBH_01965
group_1783		hypothetical protein	3	3	1	1	675				350	350	350	GMIIHAGF_01883	BDLLHDOD_01883	OFCNCMBH_01885
menA_2		1,4-dihydroxy-2-naphthoate octaprenyltransferase	3	3	1	1	70				947	947	947	GMIIHAGF_02492	BDLLHDOD_02492	OFCNCMBH_02494
spo0J		Stage 0 sporulation protein J	3	3	1	1	34				890	890	890	GMIIHAGF_02536	BDLLHDOD_02536	OFCNCMBH_02538
srrA_1		Transcriptional regulatory protein SrrA	3	3	1	1	1029				692	692	692	GMIIHAGF_00277	BDLLHDOD_00278	OFCNCMBH_00280
adhE_3		Aldehyde-alcohol dehydrogenase	3	3	1	1	2093				1130	1130	1130	GMIIHAGF_01362	BDLLHDOD_01362	OFCNCMBH_01364
group_1788		Potassium channel	3	3	1	1	1887				581	581	581	GMIIHAGF_01156	BDLLHDOD_01156	OFCNCMBH_01158
yhaP_2		putative protein YhaP	3	3	1	1	188				1232	1232	1232	GMIIHAGF_02374	BDLLHDOD_02374	OFCNCMBH_02376
group_179		hypothetical protein	3	3	1	1	11				134	134	134	GMIIHAGF_02559	BDLLHDOD_02559	OFCNCMBH_02561
group_1790		hypothetical protein	3	3	1	1	2133				443	443	443	GMIIHAGF_01402	BDLLHDOD_01402	OFCNCMBH_01404
group_1791		hypothetical protein	3	3	1	1	1999				1091	1091	1091	GMIIHAGF_01268	BDLLHDOD_01268	OFCNCMBH_01270
malL_1		Oligo-1,6-glucosidase	3	3	1	1	1886				1613	1613	1613	GMIIHAGF_01155	BDLLHDOD_01155	OFCNCMBH_01157
menA_1		1,4-dihydroxy-2-naphthoate octaprenyltransferase	3	3	1	1	2395				905	905	905	GMIIHAGF_01664	BDLLHDOD_01664	OFCNCMBH_01666
group_1794		hypothetical protein	3	3	1	1	1724				269	269	269	GMIIHAGF_00990	BDLLHDOD_00990	OFCNCMBH_00992
rnj2		Ribonuclease J 2	3	3	1	1	1707				1688	1688	1688	GMIIHAGF_00973	BDLLHDOD_00973	OFCNCMBH_00975
tagU_5		Polyisoprenyl-teichoic acid--peptidoglycan teichoic acid transferase TagU	3	3	1	1	75				1616	1616	1616	GMIIHAGF_02487	BDLLHDOD_02487	OFCNCMBH_02489
arcA		Arginine deiminase	3	3	1	1	870				1226	1226	1226	GMIIHAGF_00095	BDLLHDOD_00095	OFCNCMBH_00095
rpsJ		30S ribosomal protein S10	3	3	1	1	923				308	308	308	GMIIHAGF_00146	BDLLHDOD_00146	OFCNCMBH_00148
asD		Bifunctional aspartate aminotransferase and L-aspartate beta-decarboxylase	3	3	1	1	1521				1610	1610	1610	GMIIHAGF_00773	BDLLHDOD_00773	OFCNCMBH_00775
group_18		Sulfurtransferase	3	3	1	1	292				314	314	314	GMIIHAGF_02270	BDLLHDOD_02270	OFCNCMBH_02272
group_180		hypothetical protein	3	3	1	1	1033				1043	1043	1043	GMIIHAGF_00281	BDLLHDOD_00282	OFCNCMBH_00284
group_1800		Calcium-transporting ATPase 1	3	3	1	1	2341				2705	2705	2705	GMIIHAGF_01610	BDLLHDOD_01610	OFCNCMBH_01612
arcB		Ornithine carbamoyltransferase, catabolic	3	3	1	1	871				1019	1019	1019	GMIIHAGF_00096	BDLLHDOD_00096	OFCNCMBH_00096
yodC_3		Putative NAD(P)H nitroreductase YodC	3	3	1	1	1569				611	611	611	GMIIHAGF_00834	BDLLHDOD_00834	OFCNCMBH_00836
group_1803		hypothetical protein	3	3	1	1	1245				338	338	338	GMIIHAGF_00494	BDLLHDOD_00494	OFCNCMBH_00496
cfa		Cyclopropane-fatty-acyl-phospholipid synthase	3	3	1	1	922				1166	1166	1166	GMIIHAGF_00145	BDLLHDOD_00145	OFCNCMBH_00147
group_1805		hypothetical protein	3	3	1	1	1424				1217	1217	1217	GMIIHAGF_00674	BDLLHDOD_00674	OFCNCMBH_00676
rcsC_1		Sensor histidine kinase RcsC	3	3	1	1	1030				1481	1481	1481	GMIIHAGF_00278	BDLLHDOD_00279	OFCNCMBH_00281
group_1807		hypothetical protein	3	3	1	1	2144				2312	2312	2312	GMIIHAGF_01413	BDLLHDOD_01413	OFCNCMBH_01415
group_1808		hypothetical protein	3	3	1	1	1998				749	749	749	GMIIHAGF_01267	BDLLHDOD_01267	OFCNCMBH_01269
group_1809		hypothetical protein	3	3	1	1	1124				473	473	473	GMIIHAGF_00372	BDLLHDOD_00373	OFCNCMBH_00375
group_181		hypothetical protein	3	3	1	1	2274				1037	1037	1037	GMIIHAGF_01543	BDLLHDOD_01543	OFCNCMBH_01545
ctpE_2		Calcium-transporting ATPase CtpE	3	3	1	1	1986				2336	2336	2336	GMIIHAGF_01255	BDLLHDOD_01255	OFCNCMBH_01257
mvaS		Hydroxymethylglutaryl-CoA synthase	3	3	1	1	1899				1151	1151	1151	GMIIHAGF_01168	BDLLHDOD_01168	OFCNCMBH_01170
group_1812		DegV domain-containing protein	3	3	1	1	2140				842	842	842	GMIIHAGF_01409	BDLLHDOD_01409	OFCNCMBH_01411
nrdH		Glutaredoxin-like protein NrdH	3	3	1	1	1123				224	224	224	GMIIHAGF_00371	BDLLHDOD_00372	OFCNCMBH_00374
tyrS1_2		Tyrosine--tRNA ligase 1	3	3	1	1	2191				1262	1262	1262	GMIIHAGF_01460	BDLLHDOD_01460	OFCNCMBH_01462
group_1815		hypothetical protein	3	3	1	1	2494				767	767	767	GMIIHAGF_01764	BDLLHDOD_01764	OFCNCMBH_01766
group_1816		hypothetical protein	3	3	1	1	531				506	506	506	GMIIHAGF_02028	BDLLHDOD_02028	OFCNCMBH_02030
ecfA1		Energy-coupling factor transporter ATP-binding protein EcfA1	3	3	1	1	954				839	839	839	GMIIHAGF_00177	BDLLHDOD_00177	OFCNCMBH_00179
pheA		Bifunctional chorismate mutase/prephenate dehydratase	3	3	1	1	2031				848	848	848	GMIIHAGF_01300	BDLLHDOD_01300	OFCNCMBH_01302
group_1819		hypothetical protein	3	3	1	1	2271				5600	5600	5600	GMIIHAGF_01540	BDLLHDOD_01540	OFCNCMBH_01542
expZ		Nucleotide-binding protein ExpZ	3	3	1	1	1948				1448	1448	1448	GMIIHAGF_01217	BDLLHDOD_01217	OFCNCMBH_01219
dnaG		DNA primase	3	3	1	1	1987				1886	1886	1886	GMIIHAGF_01256	BDLLHDOD_01256	OFCNCMBH_01258
lacX		Protein LacX, plasmid	3	3	1	1	2100				875	875	875	GMIIHAGF_01369	BDLLHDOD_01369	OFCNCMBH_01371
rihA		Pyrimidine-specific ribonucleoside hydrolase RihA	3	3	1	1	595				980	980	980	GMIIHAGF_01964	BDLLHDOD_01964	OFCNCMBH_01966
group_1823		hypothetical protein	3	3	1	1	674				434	434	434	GMIIHAGF_01884	BDLLHDOD_01884	OFCNCMBH_01886
folP		Dihydropteroate synthase	3	3	1	1	63				791	791	791	GMIIHAGF_02499	BDLLHDOD_02499	OFCNCMBH_02501
group_1825		hypothetical protein	3	3	1	1	1542				320	320	320	GMIIHAGF_00807	BDLLHDOD_00807	OFCNCMBH_00809
slyA		Transcriptional regulator SlyA	3	3	1	1	282				452	452	452	GMIIHAGF_02280	BDLLHDOD_02280	OFCNCMBH_02282
group_1827		hypothetical protein	3	3	1	1	189				1328	1328	1328	GMIIHAGF_02373	BDLLHDOD_02373	OFCNCMBH_02375
group_1828		hypothetical protein	3	3	1	1	172				884	884	884	GMIIHAGF_02390	BDLLHDOD_02390	OFCNCMBH_02392
gspA_2		General stress protein A	3	3	1	1	2260				845	845	845	GMIIHAGF_01529	BDLLHDOD_01529	OFCNCMBH_01531
group_183		hypothetical protein	3	3	1	1	2034				194	194	194	GMIIHAGF_01303	BDLLHDOD_01303	OFCNCMBH_01305
group_1830		NADH dehydrogenase-like protein	3	3	1	1	2394				1211	1211	1211	GMIIHAGF_01663	BDLLHDOD_01663	OFCNCMBH_01665
group_1831		hypothetical protein	3	3	1	1	1898				767	767	767	GMIIHAGF_01167	BDLLHDOD_01167	OFCNCMBH_01169
group_1832		hypothetical protein	3	3	1	1	2132				368	368	368	GMIIHAGF_01401	BDLLHDOD_01401	OFCNCMBH_01403
group_1833		hypothetical protein	3	3	1	1	1708				1382	1382	1382	GMIIHAGF_00974	BDLLHDOD_00974	OFCNCMBH_00976
tyrS1_1		Tyrosine--tRNA ligase 1	3	3	1	1	1130				1256	1256	1256	GMIIHAGF_00379	BDLLHDOD_00380	OFCNCMBH_00382
group_1835		hypothetical protein	3	3	1	1	1522				1085	1085	1085	GMIIHAGF_00774	BDLLHDOD_00774	OFCNCMBH_00776
femB		Aminoacyltransferase FemB	3	3	1	1	532				1205	1205	1205	GMIIHAGF_02027	BDLLHDOD_02027	OFCNCMBH_02029
ecfA2		Energy-coupling factor transporter ATP-binding protein EcfA2	3	3	1	1	955				869	869	869	GMIIHAGF_00178	BDLLHDOD_00178	OFCNCMBH_00180
yybR		putative HTH-type transcriptional regulator YybR	3	3	1	1	1568				305	305	305	GMIIHAGF_00833	BDLLHDOD_00833	OFCNCMBH_00835
ligA		DNA ligase	3	3	1	1	1221				2030	2030	2030	GMIIHAGF_00470	BDLLHDOD_00470	OFCNCMBH_00472
group_184		hypothetical protein	3	3	1	1	974				263	263	263	GMIIHAGF_00197	BDLLHDOD_00197	OFCNCMBH_00199
group_1840		hypothetical protein	3	3	1	1	1244				950	950	950	GMIIHAGF_00493	BDLLHDOD_00493	OFCNCMBH_00495
pduU		Propanediol utilization protein PduU	3	3	1	1	2092				347	347	347	GMIIHAGF_01361	BDLLHDOD_01361	OFCNCMBH_01363
group_1842		hypothetical protein	3	3	1	1	1423				767	767	767	GMIIHAGF_00673	BDLLHDOD_00673	OFCNCMBH_00675
rhaS_1		HTH-type transcriptional activator RhaS	3	3	1	1	1440				962	962	962	GMIIHAGF_00690	BDLLHDOD_00690	OFCNCMBH_00692
group_1844		hypothetical protein	3	3	1	1	1750				683	683	683	GMIIHAGF_01016	BDLLHDOD_01016	OFCNCMBH_01018
fabZ_1		3-hydroxyacyl-[acyl-carrier-protein] dehydratase FabZ	3	3	1	1	997				434	434	434	GMIIHAGF_00245	BDLLHDOD_00246	OFCNCMBH_00248
group_1846		hypothetical protein	3	3	1	1	2145				467	467	467	GMIIHAGF_01414	BDLLHDOD_01414	OFCNCMBH_01416
group_1847		hypothetical protein	3	3	1	1	71				362	362	362	GMIIHAGF_02491	BDLLHDOD_02491	OFCNCMBH_02493
group_1848		hypothetical protein	3	3	1	1	1543				1181	1181	1181	GMIIHAGF_00808	BDLLHDOD_00808	OFCNCMBH_00810
group_1849		hypothetical protein	3	3	1	1	648				227	227	227	GMIIHAGF_01910	BDLLHDOD_01910	OFCNCMBH_01912
group_185		hypothetical protein	3	3	1	1	1443				431	431	431	GMIIHAGF_00693	BDLLHDOD_00693	OFCNCMBH_00695
group_1850		hypothetical protein	3	3	1	1	1300				1724	1724	1724	GMIIHAGF_00550	BDLLHDOD_00550	OFCNCMBH_00552
pyrDA		Dihydroorotate dehydrogenase A (fumarate)	3	3	1	1	998				968	968	968	GMIIHAGF_00246	BDLLHDOD_00247	OFCNCMBH_00249
group_1852		hypothetical protein	3	3	1	1	1749				1490	1490	1490	GMIIHAGF_01015	BDLLHDOD_01015	OFCNCMBH_01017
group_1853		hypothetical protein	3	3	1	1	2252				899	899	899	GMIIHAGF_01521	BDLLHDOD_01521	OFCNCMBH_01523
group_1854		hypothetical protein	3	3	1	1	2440				1406	1406	1406	GMIIHAGF_01710	BDLLHDOD_01710	OFCNCMBH_01712
group_1855		hypothetical protein	3	3	1	1	1527				185	185	185	GMIIHAGF_00779	BDLLHDOD_00779	OFCNCMBH_00781
group_1856		hypothetical protein	3	3	1	1	1126				137	137	137	GMIIHAGF_00374	BDLLHDOD_00375	OFCNCMBH_00377
group_1857		hypothetical protein	3	3	1	1	1552				1004	1004	1004	GMIIHAGF_00817	BDLLHDOD_00817	OFCNCMBH_00819
degV_1		Protein DegV	3	3	1	1	1713				860	860	860	GMIIHAGF_00979	BDLLHDOD_00979	OFCNCMBH_00981
allB		Allantoinase	3	3	1	1	285				1364	1364	1364	GMIIHAGF_02277	BDLLHDOD_02277	OFCNCMBH_02279
folT		Folate transporter FolT	3	3	1	1	1420				539	539	539	GMIIHAGF_00670	BDLLHDOD_00670	OFCNCMBH_00672
dauR		Transcriptional regulator DauR	3	3	1	1	598				638	638	638	GMIIHAGF_01961	BDLLHDOD_01961	OFCNCMBH_01963
coaD		Phosphopantetheine adenylyltransferase	3	3	1	1	677				491	491	491	GMIIHAGF_01881	BDLLHDOD_01881	OFCNCMBH_01883
sugB		Trehalose transport system permease protein SugB	3	3	1	1	2491				923	923	923	GMIIHAGF_01761	BDLLHDOD_01761	OFCNCMBH_01763
group_1863		putative ABC transporter ATP-binding protein	3	3	1	1	1422				1727	1727	1727	GMIIHAGF_00672	BDLLHDOD_00672	OFCNCMBH_00674
group_1864		hypothetical protein	3	3	1	1	1567				236	236	236	GMIIHAGF_00832	BDLLHDOD_00832	OFCNCMBH_00834
group_1865		hypothetical protein	3	3	1	1	1243				710	710	710	GMIIHAGF_00492	BDLLHDOD_00492	OFCNCMBH_00494
rpsP		30S ribosomal protein S16	3	3	1	1	2150				275	275	275	GMIIHAGF_01419	BDLLHDOD_01419	OFCNCMBH_01421
group_1867		hypothetical protein	3	3	1	1	1286				563	563	563	GMIIHAGF_00536	BDLLHDOD_00536	OFCNCMBH_00538
queG		Epoxyqueuosine reductase	3	3	1	1	2041				1169	1169	1169	GMIIHAGF_01310	BDLLHDOD_01310	OFCNCMBH_01312
group_1869		hypothetical protein	3	3	1	1	1239				335	335	335	GMIIHAGF_00488	BDLLHDOD_00488	OFCNCMBH_00490
rplGA		putative ribosomal protein YlxQ	3	3	1	1	1791				305	305	305	GMIIHAGF_01057	BDLLHDOD_01057	OFCNCMBH_01059
truA_1		tRNA pseudouridine synthase A	3	3	1	1	957				749	749	749	GMIIHAGF_00180	BDLLHDOD_00180	OFCNCMBH_00182
hrtA		Putative hemin import ATP-binding protein HrtA	3	3	1	1	1285				668	668	668	GMIIHAGF_00535	BDLLHDOD_00535	OFCNCMBH_00537
spoIIIE		DNA translocase SpoIIIE	3	3	1	1	2393				2423	2423	2423	GMIIHAGF_01662	BDLLHDOD_01662	OFCNCMBH_01664
group_1873		hypothetical protein	3	3	1	1	1519				653	653	653	GMIIHAGF_00771	BDLLHDOD_00771	OFCNCMBH_00773
ydcV_1		Inner membrane ABC transporter permease protein YdcV	3	3	1	1	1740				779	779	779	GMIIHAGF_01006	BDLLHDOD_01006	OFCNCMBH_01008
ntpB		V-type sodium ATPase subunit B	3	3	1	1	1961				1376	1376	1376	GMIIHAGF_01230	BDLLHDOD_01230	OFCNCMBH_01232
ctpA		Carboxy-terminal processing protease CtpA	3	3	1	1	2135				1433	1433	1433	GMIIHAGF_01404	BDLLHDOD_01404	OFCNCMBH_01406
agrA_2		Accessory gene regulator protein A	3	3	1	1	190				719	719	719	GMIIHAGF_02372	BDLLHDOD_02372	OFCNCMBH_02374
group_1878		hypothetical protein	3	3	1	1	1553				938	938	938	GMIIHAGF_00818	BDLLHDOD_00818	OFCNCMBH_00820
asd		Aspartate-semialdehyde dehydrogenase	3	3	1	1	1705				1067	1067	1067	GMIIHAGF_00971	BDLLHDOD_00971	OFCNCMBH_00973
group_188		hypothetical protein	3	3	1	1	91				2480	2480	2480	GMIIHAGF_02471	BDLLHDOD_02471	OFCNCMBH_02473
argS		Arginine--tRNA ligase	3	3	1	1	658				1691	1691	1691	GMIIHAGF_01900	BDLLHDOD_01900	OFCNCMBH_01902
ybbW		Putative allantoin permease	3	3	1	1	284				1496	1496	1496	GMIIHAGF_02278	BDLLHDOD_02278	OFCNCMBH_02280
group_1882		hypothetical protein	3	3	1	1	1739				836	836	836	GMIIHAGF_01005	BDLLHDOD_01005	OFCNCMBH_01007
pduV		Propanediol utilization protein PduV	3	3	1	1	2095				443	443	443	GMIIHAGF_01364	BDLLHDOD_01364	OFCNCMBH_01366
group_1884		Fatty acid ABC transporter ATP-binding/permease protein	3	3	1	1	590				1868	1868	1868	GMIIHAGF_01969	BDLLHDOD_01969	OFCNCMBH_01971
recQ_2		ATP-dependent DNA helicase RecQ	3	3	1	1	669				1769	1769	1769	GMIIHAGF_01889	BDLLHDOD_01889	OFCNCMBH_01891
group_1886		hypothetical protein	3	3	1	1	2499				968	968	968	GMIIHAGF_01769	BDLLHDOD_01769	OFCNCMBH_01771
cdaA		Cyclic di-AMP synthase CdaA	3	3	1	1	2430				884	884	884	GMIIHAGF_01700	BDLLHDOD_01700	OFCNCMBH_01702
group_1888		hypothetical protein	3	3	1	1	2142				197	197	197	GMIIHAGF_01411	BDLLHDOD_01411	OFCNCMBH_01413
group_1889		hypothetical protein	3	3	1	1	68				929	929	929	GMIIHAGF_02494	BDLLHDOD_02494	OFCNCMBH_02496
clsA_2		Major cardiolipin synthase ClsA	3	3	1	1	2068				1460	1460	1460	GMIIHAGF_01337	BDLLHDOD_01337	OFCNCMBH_01339
yqgQ		putative protein YqgQ	3	3	1	1	414				218	218	218	GMIIHAGF_02145	BDLLHDOD_02145	OFCNCMBH_02147
polC_2		DNA polymerase III PolC-type	3	3	1	1	463				533	533	533	GMIIHAGF_02096	BDLLHDOD_02096	OFCNCMBH_02098
lacC_2		Tagatose-6-phosphate kinase	3	3	1	1	2255				941	941	941	GMIIHAGF_01524	BDLLHDOD_01524	OFCNCMBH_01526
group_1893		hypothetical protein	3	3	1	1	1238				386	386	386	GMIIHAGF_00487	BDLLHDOD_00487	OFCNCMBH_00489
gluP		Rhomboid protease GluP	3	3	1	1	413				710	710	710	GMIIHAGF_02146	BDLLHDOD_02146	OFCNCMBH_02148
exoA		Exodeoxyribonuclease	3	3	1	1	464				755	755	755	GMIIHAGF_02095	BDLLHDOD_02095	OFCNCMBH_02097
feoB		Fe(2+) transporter FeoB	3	3	1	1	1125				2150	2150	2150	GMIIHAGF_00373	BDLLHDOD_00374	OFCNCMBH_00376
group_1897		hypothetical protein	3	3	1	1	1141				968	968	968	GMIIHAGF_00390	BDLLHDOD_00391	OFCNCMBH_00393
group_1898		hypothetical protein	3	3	1	1	1032				965	965	965	GMIIHAGF_00280	BDLLHDOD_00281	OFCNCMBH_00283
apt		Adenine phosphoribosyltransferase	3	3	1	1	2143				512	512	512	GMIIHAGF_01412	BDLLHDOD_01412	OFCNCMBH_01414
sstT		Serine/threonine transporter SstT	3	3	1	1	269				1262	1262	1262	GMIIHAGF_02293	BDLLHDOD_02293	OFCNCMBH_02295
bga_1		Beta-galactosidase	3	3	1	1	1303				1778	1778	1778	GMIIHAGF_00553	BDLLHDOD_00553	OFCNCMBH_00555
group_1900		hypothetical protein	3	3	1	1	1250				1094	1094	1094	GMIIHAGF_00499	BDLLHDOD_00499	OFCNCMBH_00501
group_1901		hypothetical protein	3	3	1	1	1574				95	95	95	GMIIHAGF_00839	BDLLHDOD_00839	OFCNCMBH_00841
accD		Acetyl-coenzyme A carboxylase carboxyl transferase subunit beta	3	3	1	1	383				866	866	866	GMIIHAGF_02177	BDLLHDOD_02177	OFCNCMBH_02179
mprF_1		Phosphatidylglycerol lysyltransferase	3	3	1	1	803				2591	2591	2591	GMIIHAGF_00028	BDLLHDOD_00028	OFCNCMBH_00028
pta_1		Phosphate acetyltransferase	3	3	1	1	1429				983	983	983	GMIIHAGF_00679	BDLLHDOD_00679	OFCNCMBH_00681
group_1905		hypothetical protein	3	3	1	1	2392				701	701	701	GMIIHAGF_01661	BDLLHDOD_01661	OFCNCMBH_01663
ndk		Nucleoside diphosphate kinase	3	3	1	1	1520				401	401	401	GMIIHAGF_00772	BDLLHDOD_00772	OFCNCMBH_00774
group_1907		putative protein	3	3	1	1	191				362	362	362	GMIIHAGF_02371	BDLLHDOD_02371	OFCNCMBH_02373
group_1908		hypothetical protein	3	3	1	1	661				278	278	278	GMIIHAGF_01897	BDLLHDOD_01897	OFCNCMBH_01899
pyrDB		Dihydroorotate dehydrogenase B (NAD(+)), catalytic subunit	3	3	1	1	2168				938	938	938	GMIIHAGF_01437	BDLLHDOD_01437	OFCNCMBH_01439
group_191		hypothetical protein	3	3	1	1	1862				698	698	698	GMIIHAGF_01131	BDLLHDOD_01131	OFCNCMBH_01133
dapA		4-hydroxy-tetrahydrodipicolinate synthase	3	3	1	1	1706				872	872	872	GMIIHAGF_00972	BDLLHDOD_00972	OFCNCMBH_00974
group_1911		hypothetical protein	3	3	1	1	316				299	299	299	GMIIHAGF_02246	BDLLHDOD_02246	OFCNCMBH_02248
group_1912		hypothetical protein	3	3	1	1	20				4916	4916	4916	GMIIHAGF_02550	BDLLHDOD_02550	OFCNCMBH_02552
sipV		Signal peptidase I V	3	3	1	1	2134				554	554	554	GMIIHAGF_01403	BDLLHDOD_01403	OFCNCMBH_01405
yvqK		Corrinoid adenosyltransferase	3	3	1	1	2094				581	581	581	GMIIHAGF_01363	BDLLHDOD_01363	OFCNCMBH_01365
dap		D-aminopeptidase	3	3	1	1	1242				1166	1166	1166	GMIIHAGF_00491	BDLLHDOD_00491	OFCNCMBH_00493
group_1916		hypothetical protein	3	3	1	1	1566				425	425	425	GMIIHAGF_00831	BDLLHDOD_00831	OFCNCMBH_00833
ulaA_2		Ascorbate-specific PTS system EIIC component	3	3	1	1	317				1367	1367	1367	GMIIHAGF_02245	BDLLHDOD_02245	OFCNCMBH_02247
apbE_2		FAD:protein FMN transferase	3	3	1	1	69				1067	1067	1067	GMIIHAGF_02493	BDLLHDOD_02493	OFCNCMBH_02495
dgaR_5		Transcriptional regulatory protein DagR	3	3	1	1	92				2519	2519	2519	GMIIHAGF_02470	BDLLHDOD_02470	OFCNCMBH_02472
uppS		Ditrans,polycis-undecaprenyl-diphosphate synthase ((2E,6E)-farnesyl-diphosphate specific)	3	3	1	1	645				815	815	815	GMIIHAGF_01913	BDLLHDOD_01913	OFCNCMBH_01915
rsmD		Ribosomal RNA small subunit methyltransferase D	3	3	1	1	676				653	653	653	GMIIHAGF_01882	BDLLHDOD_01882	OFCNCMBH_01884
murT		Lipid II isoglutaminyl synthase (glutamine-hydrolyzing) subunit MurT	3	3	1	1	597				1352	1352	1352	GMIIHAGF_01962	BDLLHDOD_01962	OFCNCMBH_01964
accC		Biotin carboxylase	3	3	1	1	382				1370	1370	1370	GMIIHAGF_02178	BDLLHDOD_02178	OFCNCMBH_02180
yidD		Putative membrane protein insertion efficiency factor	3	3	1	1	2317				302	302	302	GMIIHAGF_01586	BDLLHDOD_01586	OFCNCMBH_01588
yabJ_1		2-iminobutanoate/2-iminopropanoate deaminase	3	3	1	1	802				380	380	380	GMIIHAGF_00027	BDLLHDOD_00027	OFCNCMBH_00027
yteP_2		putative multiple-sugar transport system permease YteP	3	3	1	1	2492				938	938	938	GMIIHAGF_01762	BDLLHDOD_01762	OFCNCMBH_01764
group_1926		putative ABC transporter ATP-binding protein	3	3	1	1	1421				1766	1766	1766	GMIIHAGF_00671	BDLLHDOD_00671	OFCNCMBH_00673
cydA		Cytochrome bd ubiquinol oxidase subunit 1	3	3	1	1	2400				1418	1418	1418	GMIIHAGF_01669	BDLLHDOD_01669	OFCNCMBH_01671
bga_2		Beta-galactosidase	3	3	1	1	2254				1784	1784	1784	GMIIHAGF_01523	BDLLHDOD_01523	OFCNCMBH_01525
glpK		Glycerol kinase	3	3	1	1	2331				1505	1505	1505	GMIIHAGF_01600	BDLLHDOD_01600	OFCNCMBH_01602
tarD		Glycerol-3-phosphate cytidylyltransferase	3	3	1	1	2443				401	401	401	GMIIHAGF_01713	BDLLHDOD_01713	OFCNCMBH_01715
group_1930		hypothetical protein	3	3	1	1	1861				134	134	134	GMIIHAGF_01130	BDLLHDOD_01130	OFCNCMBH_01132
rsgA		Small ribosomal subunit biogenesis GTPase RsgA	3	3	1	1	183				893	893	893	GMIIHAGF_02379	BDLLHDOD_02379	OFCNCMBH_02381
bglK		Beta-glucoside kinase	3	3	1	1	2316				881	881	881	GMIIHAGF_01585	BDLLHDOD_01585	OFCNCMBH_01587
group_1933		hypothetical protein	3	3	1	1	660				323	323	323	GMIIHAGF_01898	BDLLHDOD_01898	OFCNCMBH_01900
pyrK		Dihydroorotate dehydrogenase B (NAD(+)), electron transfer subunit	3	3	1	1	2169				791	791	791	GMIIHAGF_01438	BDLLHDOD_01438	OFCNCMBH_01440
dexB		Glucan 1,6-alpha-glucosidase	3	3	1	1	1885				1625	1625	1625	GMIIHAGF_01154	BDLLHDOD_01154	OFCNCMBH_01156
clpX		ATP-dependent Clp protease ATP-binding subunit ClpX	3	3	1	1	2320				1253	1253	1253	GMIIHAGF_01589	BDLLHDOD_01589	OFCNCMBH_01591
btuD_7		Vitamin B12 import ATP-binding protein BtuD	3	3	1	1	187				890	890	890	GMIIHAGF_02375	BDLLHDOD_02375	OFCNCMBH_02377
hexs-b		Hexaprenyl-diphosphate synthase large subunit ((2E,6E)-farnesyl-diphosphate specific)	3	3	1	1	2396				980	980	980	GMIIHAGF_01665	BDLLHDOD_01665	OFCNCMBH_01667
group_1939		hypothetical protein	3	3	1	1	342				386	386	386	GMIIHAGF_02220	BDLLHDOD_02220	OFCNCMBH_02222
group_194		hypothetical protein	3	3	1	1	2332				1466	1466	1466	GMIIHAGF_01601	BDLLHDOD_01601	OFCNCMBH_01603
group_1940		hypothetical protein	3	3	1	1	2488				1712	1712	1712	GMIIHAGF_01758	BDLLHDOD_01758	OFCNCMBH_01760
group_1941		putative ABC transporter ATP-binding/permease protein	3	3	1	1	2397				1763	1763	1763	GMIIHAGF_01666	BDLLHDOD_01666	OFCNCMBH_01668
group_1942		hypothetical protein	3	3	1	1	1269				383	383	383	GMIIHAGF_00518	BDLLHDOD_00518	OFCNCMBH_00520
rpmB		50S ribosomal protein L28	3	3	1	1	186				188	188	188	GMIIHAGF_02376	BDLLHDOD_02376	OFCNCMBH_02378
group_1944		hypothetical protein	3	3	1	1	1736				1082	1082	1082	GMIIHAGF_01002	BDLLHDOD_01002	OFCNCMBH_01004
group_1945		D-hydantoinase	3	3	1	1	601				1373	1373	1373	GMIIHAGF_01958	BDLLHDOD_01958	OFCNCMBH_01960
sufS_1		Cysteine desulfurase SufS	3	3	1	1	734				1235	1235	1235	GMIIHAGF_01824	BDLLHDOD_01824	OFCNCMBH_01826
nusG		Transcription termination/antitermination protein NusG	3	3	1	1	471				545	545	545	GMIIHAGF_02088	BDLLHDOD_02088	OFCNCMBH_02090
group_1948		hypothetical protein	3	3	1	1	313				401	401	401	GMIIHAGF_02249	BDLLHDOD_02249	OFCNCMBH_02251
group_1949		hypothetical protein	3	3	1	1	417				350	350	350	GMIIHAGF_02142	BDLLHDOD_02142	OFCNCMBH_02144
ccpB		Catabolite control protein B	3	3	1	1	1150				935	935	935	GMIIHAGF_00399	BDLLHDOD_00399	OFCNCMBH_00401
ychF		Ribosome-binding ATPase YchF	3	3	1	1	36				1115	1115	1115	GMIIHAGF_02534	BDLLHDOD_02534	OFCNCMBH_02536
group_1951		hypothetical protein	3	3	1	1	467				1598	1598	1598	GMIIHAGF_02092	BDLLHDOD_02092	OFCNCMBH_02094
alsE		D-allulose-6-phosphate 3-epimerase	3	3	1	1	1984				689	689	689	GMIIHAGF_01253	BDLLHDOD_01253	OFCNCMBH_01255
dnaD		DNA replication protein DnaD	3	3	1	1	1681				716	716	716	GMIIHAGF_00947	BDLLHDOD_00947	OFCNCMBH_00949
celA_1		PTS system cellobiose-specific EIIB component	3	3	1	1	1496				317	317	317	GMIIHAGF_00747	BDLLHDOD_00747	OFCNCMBH_00749
urdA		Urocanate reductase	3	3	1	1	1747				608	608	608	GMIIHAGF_01013	BDLLHDOD_01013	OFCNCMBH_01015
murC		UDP-N-acetylmuramate--L-alanine ligase	3	3	1	1	2312				1337	1337	1337	GMIIHAGF_01581	BDLLHDOD_01581	OFCNCMBH_01583
group_1957		hypothetical protein	3	3	1	1	1426				524	524	524	GMIIHAGF_00676	BDLLHDOD_00676	OFCNCMBH_00678
rhaR_4		HTH-type transcriptional activator RhaR	3	3	1	1	2487				1481	1481	1481	GMIIHAGF_01757	BDLLHDOD_01757	OFCNCMBH_01759
group_1959		hypothetical protein	3	3	1	1	1425				563	563	563	GMIIHAGF_00675	BDLLHDOD_00675	OFCNCMBH_00677
group_196		hypothetical protein	3	3	1	1	2043				242	242	242	GMIIHAGF_01312	BDLLHDOD_01312	OFCNCMBH_01314
group_1960		hypothetical protein	3	3	1	1	1268				3350	3350	3350	GMIIHAGF_00517	BDLLHDOD_00517	OFCNCMBH_00519
fabI		Enoyl-[acyl-carrier-protein] reductase [NADH] FabI	3	3	1	1	995				752	752	752	GMIIHAGF_00243	BDLLHDOD_00244	OFCNCMBH_00246
dpaL		Diaminopropionate ammonia-lyase	3	3	1	1	602				1193	1193	1193	GMIIHAGF_01957	BDLLHDOD_01957	OFCNCMBH_01959
group_1963		hypothetical protein	3	3	1	1	472				878	878	878	GMIIHAGF_02087	BDLLHDOD_02087	OFCNCMBH_02089
pdxK_1		Pyridoxine kinase	3	3	1	1	921				824	824	824	GMIIHAGF_00144	BDLLHDOD_00144	OFCNCMBH_00146
group_1965		hypothetical protein	3	3	1	1	1246				731	731	731	GMIIHAGF_00495	BDLLHDOD_00495	OFCNCMBH_00497
group_1966		hypothetical protein	3	3	1	1	1570				410	410	410	GMIIHAGF_00835	BDLLHDOD_00835	OFCNCMBH_00837
rbsD		D-ribose pyranase	3	3	1	1	321				395	395	395	GMIIHAGF_02241	BDLLHDOD_02241	OFCNCMBH_02243
group_1968		hypothetical protein	3	3	1	1	1247				779	779	779	GMIIHAGF_00496	BDLLHDOD_00496	OFCNCMBH_00498
group_1969		hypothetical protein	3	3	1	1	1571				452	452	452	GMIIHAGF_00836	BDLLHDOD_00836	OFCNCMBH_00838
group_197		NAD-dependent malic enzyme	3	3	1	1	1728				1169	1169	1169	GMIIHAGF_00994	BDLLHDOD_00994	OFCNCMBH_00996
argR_2		Arginine repressor	3	3	1	1	869				497	497	497	GMIIHAGF_00094	BDLLHDOD_00094	OFCNCMBH_00094
group_1971		putative ABC transporter ATP-binding protein	3	3	1	1	1282				1769	1769	1769	GMIIHAGF_00532	BDLLHDOD_00532	OFCNCMBH_00534
nth		Endonuclease III	3	3	1	1	1682				647	647	647	GMIIHAGF_00948	BDLLHDOD_00948	OFCNCMBH_00950
celB		PTS system cellobiose-specific EIIC component	3	3	1	1	1497				1463	1463	1463	GMIIHAGF_00748	BDLLHDOD_00748	OFCNCMBH_00750
ahpC		Alkyl hydroperoxide reductase C	3	3	1	1	460				563	563	563	GMIIHAGF_02099	BDLLHDOD_02099	OFCNCMBH_02101
yclQ		Petrobactin-binding protein YclQ	3	3	1	1	214				953	953	953	GMIIHAGF_02348	BDLLHDOD_02348	OFCNCMBH_02350
apc3		Acetophenone carboxylase gamma subunit	3	3	1	1	54				1553	1553	1553	GMIIHAGF_02508	BDLLHDOD_02508	OFCNCMBH_02510
group_1977		putative ABC transporter ATP-binding protein	3	3	1	1	1281				1715	1715	1715	GMIIHAGF_00531	BDLLHDOD_00531	OFCNCMBH_00533
bbmA		Intracellular maltogenic amylase	3	3	1	1	1884				1766	1766	1766	GMIIHAGF_01153	BDLLHDOD_01153	OFCNCMBH_01155
rplT		50S ribosomal protein L20	3	3	1	1	1397				359	359	359	GMIIHAGF_00647	BDLLHDOD_00647	OFCNCMBH_00649
ispE		4-diphosphocytidyl-2-C-methyl-D-erythritol kinase	3	3	1	1	823				851	851	851	GMIIHAGF_00048	BDLLHDOD_00048	OFCNCMBH_00048
rbsK/rbiA		Bifunctional ribokinase/ribose-5-phosphate isomerase A	3	3	1	1	320				911	911	911	GMIIHAGF_02242	BDLLHDOD_02242	OFCNCMBH_02244
group_1981		hypothetical protein	3	3	1	1	410				575	575	575	GMIIHAGF_02149	BDLLHDOD_02149	OFCNCMBH_02151
group_1982		putative ABC transporter ATP-binding protein	3	3	1	1	2495				1727	1727	1727	GMIIHAGF_01765	BDLLHDOD_01765	OFCNCMBH_01767
iscU		Iron-sulfur cluster assembly scaffold protein IscU	3	3	1	1	735				467	467	467	GMIIHAGF_01823	BDLLHDOD_01823	OFCNCMBH_01825
group_1984		hypothetical protein	3	3	1	1	1794				230	230	230	GMIIHAGF_01060	BDLLHDOD_01060	OFCNCMBH_01062
glpF		Glycerol uptake facilitator protein	3	3	1	1	2329				719	719	719	GMIIHAGF_01598	BDLLHDOD_01598	OFCNCMBH_01600
group_1986		hypothetical protein	3	3	1	1	673				1124	1124	1124	GMIIHAGF_01885	BDLLHDOD_01885	OFCNCMBH_01887
ade		Adenine deaminase	3	3	1	1	1743				1739	1739	1739	GMIIHAGF_01009	BDLLHDOD_01009	OFCNCMBH_01011
group_1988		hypothetical protein	3	3	1	1	594				545	545	545	GMIIHAGF_01965	BDLLHDOD_01965	OFCNCMBH_01967
yvyI		Putative mannose-6-phosphate isomerase YvyI	3	3	1	1	593				971	971	971	GMIIHAGF_01966	BDLLHDOD_01966	OFCNCMBH_01968
citG		2-(5''-triphosphoribosyl)-3'-dephosphocoenzyme-A synthase	3	3	1	1	19				869	869	869	GMIIHAGF_02551	BDLLHDOD_02551	OFCNCMBH_02553
pycA		Pyruvate carboxylase	3	3	1	1	672				3428	3428	3428	GMIIHAGF_01886	BDLLHDOD_01886	OFCNCMBH_01888
group_1991		hypothetical protein	3	3	1	1	1985				617	617	617	GMIIHAGF_01254	BDLLHDOD_01254	OFCNCMBH_01256
group_1992		hypothetical protein	3	3	1	1	2313				944	944	944	GMIIHAGF_01582	BDLLHDOD_01582	OFCNCMBH_01584
group_1993		hypothetical protein	3	3	1	1	37				689	689	689	GMIIHAGF_02533	BDLLHDOD_02533	OFCNCMBH_02535
rlmN		putative dual-specificity RNA methyltransferase RlmN	3	3	1	1	2389				1073	1073	1073	GMIIHAGF_01658	BDLLHDOD_01658	OFCNCMBH_01660
ymdB		2',3'-cyclic-nucleotide 2'-phosphodiesterase	3	3	1	1	134				797	797	797	GMIIHAGF_02428	BDLLHDOD_02428	OFCNCMBH_02430
group_1996		hypothetical protein	3	3	1	1	439				950	950	950	GMIIHAGF_02120	BDLLHDOD_02120	OFCNCMBH_02122
group_1997		putative ABC transporter ATP-binding protein	3	3	1	1	2496				1733	1733	1733	GMIIHAGF_01766	BDLLHDOD_01766	OFCNCMBH_01768
group_1998		hypothetical protein	3	3	1	1	468				638	638	638	GMIIHAGF_02091	BDLLHDOD_02091	OFCNCMBH_02093
dppE_8		Dipeptide-binding protein DppE	3	3	1	1	215				1643	1643	1643	GMIIHAGF_02347	BDLLHDOD_02347	OFCNCMBH_02349
group_2		hypothetical protein	3	3	1	1	1022				734	809	759	GMIIHAGF_00270	BDLLHDOD_00271	OFCNCMBH_00273
rmlA		Glucose-1-phosphate thymidylyltransferase	3	3	1	1	2463				866	866	866	GMIIHAGF_01733	BDLLHDOD_01733	OFCNCMBH_01735
group_200		hypothetical protein	3	3	1	1	1041				833	833	833	GMIIHAGF_00289	BDLLHDOD_00290	OFCNCMBH_00292
group_2000		hypothetical protein	3	3	1	1	55				665	665	665	GMIIHAGF_02507	BDLLHDOD_02507	OFCNCMBH_02509
group_2001		hypothetical protein	3	3	1	1	1289				1025	1025	1025	GMIIHAGF_00539	BDLLHDOD_00539	OFCNCMBH_00541
rnz		Ribonuclease Z	3	3	1	1	2147				941	941	941	GMIIHAGF_01416	BDLLHDOD_01416	OFCNCMBH_01418
group_2003		hypothetical protein	3	3	1	1	1748				1256	1256	1256	GMIIHAGF_01014	BDLLHDOD_01014	OFCNCMBH_01016
group_2004		hypothetical protein	3	3	1	1	1398				350	350	350	GMIIHAGF_00648	BDLLHDOD_00648	OFCNCMBH_00650
fabF_1		3-oxoacyl-[acyl-carrier-protein] synthase 2	3	3	1	1	996				1238	1238	1238	GMIIHAGF_00244	BDLLHDOD_00245	OFCNCMBH_00247
group_2006		putative oxidoreductase	3	3	1	1	2146				788	788	788	GMIIHAGF_01415	BDLLHDOD_01415	OFCNCMBH_01417
group_2007		hypothetical protein	3	3	1	1	418				1838	1838	1838	GMIIHAGF_02141	BDLLHDOD_02141	OFCNCMBH_02143
group_2008		hypothetical protein	3	3	1	1	1524				629	629	629	GMIIHAGF_00776	BDLLHDOD_00776	OFCNCMBH_00778
group_2009		hypothetical protein	3	3	1	1	2328				539	539	539	GMIIHAGF_01597	BDLLHDOD_01597	OFCNCMBH_01599
brnQ		Branched-chain amino acid transport system 2 carrier protein	3	3	1	1	959				1355	1355	1355	GMIIHAGF_00182	BDLLHDOD_00182	OFCNCMBH_00184
yutF		Acid sugar phosphatase	3	3	1	1	1710				770	770	770	GMIIHAGF_00976	BDLLHDOD_00976	OFCNCMBH_00978
aldC		Alpha-acetolactate decarboxylase	3	3	1	1	1735				704	704	704	GMIIHAGF_01001	BDLLHDOD_01001	OFCNCMBH_01003
tuf		Elongation factor Tu	3	3	1	1	920				1187	1187	1187	GMIIHAGF_00143	BDLLHDOD_00143	OFCNCMBH_00145
group_2013		hypothetical protein	3	3	1	1	845				242	242	242	GMIIHAGF_00070	BDLLHDOD_00070	OFCNCMBH_00070
argR_1		Arginine repressor	3	3	1	1	868				479	479	479	GMIIHAGF_00093	BDLLHDOD_00093	OFCNCMBH_00093
group_2015		hypothetical protein	3	3	1	1	1709				629	629	629	GMIIHAGF_00975	BDLLHDOD_00975	OFCNCMBH_00977
yitU		5-amino-6-(5-phospho-D-ribitylamino)uracil phosphatase YitU	3	3	1	1	1523				803	803	803	GMIIHAGF_00775	BDLLHDOD_00775	OFCNCMBH_00777
steT		Serine/threonine exchanger SteT	3	3	1	1	2388				1328	1328	1328	GMIIHAGF_01657	BDLLHDOD_01657	OFCNCMBH_01659
ymcA		putative protein YmcA	3	3	1	1	135				371	371	371	GMIIHAGF_02427	BDLLHDOD_02427	OFCNCMBH_02429
group_2019		hypothetical protein	3	3	1	1	1538				326	326	326	GMIIHAGF_00803	BDLLHDOD_00803	OFCNCMBH_00805
mdtL		Multidrug resistance protein MdtL	3	3	1	1	2345				1181	1181	1181	GMIIHAGF_01614	BDLLHDOD_01614	OFCNCMBH_01616
gph_1		Phosphoglycolate phosphatase	3	3	1	1	1026				686	686	686	GMIIHAGF_00274	BDLLHDOD_00275	OFCNCMBH_00277
group_2021		hypothetical protein	3	3	1	1	389				590	590	590	GMIIHAGF_02171	BDLLHDOD_02171	OFCNCMBH_02173
ung		Uracil-DNA glycosylase	3	3	1	1	1428				680	680	680	GMIIHAGF_00678	BDLLHDOD_00678	OFCNCMBH_00680
group_2023		hypothetical protein	3	3	1	1	804				506	506	506	GMIIHAGF_00029	BDLLHDOD_00029	OFCNCMBH_00029
cydD		ATP-binding/permease protein CydD	3	3	1	1	2398				1733	1733	1733	GMIIHAGF_01667	BDLLHDOD_01667	OFCNCMBH_01669
thiN		Thiamine pyrophosphokinase	3	3	1	1	185				644	644	644	GMIIHAGF_02377	BDLLHDOD_02377	OFCNCMBH_02379
group_2026		hypothetical protein	3	3	1	1	2162				1289	1289	1289	GMIIHAGF_01431	BDLLHDOD_01431	OFCNCMBH_01433
cysQ		3'(2'),5'-bisphosphate nucleotidase CysQ	3	3	1	1	667				782	782	782	GMIIHAGF_01891	BDLLHDOD_01891	OFCNCMBH_01893
yfmL		putative ATP-dependent RNA helicase YfmL	3	3	1	1	1494				1301	1301	1301	GMIIHAGF_00745	BDLLHDOD_00745	OFCNCMBH_00747
gltX		Glutamate--tRNA ligase	3	3	1	1	815				1457	1457	1457	GMIIHAGF_00040	BDLLHDOD_00040	OFCNCMBH_00040
group_203		hypothetical protein	3	3	1	1	1565				1019	1019	1019	GMIIHAGF_00830	BDLLHDOD_00830	OFCNCMBH_00832
arcC1_3		Carbamate kinase 1	3	3	1	1	1233				929	929	929	GMIIHAGF_00482	BDLLHDOD_00482	OFCNCMBH_00484
rlmL		Ribosomal RNA large subunit methyltransferase L	3	3	1	1	1679				1163	1163	1163	GMIIHAGF_00945	BDLLHDOD_00945	OFCNCMBH_00947
group_2032		hypothetical protein	3	3	1	1	1249				740	740	740	GMIIHAGF_00498	BDLLHDOD_00498	OFCNCMBH_00500
group_2033		hypothetical protein	3	3	1	1	1573				608	608	608	GMIIHAGF_00838	BDLLHDOD_00838	OFCNCMBH_00840
ypwA		Carboxypeptidase 1	3	3	1	1	1680				1496	1496	1496	GMIIHAGF_00946	BDLLHDOD_00946	OFCNCMBH_00948
niaR		putative transcription repressor NiaR	3	3	1	1	967				512	512	512	GMIIHAGF_00190	BDLLHDOD_00190	OFCNCMBH_00192
uvrC_1		UvrABC system protein C	3	3	1	1	1941				1796	1796	1796	GMIIHAGF_01210	BDLLHDOD_01210	OFCNCMBH_01212
rpoA		DNA-directed RNA polymerase subunit alpha	3	3	1	1	950				938	938	938	GMIIHAGF_00173	BDLLHDOD_00173	OFCNCMBH_00175
dgaR_2		Transcriptional regulatory protein DagR	3	3	1	1	1495				2705	2705	2705	GMIIHAGF_00746	BDLLHDOD_00746	OFCNCMBH_00748
group_2039		hypothetical protein	3	3	1	1	1266				518	518	518	GMIIHAGF_00515	BDLLHDOD_00515	OFCNCMBH_00517
gatB		Aspartyl/glutamyl-tRNA(Asn/Gln) amidotransferase subunit B	3	3	1	1	1224				1430	1430	1430	GMIIHAGF_00473	BDLLHDOD_00473	OFCNCMBH_00475
rlmI		Ribosomal RNA large subunit methyltransferase I	3	3	1	1	1784				1172	1172	1172	GMIIHAGF_01050	BDLLHDOD_01050	OFCNCMBH_01052
sauU		putative sulfoacetate transporter SauU	3	3	1	1	290				1259	1259	1259	GMIIHAGF_02272	BDLLHDOD_02272	OFCNCMBH_02274
fabZ_2		3-hydroxyacyl-[acyl-carrier-protein] dehydratase FabZ	3	3	1	1	381				425	425	425	GMIIHAGF_02179	BDLLHDOD_02179	OFCNCMBH_02181
bglF_2		PTS system beta-glucoside-specific EIIBCA component	3	3	1	1	2061				1928	1928	1928	GMIIHAGF_01330	BDLLHDOD_01330	OFCNCMBH_01332
ygeW		Putative carbamoyltransferase YgeW	3	3	1	1	604				1193	1193	1193	GMIIHAGF_01955	BDLLHDOD_01955	OFCNCMBH_01957
group_2045		hypothetical protein	3	3	1	1	2485				1112	1112	1112	GMIIHAGF_01755	BDLLHDOD_01755	OFCNCMBH_01757
ywpJ		Phosphatase YwpJ	3	3	1	1	1427				869	869	869	GMIIHAGF_00677	BDLLHDOD_00677	OFCNCMBH_00679
group_2047		hypothetical protein	3	3	1	1	796				377	377	377	GMIIHAGF_00021	BDLLHDOD_00021	OFCNCMBH_00021
cydB		Cytochrome bd-I ubiquinol oxidase subunit 2	3	3	1	1	2399				1013	1013	1013	GMIIHAGF_01668	BDLLHDOD_01668	OFCNCMBH_01670
group_2049		hypothetical protein	3	3	1	1	2486				2141	2141	2141	GMIIHAGF_01756	BDLLHDOD_01756	OFCNCMBH_01758
group_205		hypothetical protein	3	3	1	1	1241				380	380	380	GMIIHAGF_00490	BDLLHDOD_00490	OFCNCMBH_00492
licC_4		Lichenan permease IIC component	3	3	1	1	1995				1298	1298	1298	GMIIHAGF_01264	BDLLHDOD_01264	OFCNCMBH_01266
rpe		Ribulose-phosphate 3-epimerase	3	3	1	1	184				653	653	653	GMIIHAGF_02378	BDLLHDOD_02378	OFCNCMBH_02380
dapE_1		putative succinyl-diaminopimelate desuccinylase	3	3	1	1	603				1310	1310	1310	GMIIHAGF_01956	BDLLHDOD_01956	OFCNCMBH_01958
group_2053		hypothetical protein	3	3	1	1	1547				464	464	464	GMIIHAGF_00812	BDLLHDOD_00812	OFCNCMBH_00814
group_2054		hypothetical protein	3	3	1	1	659				500	500	500	GMIIHAGF_01899	BDLLHDOD_01899	OFCNCMBH_01901
carB		Carbamoyl-phosphate synthase large chain	3	3	1	1	2170				3182	3182	3182	GMIIHAGF_01439	BDLLHDOD_01439	OFCNCMBH_01441
group_2056		hypothetical protein	3	3	1	1	1267				404	404	404	GMIIHAGF_00516	BDLLHDOD_00516	OFCNCMBH_00518
gldA		Glycerol dehydrogenase	3	3	1	1	1894				1139	1139	1139	GMIIHAGF_01163	BDLLHDOD_01163	OFCNCMBH_01165
group_2058		hypothetical protein	3	3	1	1	473				722	722	722	GMIIHAGF_02086	BDLLHDOD_02086	OFCNCMBH_02088
group_2059		hypothetical protein	3	3	1	1	78				215	215	215	GMIIHAGF_02484	BDLLHDOD_02484	OFCNCMBH_02486
group_206		putative protein	3	3	1	1	1949				1286	1286	1286	GMIIHAGF_01218	BDLLHDOD_01218	OFCNCMBH_01220
dppE_7		Dipeptide-binding protein DppE	3	3	1	1	474				1628	1628	1628	GMIIHAGF_02085	BDLLHDOD_02085	OFCNCMBH_02087
group_2061		hypothetical protein	3	3	1	1	1572				437	437	437	GMIIHAGF_00837	BDLLHDOD_00837	OFCNCMBH_00839
group_2062		hypothetical protein	3	3	1	1	1248				2099	2099	2099	GMIIHAGF_00497	BDLLHDOD_00497	OFCNCMBH_00499
acuI		putative acrylyl-CoA reductase AcuI	3	3	1	1	536				992	992	992	GMIIHAGF_02023	BDLLHDOD_02023	OFCNCMBH_02025
group_2064		hypothetical protein	3	3	1	1	1131				1862	1862	1862	GMIIHAGF_00380	BDLLHDOD_00381	OFCNCMBH_00383
group_2065		hypothetical protein	3	3	1	1	2149				245	245	245	GMIIHAGF_01418	BDLLHDOD_01418	OFCNCMBH_01420
yclM		Aspartokinase 3	3	3	1	1	1025				1352	1352	1352	GMIIHAGF_00273	BDLLHDOD_00274	OFCNCMBH_00276
exuT		Hexuronate transporter	3	3	1	1	1042				1253	1253	1253	GMIIHAGF_00290	BDLLHDOD_00291	OFCNCMBH_00293
group_2068		hypothetical protein	3	3	1	1	1539				374	374	374	GMIIHAGF_00804	BDLLHDOD_00804	OFCNCMBH_00806
infC		Translation initiation factor IF-3	3	3	1	1	1395				521	521	521	GMIIHAGF_00645	BDLLHDOD_00645	OFCNCMBH_00647
group_207		hypothetical protein	3	3	1	1	975				479	479	479	GMIIHAGF_00198	BDLLHDOD_00198	OFCNCMBH_00200
rpmI		50S ribosomal protein L35	3	3	1	1	1396				200	200	200	GMIIHAGF_00646	BDLLHDOD_00646	OFCNCMBH_00648
tcyP		L-cystine uptake protein TcyP	3	3	1	1	1240				1391	1391	1391	GMIIHAGF_00489	BDLLHDOD_00489	OFCNCMBH_00491
mdtG		Multidrug resistance protein MdtG	3	3	1	1	1526				1196	1196	1196	GMIIHAGF_00778	BDLLHDOD_00778	OFCNCMBH_00780
group_2073		hypothetical protein	3	3	1	1	1546				950	950	950	GMIIHAGF_00811	BDLLHDOD_00811	OFCNCMBH_00813
group_2074		hypothetical protein	3	3	1	1	1712				569	569	569	GMIIHAGF_00978	BDLLHDOD_00978	OFCNCMBH_00980
rplQ		50S ribosomal protein L17	3	3	1	1	951				383	383	383	GMIIHAGF_00174	BDLLHDOD_00174	OFCNCMBH_00176
ftsW_2		putative peptidoglycan glycosyltransferase FtsW	3	3	1	1	671				1208	1208	1208	GMIIHAGF_01887	BDLLHDOD_01887	OFCNCMBH_01889
yfeW_2		Putative D-alanyl-D-alanine carboxypeptidase	3	3	1	1	592				1043	1043	1043	GMIIHAGF_01967	BDLLHDOD_01967	OFCNCMBH_01969
ricR		Copper-sensing transcriptional repressor RicR	3	3	1	1	291				260	260	260	GMIIHAGF_02271	BDLLHDOD_02271	OFCNCMBH_02273
group_2079		hypothetical protein	3	3	1	1	797				527	527	527	GMIIHAGF_00022	BDLLHDOD_00022	OFCNCMBH_00022
group_208		hypothetical protein	3	3	1	1	1138				362	362	362	GMIIHAGF_00387	BDLLHDOD_00388	OFCNCMBH_00390
trpS2		Tryptophan--tRNA ligase 2	3	3	1	1	2497				1004	1004	1004	GMIIHAGF_01767	BDLLHDOD_01767	OFCNCMBH_01769
group_2081		hypothetical protein	3	3	1	1	56				1139	1139	1139	GMIIHAGF_02506	BDLLHDOD_02506	OFCNCMBH_02508
group_2082		hypothetical protein	3	3	1	1	2148				566	566	566	GMIIHAGF_01417	BDLLHDOD_01417	OFCNCMBH_01419
pepT_2		Peptidase T	3	3	1	1	216				1220	1220	1220	GMIIHAGF_02346	BDLLHDOD_02346	OFCNCMBH_02348
aguA		Putative agmatine deiminase	3	3	1	1	1232				1097	1097	1097	GMIIHAGF_00481	BDLLHDOD_00481	OFCNCMBH_00483
group_2085		hypothetical protein	3	3	1	1	217				557	557	557	GMIIHAGF_02345	BDLLHDOD_02345	OFCNCMBH_02347
group_2086		hypothetical protein	3	3	1	1	57				398	398	398	GMIIHAGF_02505	BDLLHDOD_02505	OFCNCMBH_02507
group_2087		hypothetical protein	3	3	1	1	1994				302	302	302	GMIIHAGF_01263	BDLLHDOD_01263	OFCNCMBH_01265
pbuO		Guanine/hypoxanthine permease PbuO	3	3	1	1	1525				1406	1406	1406	GMIIHAGF_00777	BDLLHDOD_00777	OFCNCMBH_00779
group_2089		hypothetical protein	3	3	1	1	2386				1046	1046	1046	GMIIHAGF_01655	BDLLHDOD_01655	OFCNCMBH_01657
group_209		hypothetical protein	3	3	1	1	1848				3437	3437	3437	GMIIHAGF_01117	BDLLHDOD_01117	OFCNCMBH_01119
mutL		DNA mismatch repair protein MutL	3	3	1	1	137				2132	2132	2132	GMIIHAGF_02425	BDLLHDOD_02425	OFCNCMBH_02427
dhaM-2		PEP-dependent dihydroxyacetone kinase 2, phosphoryl donor subunit DhaM	3	3	1	1	1895				398	398	398	GMIIHAGF_01164	BDLLHDOD_01164	OFCNCMBH_01166
group_2092		hypothetical protein	3	3	1	1	79				230	230	230	GMIIHAGF_02483	BDLLHDOD_02483	OFCNCMBH_02485
group_2093		hypothetical protein	3	3	1	1	2327				845	845	845	GMIIHAGF_01596	BDLLHDOD_01596	OFCNCMBH_01598
group_2094		hypothetical protein	3	3	1	1	1554				1118	1118	1118	GMIIHAGF_00819	BDLLHDOD_00819	OFCNCMBH_00821
group_2095		hypothetical protein	3	3	1	1	666				278	278	278	GMIIHAGF_01892	BDLLHDOD_01892	OFCNCMBH_01894
araR		Arabinose metabolism transcriptional repressor	3	3	1	1	2163				1046	1046	1046	GMIIHAGF_01432	BDLLHDOD_01432	OFCNCMBH_01434
group_2097		hypothetical protein	3	3	1	1	1711				623	623	623	GMIIHAGF_00977	BDLLHDOD_00977	OFCNCMBH_00979
group_2098		hypothetical protein	3	3	1	1	2326				1508	1508	1508	GMIIHAGF_01595	BDLLHDOD_01595	OFCNCMBH_01597
group_2099		hypothetical protein	3	3	1	1	591				845	845	845	GMIIHAGF_01968	BDLLHDOD_01968	OFCNCMBH_01970
group_21		hypothetical protein	3	3	1	1	368				362	362	362	GMIIHAGF_02194	BDLLHDOD_02194	OFCNCMBH_02196
group_210		hypothetical protein	3	3	1	1	1049				1358	1358	1358	GMIIHAGF_00297	BDLLHDOD_00298	OFCNCMBH_00300
group_2100		hypothetical protein	3	3	1	1	670				305	305	305	GMIIHAGF_01888	BDLLHDOD_01888	OFCNCMBH_01890
paiA_2		Spermidine/spermine N(1)-acetyltransferase	3	3	1	1	283				512	512	512	GMIIHAGF_02279	BDLLHDOD_02279	OFCNCMBH_02281
nadD		Nicotinate-nucleotide adenylyltransferase	3	3	1	1	388				659	659	659	GMIIHAGF_02172	BDLLHDOD_02172	OFCNCMBH_02174
group_2103		hypothetical protein	3	3	1	1	2498				3779	3779	3779	GMIIHAGF_01768	BDLLHDOD_01768	OFCNCMBH_01770
comGA		ComG operon protein 1	3	3	1	1	2387				968	968	968	GMIIHAGF_01656	BDLLHDOD_01656	OFCNCMBH_01658
mutS		DNA mismatch repair protein MutS	3	3	1	1	136				2576	2576	2576	GMIIHAGF_02426	BDLLHDOD_02426	OFCNCMBH_02428
coaBC_1		Coenzyme A biosynthesis bifunctional protein CoaBC	3	3	1	1	535				773	773	773	GMIIHAGF_02024	BDLLHDOD_02024	OFCNCMBH_02026
treB		PTS system trehalose-specific EIIBC component	3	3	1	1	2482				1466	1466	1466	GMIIHAGF_01752	BDLLHDOD_01752	OFCNCMBH_01754
group_2108		hypothetical protein	3	3	1	1	242				767	767	767	GMIIHAGF_02320	BDLLHDOD_02320	OFCNCMBH_02322
group_2109		hypothetical protein	3	3	1	1	1551				1820	1820	1820	GMIIHAGF_00816	BDLLHDOD_00816	OFCNCMBH_00818
group_211		hypothetical protein	3	3	1	1	278				656	656	656	GMIIHAGF_02284	BDLLHDOD_02284	OFCNCMBH_02286
group_2110		hypothetical protein	3	3	1	1	1263				923	923	923	GMIIHAGF_00512	BDLLHDOD_00512	OFCNCMBH_00514
glpO		Alpha-glycerophosphate oxidase	3	3	1	1	2330				1829	1829	1829	GMIIHAGF_01599	BDLLHDOD_01599	OFCNCMBH_01601
allE		(S)-ureidoglycine aminohydrolase	3	3	1	1	287				785	785	785	GMIIHAGF_02275	BDLLHDOD_02275	OFCNCMBH_02277
group_2113		Nucleobase transporter PlUacP	3	3	1	1	607				1319	1319	1319	GMIIHAGF_01952	BDLLHDOD_01952	OFCNCMBH_01954
spuD		Putrescine-binding periplasmic protein SpuD	3	3	1	1	1742				1064	1064	1064	GMIIHAGF_01008	BDLLHDOD_01008	OFCNCMBH_01010
allC		Allantoate amidohydrolase	3	3	1	1	286				1223	1223	1223	GMIIHAGF_02276	BDLLHDOD_02276	OFCNCMBH_02278
group_2116		hypothetical protein	3	3	1	1	1550				2468	2468	2468	GMIIHAGF_00815	BDLLHDOD_00815	OFCNCMBH_00817
rny		Ribonuclease Y	3	3	1	1	133				1556	1556	1556	GMIIHAGF_02429	BDLLHDOD_02429	OFCNCMBH_02431
yxdM		ABC transporter permease protein YxdM	3	3	1	1	2390				1829	1829	1829	GMIIHAGF_01659	BDLLHDOD_01659	OFCNCMBH_01661
yclP		Petrobactin import ATP-binding protein YclP	3	3	1	1	213				755	755	755	GMIIHAGF_02349	BDLLHDOD_02349	OFCNCMBH_02351
group_212		NAD-dependent malic enzyme	3	3	1	1	18				1172	1172	1172	GMIIHAGF_02552	BDLLHDOD_02552	OFCNCMBH_02554
group_2120		Ferredoxin--NADP reductase	3	3	1	1	461				1682	1682	1682	GMIIHAGF_02098	BDLLHDOD_02098	OFCNCMBH_02100
gcdB		Glutaconyl-CoA decarboxylase subunit beta	3	3	1	1	10				1115	1115	1115	GMIIHAGF_02560	BDLLHDOD_02560	OFCNCMBH_02562
group_2122		hypothetical protein	3	3	1	1	53				1094	1094	1094	GMIIHAGF_02509	BDLLHDOD_02509	OFCNCMBH_02511
group_2123		hypothetical protein	3	3	1	1	1287				968	968	968	GMIIHAGF_00537	BDLLHDOD_00537	OFCNCMBH_00539
dppC		Dipeptide transport system permease protein DppC	3	3	1	1	1391				1052	1052	1052	GMIIHAGF_00641	BDLLHDOD_00641	OFCNCMBH_00643
sdhA_2		L-serine dehydratase, alpha chain	3	3	1	1	477				872	872	872	GMIIHAGF_02082	BDLLHDOD_02082	OFCNCMBH_02084
group_2126		hypothetical protein	3	3	1	1	122				1481	1481	1481	GMIIHAGF_02440	BDLLHDOD_02440	OFCNCMBH_02442
adhE_2		Aldehyde-alcohol dehydrogenase	3	3	1	1	2084				1478	1478	1478	GMIIHAGF_01353	BDLLHDOD_01353	OFCNCMBH_01355
group_2128		hypothetical protein	3	3	1	1	1767				341	341	341	GMIIHAGF_01033	BDLLHDOD_01033	OFCNCMBH_01035
group_2129		hypothetical protein	3	3	1	1	411				770	770	770	GMIIHAGF_02148	BDLLHDOD_02148	OFCNCMBH_02150
lexA		LexA repressor	3	3	1	1	2042				620	620	620	GMIIHAGF_01311	BDLLHDOD_01311	OFCNCMBH_01313
group_2130		hypothetical protein	3	3	1	1	2322				488	488	488	GMIIHAGF_01591	BDLLHDOD_01591	OFCNCMBH_01593
group_2131		hypothetical protein	3	3	1	1	48				1034	1034	1034	GMIIHAGF_02514	BDLLHDOD_02514	OFCNCMBH_02516
cysA		Sulfate/thiosulfate import ATP-binding protein CysA	3	3	1	1	1741				1040	1040	1040	GMIIHAGF_01007	BDLLHDOD_01007	OFCNCMBH_01009
menB		1,4-dihydroxy-2-naphthoyl-CoA synthase	3	3	1	1	1095				815	815	815	GMIIHAGF_00343	BDLLHDOD_00344	OFCNCMBH_00346
arnC_1		Undecaprenyl-phosphate 4-deoxy-4-formamido-L-arabinose transferase	3	3	1	1	1370				1262	1262	1262	GMIIHAGF_00620	BDLLHDOD_00620	OFCNCMBH_00622
sapB_2		Protein SapB	3	3	1	1	1254				719	719	719	GMIIHAGF_00503	BDLLHDOD_00503	OFCNCMBH_00505
group_2136		hypothetical protein	3	3	1	1	141				125	125	125	GMIIHAGF_02421	BDLLHDOD_02421	OFCNCMBH_02423
group_2137		hypothetical protein	3	3	1	1	2382				353	353	353	GMIIHAGF_01651	BDLLHDOD_01651	OFCNCMBH_01653
group_2138		hypothetical protein	3	3	1	1	221				3902	3902	3902	GMIIHAGF_02341	BDLLHDOD_02341	OFCNCMBH_02343
group_2139		Deoxyguanosine kinase	3	3	1	1	1236				638	638	638	GMIIHAGF_00485	BDLLHDOD_00485	OFCNCMBH_00487
uxuA		Mannonate dehydratase	3	3	1	1	168				1073	1073	1073	GMIIHAGF_02394	BDLLHDOD_02394	OFCNCMBH_02396
group_2140		hypothetical protein	3	3	1	1	462				590	590	590	GMIIHAGF_02097	BDLLHDOD_02097	OFCNCMBH_02099
group_2141		hypothetical protein	3	3	1	1	1288				650	650	650	GMIIHAGF_00538	BDLLHDOD_00538	OFCNCMBH_00540
recU		Holliday junction resolvase RecU	3	3	1	1	1676				617	617	617	GMIIHAGF_00942	BDLLHDOD_00942	OFCNCMBH_00944
folE		GTP cyclohydrolase 1	3	3	1	1	61				560	560	560	GMIIHAGF_02501	BDLLHDOD_02501	OFCNCMBH_02503
group_2144		hypothetical protein	3	3	1	1	1491				368	368	368	GMIIHAGF_00742	BDLLHDOD_00742	OFCNCMBH_00744
group_2145		hypothetical protein	3	3	1	1	1174				1013	1013	1013	GMIIHAGF_00423	BDLLHDOD_00423	OFCNCMBH_00425
group_2146		hypothetical protein	3	3	1	1	1399				359	359	359	GMIIHAGF_00649	BDLLHDOD_00649	OFCNCMBH_00651
yqgN		putative protein YqgN	3	3	1	1	412				542	542	542	GMIIHAGF_02147	BDLLHDOD_02147	OFCNCMBH_02149
group_2148		hypothetical protein	3	3	1	1	1237				431	431	431	GMIIHAGF_00486	BDLLHDOD_00486	OFCNCMBH_00488
group_2149		hypothetical protein	3	3	1	1	859				3077	3077	3077	GMIIHAGF_00084	BDLLHDOD_00084	OFCNCMBH_00084
group_215		hypothetical protein	3	3	1	1	958				311	311	311	GMIIHAGF_00181	BDLLHDOD_00181	OFCNCMBH_00183
secE		Protein translocase subunit SecE	3	3	1	1	470				170	170	170	GMIIHAGF_02089	BDLLHDOD_02089	OFCNCMBH_02091
group_2151		hypothetical protein	3	3	1	1	314				224	224	224	GMIIHAGF_02248	BDLLHDOD_02248	OFCNCMBH_02250
group_2152		hypothetical protein	3	3	1	1	220				3914	3914	3914	GMIIHAGF_02342	BDLLHDOD_02342	OFCNCMBH_02344
ponA		Penicillin-binding protein 1A	3	3	1	1	1675				2336	2336	2336	GMIIHAGF_00941	BDLLHDOD_00941	OFCNCMBH_00943
folK		2-amino-4-hydroxy-6-hydroxymethyldihydropteridine pyrophosphokinase	3	3	1	1	60				485	485	485	GMIIHAGF_02502	BDLLHDOD_02502	OFCNCMBH_02504
mntR		HTH-type transcriptional regulator MntR	3	3	1	1	1490				668	668	668	GMIIHAGF_00741	BDLLHDOD_00741	OFCNCMBH_00743
accA		Acetyl-coenzyme A carboxylase carboxyl transferase subunit alpha	3	3	1	1	384				788	788	788	GMIIHAGF_02176	BDLLHDOD_02176	OFCNCMBH_02178
engB		putative GTP-binding protein EngB	3	3	1	1	2319				581	581	581	GMIIHAGF_01588	BDLLHDOD_01588	OFCNCMBH_01590
group_2158		hypothetical protein	3	3	1	1	663				143	143	143	GMIIHAGF_01895	BDLLHDOD_01895	OFCNCMBH_01897
pyrE		Orotate phosphoribosyltransferase	3	3	1	1	2166				632	632	632	GMIIHAGF_01435	BDLLHDOD_01435	OFCNCMBH_01437
essC_2		Type VII secretion system protein EssC	3	3	1	1	1863				2495	2495	2495	GMIIHAGF_01132	BDLLHDOD_01132	OFCNCMBH_01134
group_2160		hypothetical protein	3	3	1	1	2383				434	434	434	GMIIHAGF_01652	BDLLHDOD_01652	OFCNCMBH_01654
prs		Ribose-phosphate pyrophosphokinase	3	3	1	1	140				971	971	971	GMIIHAGF_02422	BDLLHDOD_02422	OFCNCMBH_02424
group_2162		hypothetical protein	3	3	1	1	2489				635	635	635	GMIIHAGF_01759	BDLLHDOD_01759	OFCNCMBH_01761
dcuD		Putative cryptic C4-dicarboxylate transporter DcuD	3	3	1	1	2323				1373	1373	1373	GMIIHAGF_01592	BDLLHDOD_01592	OFCNCMBH_01594
group_2164		hypothetical protein	3	3	1	1	1270				509	509	509	GMIIHAGF_00519	BDLLHDOD_00519	OFCNCMBH_00521
group_2165		hypothetical protein	3	3	1	1	662				4256	4256	4256	GMIIHAGF_01896	BDLLHDOD_01896	OFCNCMBH_01898
pyrF		Orotidine 5'-phosphate decarboxylase	3	3	1	1	2167				713	713	713	GMIIHAGF_01436	BDLLHDOD_01436	OFCNCMBH_01438
group_2167		hypothetical protein	3	3	1	1	1768				263	263	263	GMIIHAGF_01034	BDLLHDOD_01034	OFCNCMBH_01036
ygfK		Putative oxidoreductase YgfK	3	3	1	1	600				3005	3005	3005	GMIIHAGF_01959	BDLLHDOD_01959	OFCNCMBH_01961
group_2169		hypothetical protein	3	3	1	1	2085				518	518	518	GMIIHAGF_01354	BDLLHDOD_01354	OFCNCMBH_01356
group_217		hypothetical protein	3	3	1	1	1970				533	533	533	GMIIHAGF_01239	BDLLHDOD_01239	OFCNCMBH_01241
gph_3		Phosphoglycolate phosphatase	3	3	1	1	385				527	527	527	GMIIHAGF_02175	BDLLHDOD_02175	OFCNCMBH_02177
oppD_1		Oligopeptide transport ATP-binding protein OppD	3	3	1	1	1392				1058	1058	1058	GMIIHAGF_00642	BDLLHDOD_00642	OFCNCMBH_00644
sdhB		L-serine dehydratase, beta chain	3	3	1	1	478				668	668	668	GMIIHAGF_02081	BDLLHDOD_02081	OFCNCMBH_02083
rlhA		23S rRNA 5-hydroxycytidine synthase	3	3	1	1	49				920	920	920	GMIIHAGF_02513	BDLLHDOD_02513	OFCNCMBH_02515
group_2174		hypothetical protein	3	3	1	1	315				2009	2009	2009	GMIIHAGF_02247	BDLLHDOD_02247	OFCNCMBH_02249
glnQ_2		Glutamine transport ATP-binding protein GlnQ	3	3	1	1	1255				737	737	737	GMIIHAGF_00504	BDLLHDOD_00504	OFCNCMBH_00506
menE		2-succinylbenzoate--CoA ligase	3	3	1	1	1096				1517	1517	1517	GMIIHAGF_00344	BDLLHDOD_00345	OFCNCMBH_00347
nagR_1		HTH-type transcriptional repressor NagR	3	3	1	1	1683				764	764	764	GMIIHAGF_00949	BDLLHDOD_00949	OFCNCMBH_00951
group_2178		hypothetical protein	3	3	1	1	1498				218	218	218	GMIIHAGF_00749	BDLLHDOD_00749	OFCNCMBH_00751
group_2179		hypothetical protein	3	3	1	1	2318				152	152	152	GMIIHAGF_01587	BDLLHDOD_01587	OFCNCMBH_01589
ccpA_3		Catabolite control protein A	3	3	1	1	2195				1001	1001	1001	GMIIHAGF_01464	BDLLHDOD_01464	OFCNCMBH_01466
malY		Protein MalY	3	3	1	1	801				1205	1205	1205	GMIIHAGF_00026	BDLLHDOD_00026	OFCNCMBH_00026
opuCA_1		Glycine betaine/carnitine/choline transport ATP-binding protein OpuCA	3	3	1	1	1175				950	950	950	GMIIHAGF_00424	BDLLHDOD_00424	OFCNCMBH_00426
malX		PTS system maltose-specific EIICB component	3	3	1	1	800				1568	1568	1568	GMIIHAGF_00025	BDLLHDOD_00025	OFCNCMBH_00025
group_2183		hypothetical protein	3	3	1	1	2481				1004	1004	1004	GMIIHAGF_01751	BDLLHDOD_01751	OFCNCMBH_01753
group_2184		hypothetical protein	3	3	1	1	1654				458	458	458	GMIIHAGF_00920	BDLLHDOD_00920	OFCNCMBH_00922
whiA		putative cell division protein WhiA	3	3	1	1	1262				935	935	935	GMIIHAGF_00511	BDLLHDOD_00511	OFCNCMBH_00513
group_2186		hypothetical protein	3	3	1	1	858				239	239	239	GMIIHAGF_00083	BDLLHDOD_00083	OFCNCMBH_00083
recN		DNA repair protein RecN	3	3	1	1	1469				1673	1673	1673	GMIIHAGF_00720	BDLLHDOD_00720	OFCNCMBH_00722
group_2188		hypothetical protein	3	3	1	1	608				359	359	359	GMIIHAGF_01951	BDLLHDOD_01951	OFCNCMBH_01953
rcsC_3		Sensor histidine kinase RcsC	3	3	1	1	41				1181	1181	1181	GMIIHAGF_02529	BDLLHDOD_02529	OFCNCMBH_02531
fabD		Malonyl CoA-acyl carrier protein transacylase	3	3	1	1	377				929	929	929	GMIIHAGF_02183	BDLLHDOD_02183	OFCNCMBH_02185
cmk		Cytidylate kinase	3	3	1	1	2011				680	680	680	GMIIHAGF_01280	BDLLHDOD_01280	OFCNCMBH_01282
group_2191		hypothetical protein	3	3	1	1	2121				722	722	722	GMIIHAGF_01390	BDLLHDOD_01390	OFCNCMBH_01392
xerC_2		Tyrosine recombinase XerC	3	3	1	1	2104				899	899	899	GMIIHAGF_01373	BDLLHDOD_01373	OFCNCMBH_01375
purH		Bifunctional purine biosynthesis protein PurH	3	3	1	1	2230				1541	1541	1541	GMIIHAGF_01499	BDLLHDOD_01499	OFCNCMBH_01501
recO		DNA repair protein RecO	3	3	1	1	719				788	788	788	GMIIHAGF_01839	BDLLHDOD_01839	OFCNCMBH_01841
mhqD_1		Putative hydrolase MhqD	3	3	1	1	1163				572	572	572	GMIIHAGF_00412	BDLLHDOD_00412	OFCNCMBH_00414
gltT		Proton/sodium-glutamate symport protein	3	3	1	1	262				1388	1388	1388	GMIIHAGF_02300	BDLLHDOD_02300	OFCNCMBH_02302
sph		Oleate hydratase	3	3	1	1	30				1772	1772	1772	GMIIHAGF_02540	BDLLHDOD_02540	OFCNCMBH_02542
dgaE_2		D-glucosaminate-6-phosphate ammonia lyase	3	3	1	1	306				1103	1103	1103	GMIIHAGF_02256	BDLLHDOD_02256	OFCNCMBH_02258
recG		ATP-dependent DNA helicase RecG	3	3	1	1	193				2036	2036	2036	GMIIHAGF_02369	BDLLHDOD_02369	OFCNCMBH_02371
prmC		Release factor glutamine methyltransferase	3	3	1	1	626				833	833	833	GMIIHAGF_01933	BDLLHDOD_01933	OFCNCMBH_01935
group_220		hypothetical protein	3	3	1	1	1800				92	92	92	GMIIHAGF_01066	BDLLHDOD_01066	OFCNCMBH_01068
group_2200		hypothetical protein	3	3	1	1	1762				551	551	551	GMIIHAGF_01028	BDLLHDOD_01028	OFCNCMBH_01030
prs2		Putative ribose-phosphate pyrophosphokinase 2	3	3	1	1	2410				974	974	974	GMIIHAGF_01679	BDLLHDOD_01679	OFCNCMBH_01681
ngcF		Diacetylchitobiose uptake system permease protein NgcF	3	3	1	1	2502				902	902	902	GMIIHAGF_01772	BDLLHDOD_01772	OFCNCMBH_01774
metG		Methionine--tRNA ligase	3	3	1	1	1411				2009	2009	2009	GMIIHAGF_00661	BDLLHDOD_00661	OFCNCMBH_00663
tmcAL		tRNA(Met) cytidine acetate ligase	3	3	1	1	392				1178	1178	1178	GMIIHAGF_02168	BDLLHDOD_02168	OFCNCMBH_02170
dgaF_2		2-dehydro-3-deoxy-phosphogluconate aldolase	3	3	1	1	307				743	743	743	GMIIHAGF_02255	BDLLHDOD_02255	OFCNCMBH_02257
COQ5		2-methoxy-6-polyprenyl-1,4-benzoquinol methylase, mitochondrial	3	3	1	1	1631				734	734	734	GMIIHAGF_00897	BDLLHDOD_00897	OFCNCMBH_00899
hit		Protein hit	3	3	1	1	1188				425	425	425	GMIIHAGF_00437	BDLLHDOD_00437	OFCNCMBH_00439
gmk_1		Guanylate kinase	3	3	1	1	587				569	569	569	GMIIHAGF_01972	BDLLHDOD_01972	OFCNCMBH_01974
group_2209		hypothetical protein	3	3	1	1	153				362	362	362	GMIIHAGF_02409	BDLLHDOD_02409	OFCNCMBH_02411
group_221		hypothetical protein	3	3	1	1	434				653	653	653	GMIIHAGF_02125	BDLLHDOD_02125	OFCNCMBH_02127
yjiA		P-loop guanosine triphosphatase YjiA	3	3	1	1	102				974	974	974	GMIIHAGF_02460	BDLLHDOD_02460	OFCNCMBH_02462
group_2211		hypothetical protein	3	3	1	1	1154				1400	1400	1400	GMIIHAGF_00403	BDLLHDOD_00403	OFCNCMBH_00405
garK		Glycerate 2-kinase	3	3	1	1	544				1148	1148	1148	GMIIHAGF_02015	BDLLHDOD_02015	OFCNCMBH_02017
mscL		Large-conductance mechanosensitive channel	3	3	1	1	148				449	449	449	GMIIHAGF_02414	BDLLHDOD_02414	OFCNCMBH_02416
gntP		High-affinity gluconate transporter	3	3	1	1	543				1292	1292	1292	GMIIHAGF_02016	BDLLHDOD_02016	OFCNCMBH_02018
tagU_1		Polyisoprenyl-teichoic acid--peptidoglycan teichoic acid transferase TagU	3	3	1	1	1115				1208	1208	1208	GMIIHAGF_00363	BDLLHDOD_00364	OFCNCMBH_00366
group_2216		hypothetical protein	3	3	1	1	727				437	437	437	GMIIHAGF_01831	BDLLHDOD_01831	OFCNCMBH_01833
group_2217		hypothetical protein	3	3	1	1	2222				287	287	287	GMIIHAGF_01491	BDLLHDOD_01491	OFCNCMBH_01493
murA1_1		UDP-N-acetylglucosamine 1-carboxyvinyltransferase	3	3	1	1	1696				1292	1292	1292	GMIIHAGF_00962	BDLLHDOD_00962	OFCNCMBH_00964
bltD		Spermine/spermidine acetyltransferase	3	3	1	1	1617				446	446	446	GMIIHAGF_00882	BDLLHDOD_00882	OFCNCMBH_00884
ykoD_2		Putative HMP/thiamine import ATP-binding protein YkoD	3	3	1	1	433				1358	1358	1358	GMIIHAGF_02126	BDLLHDOD_02126	OFCNCMBH_02128
alr		Alanine racemase	3	3	1	1	1336				1115	1115	1115	GMIIHAGF_00586	BDLLHDOD_00586	OFCNCMBH_00588
rnc		Ribonuclease 3	3	3	1	1	201				692	692	692	GMIIHAGF_02361	BDLLHDOD_02361	OFCNCMBH_02363
exuR		putative HTH-type transcriptional repressor ExuR	3	3	1	1	1761				965	965	965	GMIIHAGF_01027	BDLLHDOD_01027	OFCNCMBH_01029
yqfL_1		Putative pyruvate, phosphate dikinase regulatory protein	3	3	1	1	1510				812	812	812	GMIIHAGF_00762	BDLLHDOD_00762	OFCNCMBH_00764
topB		DNA topoisomerase 3	3	3	1	1	2402				2081	2081	2081	GMIIHAGF_01671	BDLLHDOD_01671	OFCNCMBH_01673
opuCB		Carnitine transport permease protein OpuCB	3	3	1	1	1350				635	635	635	GMIIHAGF_00600	BDLLHDOD_00600	OFCNCMBH_00602
mgsA		Methylglyoxal synthase	3	3	1	1	1419				422	422	422	GMIIHAGF_00669	BDLLHDOD_00669	OFCNCMBH_00671
group_2227		hypothetical protein	3	3	1	1	1274				110	110	110	GMIIHAGF_00523	BDLLHDOD_00523	OFCNCMBH_00525
group_2228		putative transcriptional regulatory protein	3	3	1	1	393				719	719	719	GMIIHAGF_02167	BDLLHDOD_02167	OFCNCMBH_02169
ecsA		ABC-type transporter ATP-binding protein EcsA	3	3	1	1	1189				737	737	737	GMIIHAGF_00438	BDLLHDOD_00438	OFCNCMBH_00440
group_223		hypothetical protein	3	3	1	1	2490				1466	1466	1466	GMIIHAGF_01760	BDLLHDOD_01760	OFCNCMBH_01762
group_2230		6-phosphogluconate dehydrogenase, NAD(+)-dependent, decarboxylating	3	3	1	1	161				899	899	899	GMIIHAGF_02401	BDLLHDOD_02401	OFCNCMBH_02403
group_2231		hypothetical protein	3	3	1	1	1632				401	401	401	GMIIHAGF_00898	BDLLHDOD_00898	OFCNCMBH_00900
punA		Purine nucleoside phosphorylase 1	3	3	1	1	907				818	818	818	GMIIHAGF_00130	BDLLHDOD_00130	OFCNCMBH_00132
acpS		Holo-[acyl-carrier-protein] synthase	3	3	1	1	1335				353	353	353	GMIIHAGF_00585	BDLLHDOD_00585	OFCNCMBH_00587
ptcB		PTS system galactose-specific EIIB component	3	3	1	1	2509				305	305	305	GMIIHAGF_01779	BDLLHDOD_01779	OFCNCMBH_01781
rasP		Regulator of sigma-W protease RasP	3	3	1	1	741				1268	1268	1268	GMIIHAGF_01817	BDLLHDOD_01817	OFCNCMBH_01819
trmFO		Methylenetetrahydrofolate--tRNA-(uracil-5-)-methyltransferase TrmFO	3	3	1	1	2105				1307	1307	1307	GMIIHAGF_01374	BDLLHDOD_01374	OFCNCMBH_01376
group_2237		hypothetical protein	3	3	1	1	580				176	176	176	GMIIHAGF_01979	BDLLHDOD_01979	OFCNCMBH_01981
hexR		HTH-type transcriptional regulator HexR	3	3	1	1	160				887	887	887	GMIIHAGF_02402	BDLLHDOD_02402	OFCNCMBH_02404
group_2239		Sulfurtransferase	3	3	1	1	294				299	299	299	GMIIHAGF_02268	BDLLHDOD_02268	OFCNCMBH_02270
wbgU_2		UDP-N-acetylglucosamine 4-epimerase	3	3	1	1	2439				950	950	950	GMIIHAGF_01709	BDLLHDOD_01709	OFCNCMBH_01711
rpmGA_1		50S ribosomal protein L33 1	3	3	1	1	405				149	149	149	GMIIHAGF_02155	BDLLHDOD_02155	OFCNCMBH_02157
group_2241		hypothetical protein	3	3	1	1	1616				242	242	242	GMIIHAGF_00881	BDLLHDOD_00881	OFCNCMBH_00883
fba		Fructose-bisphosphate aldolase	3	3	1	1	1695				869	869	869	GMIIHAGF_00961	BDLLHDOD_00961	OFCNCMBH_00963
group_2243		hypothetical protein	3	3	1	1	200				1778	1778	1778	GMIIHAGF_02362	BDLLHDOD_02362	OFCNCMBH_02364
penA		Penicillin-binding protein 2B	3	3	1	1	404				2135	2135	2135	GMIIHAGF_02156	BDLLHDOD_02156	OFCNCMBH_02158
group_2245		hypothetical protein	3	3	1	1	2403				365	365	365	GMIIHAGF_01672	BDLLHDOD_01672	OFCNCMBH_01674
ccpN		Transcriptional repressor CcpN	3	3	1	1	1509				629	629	629	GMIIHAGF_00761	BDLLHDOD_00761	OFCNCMBH_00763
cas1		CRISPR-associated endonuclease Cas1	3	3	1	1	1170				866	866	866	GMIIHAGF_00419	BDLLHDOD_00419	OFCNCMBH_00421
group_2248		Putative TrmH family tRNA/rRNA methyltransferase	3	3	1	1	726				776	776	776	GMIIHAGF_01832	BDLLHDOD_01832	OFCNCMBH_01834
yigZ		IMPACT family member YigZ	3	3	1	1	2223				662	662	662	GMIIHAGF_01492	BDLLHDOD_01492	OFCNCMBH_01494
gph_2		Phosphoglycolate phosphatase	3	3	1	1	649				731	731	731	GMIIHAGF_01909	BDLLHDOD_01909	OFCNCMBH_01911
group_2250		hypothetical protein	3	3	1	1	2267				1343	1343	1343	GMIIHAGF_01536	BDLLHDOD_01536	OFCNCMBH_01538
group_2251		hypothetical protein	3	3	1	1	1911				311	311	311	GMIIHAGF_01180	BDLLHDOD_01180	OFCNCMBH_01182
gelE		Gelatinase	3	3	1	1	2266				1529	1529	1529	GMIIHAGF_01535	BDLLHDOD_01535	OFCNCMBH_01537
mtlF_1		Mannitol-specific phosphotransferase enzyme IIA component	3	3	1	1	1062				434	434	434	GMIIHAGF_00310	BDLLHDOD_00311	OFCNCMBH_00313
comFA		ComF operon protein 1	3	3	1	1	2219				1316	1316	1316	GMIIHAGF_01488	BDLLHDOD_01488	OFCNCMBH_01490
araQ_2		L-arabinose transport system permease protein AraQ	3	3	1	1	2501				878	878	878	GMIIHAGF_01771	BDLLHDOD_01771	OFCNCMBH_01773
group_2256		hypothetical protein	3	3	1	1	1412				605	605	605	GMIIHAGF_00662	BDLLHDOD_00662	OFCNCMBH_00664
gdh_2		Glucose 1-dehydrogenase	3	3	1	1	740				779	779	779	GMIIHAGF_01818	BDLLHDOD_01818	OFCNCMBH_01820
group_2258		hypothetical protein	3	3	1	1	588				677	677	677	GMIIHAGF_01971	BDLLHDOD_01971	OFCNCMBH_01973
yknX		Putative efflux system component YknX	3	3	1	1	295				1166	1166	1166	GMIIHAGF_02267	BDLLHDOD_02267	OFCNCMBH_02269
group_226		hypothetical protein	3	3	1	1	1799				842	842	842	GMIIHAGF_01065	BDLLHDOD_01065	OFCNCMBH_01067
gyrA		DNA gyrase subunit A	3	3	1	1	781				2501	2501	2501	GMIIHAGF_00006	BDLLHDOD_00006	OFCNCMBH_00006
tmung		Type-4 uracil-DNA glycosylase	3	3	1	1	1155				650	650	650	GMIIHAGF_00404	BDLLHDOD_00404	OFCNCMBH_00406
gyrB_1		DNA gyrase subunit B	3	3	1	1	780				1949	1949	1949	GMIIHAGF_00005	BDLLHDOD_00005	OFCNCMBH_00005
nagB_2		Glucosamine-6-phosphate deaminase	3	3	1	1	1116				701	701	701	GMIIHAGF_00364	BDLLHDOD_00365	OFCNCMBH_00367
nfrA1		FMN reductase (NADPH)	3	3	1	1	1703				734	734	734	GMIIHAGF_00969	BDLLHDOD_00969	OFCNCMBH_00971
group_2265		hypothetical protein	3	3	1	1	1624				854	854	854	GMIIHAGF_00889	BDLLHDOD_00889	OFCNCMBH_00891
group_2266		hypothetical protein	3	3	1	1	1634				185	185	185	GMIIHAGF_00900	BDLLHDOD_00900	OFCNCMBH_00902
group_2267		hypothetical protein	3	3	1	1	149				1268	1268	1268	GMIIHAGF_02413	BDLLHDOD_02413	OFCNCMBH_02415
group_2268		hypothetical protein	3	3	1	1	1450				1562	1562	1562	GMIIHAGF_00700	BDLLHDOD_00700	OFCNCMBH_00702
mhqA_2		Putative ring-cleaving dioxygenase MhqA	3	3	1	1	1162				974	974	974	GMIIHAGF_00411	BDLLHDOD_00411	OFCNCMBH_00413
group_227		hypothetical protein	3	3	1	1	90				560	560	560	GMIIHAGF_02472	BDLLHDOD_02472	OFCNCMBH_02474
group_2270		hypothetical protein	3	3	1	1	2218				686	686	686	GMIIHAGF_01487	BDLLHDOD_01487	OFCNCMBH_01489
stp_1		Multidrug resistance protein Stp	3	3	1	1	2262				1388	1388	1388	GMIIHAGF_01531	BDLLHDOD_01531	OFCNCMBH_01533
rpsC		30S ribosomal protein S3	3	3	1	1	930				656	656	656	GMIIHAGF_00153	BDLLHDOD_00153	OFCNCMBH_00155
group_2273		hypothetical protein	3	3	1	1	547				710	710	710	GMIIHAGF_02012	BDLLHDOD_02012	OFCNCMBH_02014
group_2274		hypothetical protein	3	3	1	1	2378				278	278	278	GMIIHAGF_01647	BDLLHDOD_01647	OFCNCMBH_01649
group_2275		hypothetical protein	3	3	1	1	1558				1469	1469	1469	GMIIHAGF_00823	BDLLHDOD_00823	OFCNCMBH_00825
group_2276		hypothetical protein	3	3	1	1	1513				584	584	584	GMIIHAGF_00765	BDLLHDOD_00765	OFCNCMBH_00767
group_2277		hypothetical protein	3	3	1	1	1620				1421	1421	1421	GMIIHAGF_00885	BDLLHDOD_00885	OFCNCMBH_00887
rpsR		30S ribosomal protein S18	3	3	1	1	784				239	239	239	GMIIHAGF_00009	BDLLHDOD_00009	OFCNCMBH_00009
group_2279		hypothetical protein	3	3	1	1	1699				1064	1064	1064	GMIIHAGF_00965	BDLLHDOD_00965	OFCNCMBH_00967
group_228		hypothetical protein	3	3	1	1	2035				476	476	476	GMIIHAGF_01304	BDLLHDOD_01304	OFCNCMBH_01306
nadK		NAD kinase	3	3	1	1	522				797	797	797	GMIIHAGF_02037	BDLLHDOD_02037	OFCNCMBH_02039
group_2281		hypothetical protein	3	3	1	1	835				428	428	428	GMIIHAGF_00060	BDLLHDOD_00060	OFCNCMBH_00060
opuCD		Glycine betaine/carnitine/choline transport system permease protein OpuCD	3	3	1	1	1348				662	662	662	GMIIHAGF_00598	BDLLHDOD_00598	OFCNCMBH_00600
group_2283		hypothetical protein	3	3	1	1	205				485	485	485	GMIIHAGF_02357	BDLLHDOD_02357	OFCNCMBH_02359
group_2284		hypothetical protein	3	3	1	1	408				1064	1064	1064	GMIIHAGF_02151	BDLLHDOD_02151	OFCNCMBH_02153
group_2285		hypothetical protein	3	3	1	1	1621				3311	3311	3311	GMIIHAGF_00886	BDLLHDOD_00886	OFCNCMBH_00888
group_2286		hypothetical protein	3	3	1	1	1700				212	212	212	GMIIHAGF_00966	BDLLHDOD_00966	OFCNCMBH_00968
murR_1		HTH-type transcriptional regulator MurR	3	3	1	1	1006				761	761	761	GMIIHAGF_00254	BDLLHDOD_00255	OFCNCMBH_00257
ddl		D-alanine--D-alanine ligase	3	3	1	1	1332				1070	1070	1070	GMIIHAGF_00582	BDLLHDOD_00582	OFCNCMBH_00584
group_2289		hypothetical protein	3	3	1	1	1514				1055	1055	1055	GMIIHAGF_00766	BDLLHDOD_00766	OFCNCMBH_00768
ssnA		Putative aminohydrolase SsnA	3	3	1	1	599				1334	1334	1334	GMIIHAGF_01960	BDLLHDOD_01960	OFCNCMBH_01962
graS		Sensor histidine kinase GraS	3	3	1	1	1408				1025	1025	1025	GMIIHAGF_00658	BDLLHDOD_00658	OFCNCMBH_00660
group_2291		hypothetical protein	3	3	1	1	2270				1949	1949	1949	GMIIHAGF_01539	BDLLHDOD_01539	OFCNCMBH_01541
group_2292		DegV domain-containing protein	3	3	1	1	789				869	869	869	GMIIHAGF_00014	BDLLHDOD_00014	OFCNCMBH_00014
pepV_1		Beta-Ala-Xaa dipeptidase	3	3	1	1	1167				1415	1415	1415	GMIIHAGF_00416	BDLLHDOD_00416	OFCNCMBH_00418
group_2294		Putative universal stress protein	3	3	1	1	2379				473	473	473	GMIIHAGF_01648	BDLLHDOD_01648	OFCNCMBH_01650
groL		60 kDa chaperonin	3	3	1	1	556				1625	1625	1625	GMIIHAGF_02003	BDLLHDOD_02003	OFCNCMBH_02005
group_2296		hypothetical protein	3	3	1	1	1975				1376	1376	1376	GMIIHAGF_01244	BDLLHDOD_01244	OFCNCMBH_01246
rsuA_1		Ribosomal small subunit pseudouridine synthase A	3	3	1	1	1166				734	734	734	GMIIHAGF_00415	BDLLHDOD_00415	OFCNCMBH_00417
group_2298		hypothetical protein	3	3	1	1	2506				386	386	386	GMIIHAGF_01776	BDLLHDOD_01776	OFCNCMBH_01778
yjbM		GTP pyrophosphokinase YjbM	3	3	1	1	521				674	674	674	GMIIHAGF_02038	BDLLHDOD_02038	OFCNCMBH_02040
group_23		hypothetical protein	3	3	1	1	117				734	734	734	GMIIHAGF_02445	BDLLHDOD_02445	OFCNCMBH_02447
ylbL		putative protein YlbL	3	3	1	1	678				1052	1052	1052	GMIIHAGF_01880	BDLLHDOD_01880	OFCNCMBH_01882
dnaA		Chromosomal replication initiator protein DnaA	3	3	1	1	776				1343	1343	1343	GMIIHAGF_00001	BDLLHDOD_00001	OFCNCMBH_00001
group_2301		hypothetical protein	3	3	1	1	1874				449	449	449	GMIIHAGF_01143	BDLLHDOD_01143	OFCNCMBH_01145
group_2302		hypothetical protein	3	3	1	1	1347				464	464	464	GMIIHAGF_00597	BDLLHDOD_00597	OFCNCMBH_00599
azoR		FMN-dependent NADH-azoreductase	3	3	1	1	583				626	626	626	GMIIHAGF_01976	BDLLHDOD_01976	OFCNCMBH_01978
ftsY		Signal recognition particle receptor FtsY	3	3	1	1	204				1328	1328	1328	GMIIHAGF_02358	BDLLHDOD_02358	OFCNCMBH_02360
group_2305		hypothetical protein	3	3	1	1	310				971	971	971	GMIIHAGF_02252	BDLLHDOD_02252	OFCNCMBH_02254
vanYB		D-alanyl-D-alanine carboxypeptidase	3	3	1	1	401				710	710	710	GMIIHAGF_02159	BDLLHDOD_02159	OFCNCMBH_02161
licT_2		Transcription antiterminator LicT	3	3	1	1	584				842	842	842	GMIIHAGF_01975	BDLLHDOD_01975	OFCNCMBH_01977
group_2308		hypothetical protein	3	3	1	1	1804				512	512	512	GMIIHAGF_01070	BDLLHDOD_01070	OFCNCMBH_01072
dnaK		Chaperone protein DnaK	3	3	1	1	1827				1829	1829	1829	GMIIHAGF_01093	BDLLHDOD_01093	OFCNCMBH_01095
group_231		hypothetical protein	3	3	1	1	2275				551	551	551	GMIIHAGF_01544	BDLLHDOD_01544	OFCNCMBH_01546
group_2310		hypothetical protein	3	3	1	1	2505				1799	1799	1799	GMIIHAGF_01775	BDLLHDOD_01775	OFCNCMBH_01777
graR		Response regulator protein GraR	3	3	1	1	1407				674	674	674	GMIIHAGF_00657	BDLLHDOD_00657	OFCNCMBH_00659
group_2312		hypothetical protein	3	3	1	1	311				689	689	689	GMIIHAGF_02251	BDLLHDOD_02251	OFCNCMBH_02253
rplP		50S ribosomal protein L16	3	3	1	1	931				434	434	434	GMIIHAGF_00154	BDLLHDOD_00154	OFCNCMBH_00156
smc_1		Chromosome partition protein Smc	3	3	1	1	1339				1295	1295	1295	GMIIHAGF_00589	BDLLHDOD_00589	OFCNCMBH_00591
rnmV		Ribonuclease M5	3	3	1	1	1415				584	584	584	GMIIHAGF_00665	BDLLHDOD_00665	OFCNCMBH_00667
rsmA		Ribosomal RNA small subunit methyltransferase A	3	3	1	1	1416				887	887	887	GMIIHAGF_00666	BDLLHDOD_00666	OFCNCMBH_00668
group_2317		hypothetical protein	3	3	1	1	1692				716	716	716	GMIIHAGF_00958	BDLLHDOD_00958	OFCNCMBH_00960
dnaN		Beta sliding clamp	3	3	1	1	777				1130	1130	1130	GMIIHAGF_00002	BDLLHDOD_00002	OFCNCMBH_00002
group_2319		hypothetical protein	3	3	1	1	2249				3974	3974	3974	GMIIHAGF_01518	BDLLHDOD_01518	OFCNCMBH_01520
group_232		hypothetical protein	3	3	1	1	1444				383	383	383	GMIIHAGF_00694	BDLLHDOD_00694	OFCNCMBH_00696
group_2320		hypothetical protein	3	3	1	1	1559				335	335	335	GMIIHAGF_00824	BDLLHDOD_00824	OFCNCMBH_00826
gmuC		PTS system oligo-beta-mannoside-specific EIIC component	3	3	1	1	1005				1334	1334	1334	GMIIHAGF_00253	BDLLHDOD_00254	OFCNCMBH_00256
sufS_2		Cysteine desulfurase SufS	3	3	1	1	612				1148	1148	1148	GMIIHAGF_01947	BDLLHDOD_01947	OFCNCMBH_01949
ydcV_2		Inner membrane ABC transporter permease protein YdcV	3	3	1	1	540				836	836	836	GMIIHAGF_02019	BDLLHDOD_02019	OFCNCMBH_02021
yddE_2		putative isomerase YddE	3	3	1	1	2477				845	845	845	GMIIHAGF_01747	BDLLHDOD_01747	OFCNCMBH_01749
oppD_2		Oligopeptide transport ATP-binding protein OppD	3	3	1	1	196				1007	1007	1007	GMIIHAGF_02366	BDLLHDOD_02366	OFCNCMBH_02368
group_2326		hypothetical protein	3	3	1	1	157				458	458	458	GMIIHAGF_02405	BDLLHDOD_02405	OFCNCMBH_02407
levE_2		PTS system fructose-specific EIIB component	3	3	1	1	303				494	494	494	GMIIHAGF_02259	BDLLHDOD_02259	OFCNCMBH_02261
group_2328		hypothetical protein	3	3	1	1	407				1064	1064	1064	GMIIHAGF_02152	BDLLHDOD_02152	OFCNCMBH_02154
purA		Adenylosuccinate synthetase	3	3	1	1	788				1292	1292	1292	GMIIHAGF_00013	BDLLHDOD_00013	OFCNCMBH_00013
group_233		hypothetical protein	3	3	1	1	1139				410	410	410	GMIIHAGF_00388	BDLLHDOD_00389	OFCNCMBH_00391
group_2330		hypothetical protein	3	3	1	1	1331				446	446	446	GMIIHAGF_00581	BDLLHDOD_00581	OFCNCMBH_00583
mnmA		tRNA-specific 2-thiouridylase MnmA	3	3	1	1	2407				1124	1124	1124	GMIIHAGF_01676	BDLLHDOD_01676	OFCNCMBH_01678
sbnD		Staphyloferrin B transporter	3	3	1	1	2406				1232	1232	1232	GMIIHAGF_01675	BDLLHDOD_01675	OFCNCMBH_01677
group_2333		hypothetical protein	3	3	1	1	1506				119	119	119	GMIIHAGF_00757	BDLLHDOD_00757	OFCNCMBH_00759
group_2334		Hydrophobic dipeptide epimerase	3	3	1	1	1974				1064	1064	1064	GMIIHAGF_01243	BDLLHDOD_01243	OFCNCMBH_01245
ansA		putative L-asparaginase	3	3	1	1	1691				965	965	965	GMIIHAGF_00957	BDLLHDOD_00957	OFCNCMBH_00959
groS		10 kDa chaperonin	3	3	1	1	555				284	284	284	GMIIHAGF_02004	BDLLHDOD_02004	OFCNCMBH_02006
oppF_2		Oligopeptide transport ATP-binding protein OppF	3	3	1	1	197				944	944	944	GMIIHAGF_02365	BDLLHDOD_02365	OFCNCMBH_02367
group_2338		hypothetical protein	3	3	1	1	156				293	293	293	GMIIHAGF_02406	BDLLHDOD_02406	OFCNCMBH_02408
group_2339		hypothetical protein	3	3	1	1	2248				1154	1154	1154	GMIIHAGF_01517	BDLLHDOD_01517	OFCNCMBH_01519
group_234		hypothetical protein	3	3	1	1	2141				653	653	653	GMIIHAGF_01410	BDLLHDOD_01410	OFCNCMBH_01412
queT		Queuosine precursor transporter QueT	3	3	1	1	2226				521	521	521	GMIIHAGF_01495	BDLLHDOD_01495	OFCNCMBH_01497
group_2341		hypothetical protein	3	3	1	1	723				191	191	191	GMIIHAGF_01835	BDLLHDOD_01835	OFCNCMBH_01837
group_2342		hypothetical protein	3	3	1	1	1875				500	500	500	GMIIHAGF_01144	BDLLHDOD_01144	OFCNCMBH_01146
glyS		Glycine--tRNA ligase beta subunit	3	3	1	1	722				2084	2084	2084	GMIIHAGF_01836	BDLLHDOD_01836	OFCNCMBH_01838
dnaJ		Chaperone protein DnaJ	3	3	1	1	1828				1169	1169	1169	GMIIHAGF_01094	BDLLHDOD_01094	OFCNCMBH_01096
group_2345		hypothetical protein	3	3	1	1	2227				734	734	734	GMIIHAGF_01496	BDLLHDOD_01496	OFCNCMBH_01498
pucB		Purine catabolism protein PucB	3	3	1	1	611				581	581	581	GMIIHAGF_01948	BDLLHDOD_01948	OFCNCMBH_01950
group_2347		hypothetical protein	3	3	1	1	2263				854	854	854	GMIIHAGF_01532	BDLLHDOD_01532	OFCNCMBH_01534
group_2348		hypothetical protein	3	3	1	1	548				1709	1709	1709	GMIIHAGF_02011	BDLLHDOD_02011	OFCNCMBH_02013
group_2349		hypothetical protein	3	3	1	1	2478				338	338	338	GMIIHAGF_01748	BDLLHDOD_01748	OFCNCMBH_01750
group_235		hypothetical protein	3	3	1	1	1849				497	497	497	GMIIHAGF_01118	BDLLHDOD_01118	OFCNCMBH_01120
aspB		Asparagine--oxo-acid transaminase	3	3	1	1	754				1199	1199	1199	GMIIHAGF_01804	BDLLHDOD_01804	OFCNCMBH_01806
group_2351		hypothetical protein	3	3	1	1	887				296	296	296	GMIIHAGF_00110	BDLLHDOD_00110	OFCNCMBH_00112
rluB		Ribosomal large subunit pseudouridine synthase B	3	3	1	1	2004				716	716	716	GMIIHAGF_01273	BDLLHDOD_01273	OFCNCMBH_01275
cca		CCA-adding enzyme	3	3	1	1	2021				1274	1274	1274	GMIIHAGF_01290	BDLLHDOD_01290	OFCNCMBH_01292
panE_1		2-dehydropantoate 2-reductase	3	3	1	1	2111				941	941	941	GMIIHAGF_01380	BDLLHDOD_01380	OFCNCMBH_01382
cas9		CRISPR-associated endonuclease Cas9	3	3	1	1	1169				4013	4013	4013	GMIIHAGF_00418	BDLLHDOD_00418	OFCNCMBH_00420
group_2356		Putative 3-methyladenine DNA glycosylase	3	3	1	1	2376				677	677	677	GMIIHAGF_01645	BDLLHDOD_01645	OFCNCMBH_01647
group_2357		putative AAA domain-containing protein	3	3	1	1	2377				1277	1277	1277	GMIIHAGF_01646	BDLLHDOD_01646	OFCNCMBH_01648
group_2358		hypothetical protein	3	3	1	1	2220				716	716	716	GMIIHAGF_01489	BDLLHDOD_01489	OFCNCMBH_01491
group_2359		hypothetical protein	3	3	1	1	2508				833	833	833	GMIIHAGF_01778	BDLLHDOD_01778	OFCNCMBH_01780
group_236		hypothetical protein	3	3	1	1	1050				1127	1127	1127	GMIIHAGF_00298	BDLLHDOD_00299	OFCNCMBH_00301
group_2360		hypothetical protein	3	3	1	1	398				1445	1445	1445	GMIIHAGF_02162	BDLLHDOD_02162	OFCNCMBH_02164
cdr		Coenzyme A disulfide reductase	3	3	1	1	293				1649	1649	1649	GMIIHAGF_02269	BDLLHDOD_02269	OFCNCMBH_02271
group_2362		hypothetical protein	3	3	1	1	581				368	368	368	GMIIHAGF_01978	BDLLHDOD_01978	OFCNCMBH_01980
group_2363		hypothetical protein	3	3	1	1	747				290	290	290	GMIIHAGF_01811	BDLLHDOD_01811	OFCNCMBH_01813
group_2364		hypothetical protein	3	3	1	1	206				398	398	398	GMIIHAGF_02356	BDLLHDOD_02356	OFCNCMBH_02358
ghrB		Glyoxylate/hydroxypyruvate reductase B	3	3	1	1	362				962	962	962	GMIIHAGF_02200	BDLLHDOD_02200	OFCNCMBH_02202
rluC		Ribosomal large subunit pseudouridine synthase C	3	3	1	1	523				893	893	893	GMIIHAGF_02036	BDLLHDOD_02036	OFCNCMBH_02038
ywnA		Putative HTH-type transcriptional regulator YwnA	3	3	1	1	128				425	425	425	GMIIHAGF_02434	BDLLHDOD_02434	OFCNCMBH_02436
mgtE		Magnesium transporter MgtE	3	3	1	1	524				1361	1361	1361	GMIIHAGF_02035	BDLLHDOD_02035	OFCNCMBH_02037
gmuE		Putative fructokinase	3	3	1	1	1701				878	878	878	GMIIHAGF_00967	BDLLHDOD_00967	OFCNCMBH_00969
group_237		hypothetical protein	3	3	1	1	2050				608	608	608	GMIIHAGF_01319	BDLLHDOD_01319	OFCNCMBH_01321
group_2370		hypothetical protein	3	3	1	1	1622				1430	1430	1430	GMIIHAGF_00887	BDLLHDOD_00887	OFCNCMBH_00889
group_2371		hypothetical protein	3	3	1	1	1905				350	350	350	GMIIHAGF_01174	BDLLHDOD_01174	OFCNCMBH_01176
group_2372		hypothetical protein	3	3	1	1	207				896	896	896	GMIIHAGF_02355	BDLLHDOD_02355	OFCNCMBH_02357
group_2373		hypothetical protein	3	3	1	1	1756				593	593	593	GMIIHAGF_01022	BDLLHDOD_01022	OFCNCMBH_01024
pfs		Aminodeoxyfutalosine nucleosidase	3	3	1	1	1515				656	656	656	GMIIHAGF_00767	BDLLHDOD_00767	OFCNCMBH_00769
group_2375		hypothetical protein	3	3	1	1	1168				233	233	233	GMIIHAGF_00417	BDLLHDOD_00417	OFCNCMBH_00419
pepC		Aminopeptidase C	3	3	1	1	1015				1328	1328	1328	GMIIHAGF_00263	BDLLHDOD_00264	OFCNCMBH_00266
pstS1_2		Phosphate-binding protein PstS 1	3	3	1	1	2212				854	854	854	GMIIHAGF_01481	BDLLHDOD_01481	OFCNCMBH_01483
group_2378		hypothetical protein	3	3	1	1	1405				872	872	872	GMIIHAGF_00655	BDLLHDOD_00655	OFCNCMBH_00657
melR_2		HTH-type transcriptional repressor MelR	3	3	1	1	2507				1061	1061	1061	GMIIHAGF_01777	BDLLHDOD_01777	OFCNCMBH_01779
ytcD_1		putative HTH-type transcriptional regulator YtcD	3	3	1	1	1143				329	329	329	GMIIHAGF_00392	BDLLHDOD_00393	OFCNCMBH_00395
kimA		Potassium transporter KimA	3	3	1	1	1346				1823	1823	1823	GMIIHAGF_00596	BDLLHDOD_00596	OFCNCMBH_00598
dgaR_4		Transcriptional regulatory protein DagR	3	3	1	1	301				2813	2813	2813	GMIIHAGF_02261	BDLLHDOD_02261	OFCNCMBH_02263
group_2382		hypothetical protein	3	3	1	1	1183				1235	1235	1235	GMIIHAGF_00432	BDLLHDOD_00432	OFCNCMBH_00434
group_2383		Putative transport protein	3	3	1	1	582				1169	1169	1169	GMIIHAGF_01977	BDLLHDOD_01977	OFCNCMBH_01979
group_2384		hypothetical protein	3	3	1	1	739				602	602	602	GMIIHAGF_01819	BDLLHDOD_01819	OFCNCMBH_01821
group_2385		hypothetical protein	3	3	1	1	1627				512	512	512	GMIIHAGF_00892	BDLLHDOD_00892	OFCNCMBH_00894
rpsE		30S ribosomal protein S5	3	3	1	1	941				500	500	500	GMIIHAGF_00164	BDLLHDOD_00164	OFCNCMBH_00166
group_2387		hypothetical protein	3	3	1	1	1623				1883	1883	1883	GMIIHAGF_00888	BDLLHDOD_00888	OFCNCMBH_00890
group_2388		hypothetical protein	3	3	1	1	1702				248	248	248	GMIIHAGF_00968	BDLLHDOD_00968	OFCNCMBH_00970
fieF		Ferrous-iron efflux pump FieF	3	3	1	1	1345				1169	1169	1169	GMIIHAGF_00595	BDLLHDOD_00595	OFCNCMBH_00597
metQ_2		Methionine-binding lipoprotein MetQ	3	3	1	1	644				818	818	818	GMIIHAGF_01914	BDLLHDOD_01914	OFCNCMBH_01916
group_2390		hypothetical protein	3	3	1	1	1406				224	224	224	GMIIHAGF_00656	BDLLHDOD_00656	OFCNCMBH_00658
uvrA_2		UvrABC system protein A	3	3	1	1	1516				2237	2237	2237	GMIIHAGF_00768	BDLLHDOD_00768	OFCNCMBH_00770
plsX		Phosphate acyltransferase	3	3	1	1	194				1001	1001	1001	GMIIHAGF_02368	BDLLHDOD_02368	OFCNCMBH_02370
fmnP		Riboflavin transporter FmnP	3	3	1	1	2005				605	605	605	GMIIHAGF_01274	BDLLHDOD_01274	OFCNCMBH_01276
asnS		Asparagine--tRNA ligase	3	3	1	1	755				1334	1334	1334	GMIIHAGF_01803	BDLLHDOD_01803	OFCNCMBH_01805
iscS_2		Cysteine desulfurase IscS	3	3	1	1	2409				1145	1145	1145	GMIIHAGF_01678	BDLLHDOD_01678	OFCNCMBH_01680
gmuR		HTH-type transcriptional regulator GmuR	3	3	1	1	1763				713	713	713	GMIIHAGF_01029	BDLLHDOD_01029	OFCNCMBH_01031
niaX		Niacin transporter NiaX	3	3	1	1	1417				617	617	617	GMIIHAGF_00667	BDLLHDOD_00667	OFCNCMBH_00669
group_2398		hypothetical protein	3	3	1	1	1182				341	341	341	GMIIHAGF_00431	BDLLHDOD_00431	OFCNCMBH_00433
group_2399		hypothetical protein	3	3	1	1	1626				203	203	203	GMIIHAGF_00891	BDLLHDOD_00891	OFCNCMBH_00893
gadC_1		putative glutamate/gamma-aminobutyrate antiporter	3	3	1	1	1132				1418	1418	1418	GMIIHAGF_00381	BDLLHDOD_00382	OFCNCMBH_00384
dapH_1		2,3,4,5-tetrahydropyridine-2,6-dicarboxylate N-acetyltransferase	3	3	1	1	966				845	845	845	GMIIHAGF_00189	BDLLHDOD_00189	OFCNCMBH_00191
group_2400		hypothetical protein	3	3	1	1	154				1400	1400	1400	GMIIHAGF_02408	BDLLHDOD_02408	OFCNCMBH_02410
group_2401		Glycine/sarcosine N-methyltransferase	3	3	1	1	391				740	740	740	GMIIHAGF_02169	BDLLHDOD_02169	OFCNCMBH_02171
pspA_2		Phosphoserine phosphatase 1	3	3	1	1	300				527	527	527	GMIIHAGF_02262	BDLLHDOD_02262	OFCNCMBH_02264
trmR		tRNA 5-hydroxyuridine methyltransferase	3	3	1	1	459				689	689	689	GMIIHAGF_02100	BDLLHDOD_02100	OFCNCMBH_02102
tadA_1		tRNA-specific adenosine deaminase	3	3	1	1	2475				521	521	521	GMIIHAGF_01745	BDLLHDOD_01745	OFCNCMBH_01747
phoP_2		Alkaline phosphatase synthesis transcriptional regulatory protein PhoP	3	3	1	1	42				689	689	689	GMIIHAGF_02528	BDLLHDOD_02528	OFCNCMBH_02530
group_2406		hypothetical protein	3	3	1	1	614				587	587	587	GMIIHAGF_01945	BDLLHDOD_01945	OFCNCMBH_01947
group_2407		hypothetical protein	3	3	1	1	129				620	620	620	GMIIHAGF_02433	BDLLHDOD_02433	OFCNCMBH_02435
btuD_2		Vitamin B12 import ATP-binding protein BtuD	3	3	1	1	1774				767	767	767	GMIIHAGF_01040	BDLLHDOD_01040	OFCNCMBH_01042
ftsX		Cell division protein FtsX	3	3	1	1	2213				884	884	884	GMIIHAGF_01482	BDLLHDOD_01482	OFCNCMBH_01484
dasR		HTH-type transcriptional repressor DasR	3	3	1	1	1304				707	707	707	GMIIHAGF_00554	BDLLHDOD_00554	OFCNCMBH_00556
group_2410		hypothetical protein	3	3	1	1	1904				1121	1121	1121	GMIIHAGF_01173	BDLLHDOD_01173	OFCNCMBH_01175
mobA		putative molybdenum cofactor guanylyltransferase	3	3	1	1	1921				575	575	575	GMIIHAGF_01190	BDLLHDOD_01190	OFCNCMBH_01192
purD		Phosphoribosylamine--glycine ligase	3	3	1	1	2229				1247	1247	1247	GMIIHAGF_01498	BDLLHDOD_01498	OFCNCMBH_01500
group_2413		hypothetical protein	3	3	1	1	720				191	191	191	GMIIHAGF_01838	BDLLHDOD_01838	OFCNCMBH_01840
selD		Selenide, water dikinase	3	3	1	1	613				1022	1022	1022	GMIIHAGF_01946	BDLLHDOD_01946	OFCNCMBH_01948
lrp		Leucine-rich protein	3	3	1	1	2476				851	851	851	GMIIHAGF_01746	BDLLHDOD_01746	OFCNCMBH_01748
dctP		Solute-binding protein	3	3	1	1	1082				1007	1007	1007	GMIIHAGF_00330	BDLLHDOD_00331	OFCNCMBH_00333
group_2417		hypothetical protein	3	3	1	1	1689				254	254	254	GMIIHAGF_00955	BDLLHDOD_00955	OFCNCMBH_00957
acpP		Acyl carrier protein	3	3	1	1	195				239	239	239	GMIIHAGF_02367	BDLLHDOD_02367	OFCNCMBH_02369
znuC		High-affinity zinc uptake system ATP-binding protein ZnuC	3	3	1	1	825				692	692	692	GMIIHAGF_00050	BDLLHDOD_00050	OFCNCMBH_00050
group_242		hypothetical protein	3	3	1	1	1034				803	803	803	GMIIHAGF_00282	BDLLHDOD_00283	OFCNCMBH_00285
group_2420		hypothetical protein	3	3	1	1	2246				569	569	569	GMIIHAGF_01515	BDLLHDOD_01515	OFCNCMBH_01517
group_2421		hypothetical protein	3	3	1	1	2408				344	344	344	GMIIHAGF_01677	BDLLHDOD_01677	OFCNCMBH_01679
gmuD		6-phospho-beta-glucosidase GmuD	3	3	1	1	1504				1394	1394	1394	GMIIHAGF_00755	BDLLHDOD_00755	OFCNCMBH_00757
group_2423		hypothetical protein	3	3	1	1	1755				1598	1598	1598	GMIIHAGF_01021	BDLLHDOD_01021	OFCNCMBH_01023
eis_1		N-acetyltransferase Eis	3	3	1	1	1505				1193	1193	1193	GMIIHAGF_00756	BDLLHDOD_00756	OFCNCMBH_00758
msmX_1		Oligosaccharides import ATP-binding protein MsmX	3	3	1	1	1418				1103	1103	1103	GMIIHAGF_00668	BDLLHDOD_00668	OFCNCMBH_00670
group_2426		hypothetical protein	3	3	1	1	746				1313	1313	1313	GMIIHAGF_01812	BDLLHDOD_01812	OFCNCMBH_01814
group_2427		hypothetical protein	3	3	1	1	1190				1211	1211	1211	GMIIHAGF_00439	BDLLHDOD_00439	OFCNCMBH_00441
group_2428		hypothetical protein	3	3	1	1	155				299	299	299	GMIIHAGF_02407	BDLLHDOD_02407	OFCNCMBH_02409
yvbW		putative amino acid permease YvbW	3	3	1	1	1633				1352	1352	1352	GMIIHAGF_00899	BDLLHDOD_00899	OFCNCMBH_00901
tagF_2		Teichoic acid poly(glycerol phosphate) polymerase	3	3	1	1	2444				1205	1205	1205	GMIIHAGF_01714	BDLLHDOD_01714	OFCNCMBH_01716
group_2430		hypothetical protein	3	3	1	1	2247				644	644	644	GMIIHAGF_01516	BDLLHDOD_01516	OFCNCMBH_01518
walR_2		Transcriptional regulatory protein WalR	3	3	1	1	399				704	704	704	GMIIHAGF_02161	BDLLHDOD_02161	OFCNCMBH_02163
group_2432		hypothetical protein	3	3	1	1	1016				620	620	620	GMIIHAGF_00264	BDLLHDOD_00265	OFCNCMBH_00267
dinG_1		3'-5' exonuclease DinG	3	3	1	1	1690				2381	2381	2381	GMIIHAGF_00956	BDLLHDOD_00956	OFCNCMBH_00958
rplR		50S ribosomal protein L18	3	3	1	1	940				356	356	356	GMIIHAGF_00163	BDLLHDOD_00163	OFCNCMBH_00165
glyQ		Glycine--tRNA ligase alpha subunit	3	3	1	1	721				908	908	908	GMIIHAGF_01837	BDLLHDOD_01837	OFCNCMBH_01839
group_2436		hypothetical protein	3	3	1	1	2228				329	329	329	GMIIHAGF_01497	BDLLHDOD_01497	OFCNCMBH_01499
group_2437		Flavodoxin	3	3	1	1	618				464	464	464	GMIIHAGF_01941	BDLLHDOD_01941	OFCNCMBH_01943
potD		Spermidine/putrescine-binding periplasmic protein	3	3	1	1	541				1073	1073	1073	GMIIHAGF_02018	BDLLHDOD_02018	OFCNCMBH_02020
crtK-2		Tryptophan-rich protein TspO	3	3	1	1	2471				473	473	473	GMIIHAGF_01741	BDLLHDOD_01741	OFCNCMBH_01743
ntpD		V-type sodium ATPase subunit D	3	3	1	1	1962				635	635	635	GMIIHAGF_01231	BDLLHDOD_01231	OFCNCMBH_01233
manZ_7		PTS system mannose-specific EIID component	3	3	1	1	305				851	851	851	GMIIHAGF_02257	BDLLHDOD_02257	OFCNCMBH_02259
prsA		Foldase protein PrsA	3	3	1	1	1186				1028	1028	1028	GMIIHAGF_00435	BDLLHDOD_00435	OFCNCMBH_00437
group_2442		hypothetical protein	3	3	1	1	1629				2024	2024	2024	GMIIHAGF_00895	BDLLHDOD_00895	OFCNCMBH_00897
group_2443		hypothetical protein	3	3	1	1	1338				695	695	695	GMIIHAGF_00588	BDLLHDOD_00588	OFCNCMBH_00590
bicA		Bicarbonate transporter BicA	3	3	1	1	1402				1175	1175	1175	GMIIHAGF_00652	BDLLHDOD_00652	OFCNCMBH_00654
group_2445		hypothetical protein	3	3	1	1	1507				332	332	332	GMIIHAGF_00759	BDLLHDOD_00759	OFCNCMBH_00761
manZ_2		PTS system mannose-specific EIID component	3	3	1	1	1106				818	818	818	GMIIHAGF_00354	BDLLHDOD_00355	OFCNCMBH_00357
group_2447		hypothetical protein	3	3	1	1	1693				494	494	494	GMIIHAGF_00959	BDLLHDOD_00959	OFCNCMBH_00961
manX_4		PTS system mannose-specific EIIAB component	3	3	1	1	2250				407	407	407	GMIIHAGF_01519	BDLLHDOD_01519	OFCNCMBH_01521
iphP		Tyrosine-protein phosphatase	3	3	1	1	1342				752	752	752	GMIIHAGF_00592	BDLLHDOD_00592	OFCNCMBH_00594
group_245		hypothetical protein	3	3	1	1	850				260	260	260	GMIIHAGF_00075	BDLLHDOD_00075	OFCNCMBH_00075
proA		Gamma-glutamyl phosphate reductase	3	3	1	1	809				1247	1247	1247	GMIIHAGF_00034	BDLLHDOD_00034	OFCNCMBH_00034
group_2451		hypothetical protein	3	3	1	1	1187				344	344	344	GMIIHAGF_00436	BDLLHDOD_00436	OFCNCMBH_00438
btuD_1		Vitamin B12 import ATP-binding protein BtuD	3	3	1	1	1630				1595	1595	1595	GMIIHAGF_00896	BDLLHDOD_00896	OFCNCMBH_00898
rsmE		Ribosomal RNA small subunit methyltransferase E	3	3	1	1	2373				752	752	752	GMIIHAGF_01642	BDLLHDOD_01642	OFCNCMBH_01644
parE		DNA topoisomerase 4 subunit B	3	3	1	1	2075				2057	2057	2057	GMIIHAGF_01344	BDLLHDOD_01344	OFCNCMBH_01346
group_2455		hypothetical protein	3	3	1	1	610				2573	2573	2573	GMIIHAGF_01949	BDLLHDOD_01949	OFCNCMBH_01951
group_2456		hypothetical protein	3	3	1	1	542				1766	1766	1766	GMIIHAGF_02017	BDLLHDOD_02017	OFCNCMBH_02019
purQ		Phosphoribosylformylglycinamidine synthase subunit PurQ	3	3	1	1	2235				674	674	674	GMIIHAGF_01504	BDLLHDOD_01504	OFCNCMBH_01506
group_2458		hypothetical protein	3	3	1	1	2479				704	704	704	GMIIHAGF_01749	BDLLHDOD_01749	OFCNCMBH_01751
agaC_2		N-acetylgalactosamine permease IIC component 1	3	3	1	1	304				749	749	749	GMIIHAGF_02258	BDLLHDOD_02258	OFCNCMBH_02260
group_246		hypothetical protein	3	3	1	1	1727				848	848	848	GMIIHAGF_00993	BDLLHDOD_00993	OFCNCMBH_00995
group_2460		Endo-beta-N-acetylglucosaminidase H	3	3	1	1	395				944	944	944	GMIIHAGF_02165	BDLLHDOD_02165	OFCNCMBH_02167
ndoA_2		Endoribonuclease EndoA	3	3	1	1	1337				377	377	377	GMIIHAGF_00587	BDLLHDOD_00587	OFCNCMBH_00589
group_2462		1,2-beta-oligoglucan phosphorylase	3	3	1	1	1760				3275	3275	3275	GMIIHAGF_01026	BDLLHDOD_01026	OFCNCMBH_01028
group_2463		hypothetical protein	3	3	1	1	2155				338	338	338	GMIIHAGF_01424	BDLLHDOD_01424	OFCNCMBH_01426
group_2464		hypothetical protein	3	3	1	1	638				1436	1436	1436	GMIIHAGF_01920	BDLLHDOD_01920	OFCNCMBH_01922
group_2465		Beta-xylosidase	3	3	1	1	1759				2150	2150	2150	GMIIHAGF_01025	BDLLHDOD_01025	OFCNCMBH_01027
group_2466		hypothetical protein	3	3	1	1	1500				410	410	410	GMIIHAGF_00751	BDLLHDOD_00751	OFCNCMBH_00753
trmL		tRNA (cytidine(34)-2'-O)-methyltransferase	3	3	1	1	527				506	506	506	GMIIHAGF_02032	BDLLHDOD_02032	OFCNCMBH_02034
group_2468		N(4)-(Beta-N-acetylglucosaminyl)-L-asparaginase	3	3	1	1	1685				953	953	953	GMIIHAGF_00951	BDLLHDOD_00951	OFCNCMBH_00953
dppE_6		Dipeptide-binding protein DppE	3	3	1	1	2242				1640	1640	1640	GMIIHAGF_01511	BDLLHDOD_01511	OFCNCMBH_01513
luxS		S-ribosylhomocysteine lyase	3	3	1	1	1704				458	458	458	GMIIHAGF_00970	BDLLHDOD_00970	OFCNCMBH_00972
group_2470		hypothetical protein	3	3	1	1	1817				341	341	341	GMIIHAGF_01083	BDLLHDOD_01083	OFCNCMBH_01085
group_2471		hypothetical protein	3	3	1	1	394				818	818	818	GMIIHAGF_02166	BDLLHDOD_02166	OFCNCMBH_02168
yueI		putative protein YueI	3	3	1	1	210				452	452	452	GMIIHAGF_02352	BDLLHDOD_02352	OFCNCMBH_02354
group_2473		hypothetical protein	3	3	1	1	2450				1397	1397	1397	GMIIHAGF_01720	BDLLHDOD_01720	OFCNCMBH_01722
celA_2		PTS system cellobiose-specific EIIB component	3	3	1	1	1501				326	326	326	GMIIHAGF_00752	BDLLHDOD_00752	OFCNCMBH_00754
chbB		PTS system N,N'-diacetylchitobiose-specific EIIB component	3	3	1	1	1686				329	329	329	GMIIHAGF_00952	BDLLHDOD_00952	OFCNCMBH_00954
pspA_1		Phosphoserine phosphatase 1	3	3	1	1	528				644	644	644	GMIIHAGF_02031	BDLLHDOD_02031	OFCNCMBH_02033
ssb		Single-stranded DNA-binding protein	3	3	1	1	783				566	566	566	GMIIHAGF_00008	BDLLHDOD_00008	OFCNCMBH_00008
proS		Proline--tRNA ligase	3	3	1	1	742				1718	1718	1718	GMIIHAGF_01816	BDLLHDOD_01816	OFCNCMBH_01818
yclN		Petrobactin import system permease protein YclN	3	3	1	1	211				947	947	947	GMIIHAGF_02351	BDLLHDOD_02351	OFCNCMBH_02353
group_248		hypothetical protein	3	3	1	1	1518				929	929	929	GMIIHAGF_00770	BDLLHDOD_00770	OFCNCMBH_00772
group_2480		hypothetical protein	3	3	1	1	2243				320	320	320	GMIIHAGF_01512	BDLLHDOD_01512	OFCNCMBH_01514
opuCC		Glycine betaine/carnitine/choline-binding protein OpuCC	3	3	1	1	1349				923	923	923	GMIIHAGF_00599	BDLLHDOD_00599	OFCNCMBH_00601
group_2482		hypothetical protein	3	3	1	1	743				536	536	536	GMIIHAGF_01815	BDLLHDOD_01815	OFCNCMBH_01817
thrS		Threonine--tRNA ligase	3	3	1	1	403				1937	1937	1937	GMIIHAGF_02157	BDLLHDOD_02157	OFCNCMBH_02159
glcU_1		putative glucose uptake protein GlcU	3	3	1	1	1409				863	863	863	GMIIHAGF_00659	BDLLHDOD_00659	OFCNCMBH_00661
agrB		Accessory gene regulator protein B	3	3	1	1	2268				728	728	728	GMIIHAGF_01537	BDLLHDOD_01537	OFCNCMBH_01539
relA		GTP pyrophosphokinase	3	3	1	1	2372				2213	2213	2213	GMIIHAGF_01641	BDLLHDOD_01641	OFCNCMBH_01643
group_2487		hypothetical protein	3	3	1	1	808				935	935	935	GMIIHAGF_00033	BDLLHDOD_00033	OFCNCMBH_00033
sorA_2		PTS system sorbose-specific EIIC component	3	3	1	1	1105				803	803	803	GMIIHAGF_00353	BDLLHDOD_00354	OFCNCMBH_00356
rpsF		30S ribosomal protein S6	3	3	1	1	782				302	302	302	GMIIHAGF_00007	BDLLHDOD_00007	OFCNCMBH_00007
group_249		hypothetical protein	3	3	1	1	2344				395	395	395	GMIIHAGF_01613	BDLLHDOD_01613	OFCNCMBH_01615
yjbK		Putative triphosphatase YjbK	3	3	1	1	520				578	578	578	GMIIHAGF_02039	BDLLHDOD_02039	OFCNCMBH_02041
yidA_2		Sugar phosphatase YidA	3	3	1	1	203				827	827	827	GMIIHAGF_02359	BDLLHDOD_02359	OFCNCMBH_02361
yknY_3		putative ABC transporter ATP-binding protein YknY	3	3	1	1	296				674	674	674	GMIIHAGF_02266	BDLLHDOD_02266	OFCNCMBH_02268
group_2493		hypothetical protein	3	3	1	1	1341				1478	1478	1478	GMIIHAGF_00591	BDLLHDOD_00591	OFCNCMBH_00593
purL		Phosphoribosylformylglycinamidine synthase subunit PurL	3	3	1	1	2234				2219	2219	2219	GMIIHAGF_01503	BDLLHDOD_01503	OFCNCMBH_01505
macB_2		Macrolide export ATP-binding/permease protein MacB	3	3	1	1	297				1208	1208	1208	GMIIHAGF_02265	BDLLHDOD_02265	OFCNCMBH_02267
group_2496		putative tautomerase	3	3	1	1	402				179	179	179	GMIIHAGF_02158	BDLLHDOD_02158	OFCNCMBH_02160
lrgB		Antiholin-like protein LrgB	3	3	1	1	112				683	683	683	GMIIHAGF_02450	BDLLHDOD_02450	OFCNCMBH_02452
glmS_1		Glutamine--fructose-6-phosphate aminotransferase [isomerizing]	3	3	1	1	2351				1076	1076	1076	GMIIHAGF_01620	BDLLHDOD_01620	OFCNCMBH_01622
parC		DNA topoisomerase 4 subunit A	3	3	1	1	2074				2462	2462	2462	GMIIHAGF_01343	BDLLHDOD_01343	OFCNCMBH_01345
arcC1_2		Carbamate kinase 1	3	3	1	1	1043				938	938	938	GMIIHAGF_00291	BDLLHDOD_00292	OFCNCMBH_00294
group_250		Pyruvate:ferredoxin oxidoreductase	3	3	1	1	2431				3689	3689	3689	GMIIHAGF_01701	BDLLHDOD_01701	OFCNCMBH_01703
group_2500		hypothetical protein	3	3	1	1	1401				515	515	515	GMIIHAGF_00651	BDLLHDOD_00651	OFCNCMBH_00653
agrA_1		Accessory gene regulator protein A	3	3	1	1	2269				743	743	743	GMIIHAGF_01538	BDLLHDOD_01538	OFCNCMBH_01540
group_2502		hypothetical protein	3	3	1	1	617				830	830	830	GMIIHAGF_01942	BDLLHDOD_01942	OFCNCMBH_01944
secA		Protein translocase subunit SecA	3	3	1	1	2216				2537	2537	2537	GMIIHAGF_01485	BDLLHDOD_01485	OFCNCMBH_01487
group_2504		hypothetical protein	3	3	1	1	2472				572	572	572	GMIIHAGF_01742	BDLLHDOD_01742	OFCNCMBH_01744
ffh		Signal recognition particle protein	3	3	1	1	2154				1418	1418	1418	GMIIHAGF_01423	BDLLHDOD_01423	OFCNCMBH_01425
ackA		Acetate kinase	3	3	1	1	2380				1187	1187	1187	GMIIHAGF_01649	BDLLHDOD_01649	OFCNCMBH_01651
group_2507		hypothetical protein	3	3	1	1	1818				260	260	260	GMIIHAGF_01084	BDLLHDOD_01084	OFCNCMBH_01086
hpf		Ribosome hibernation promotion factor	3	3	1	1	2217				551	551	551	GMIIHAGF_01486	BDLLHDOD_01486	OFCNCMBH_01488
manZ_1		PTS system mannose-specific EIID component	3	3	1	1	795				911	911	911	GMIIHAGF_00020	BDLLHDOD_00020	OFCNCMBH_00020
tsaD		tRNA N6-adenosine threonylcarbamoyltransferase	3	3	1	1	657				1046	1046	1046	GMIIHAGF_01901	BDLLHDOD_01901	OFCNCMBH_01903
npr_2		NADH peroxidase	3	3	1	1	2333				1334	1334	1334	GMIIHAGF_01602	BDLLHDOD_01602	OFCNCMBH_01604
QRSL1_2		Glutamyl-tRNA(Gln) amidotransferase subunit A, chloroplastic/mitochondrial	3	3	1	1	1517				2345	2351	2349	GMIIHAGF_00769	BDLLHDOD_00769	OFCNCMBH_00771
group_2512		hypothetical protein	3	3	1	1	1180				851	863	859	GMIIHAGF_00429	BDLLHDOD_00429	OFCNCMBH_00431
yfcJ		putative MFS-type transporter YfcJ	3	3	1	1	851				1235	1235	1235	GMIIHAGF_00076	BDLLHDOD_00076	OFCNCMBH_00076
dagK		Diacylglycerol kinase	3	3	1	1	1225				1088	1088	1088	GMIIHAGF_00474	BDLLHDOD_00474	OFCNCMBH_00476
group_254		hypothetical protein	3	3	1	1	1795				473	473	473	GMIIHAGF_01061	BDLLHDOD_01061	OFCNCMBH_01063
group_255		hypothetical protein	3	3	1	1	1588				1757	1757	1757	GMIIHAGF_00853	BDLLHDOD_00853	OFCNCMBH_00855
yfkJ		Low molecular weight protein-tyrosine-phosphatase YfkJ	3	3	1	1	235				470	470	470	GMIIHAGF_02327	BDLLHDOD_02327	OFCNCMBH_02329
darA		Cyclic di-AMP receptor A	3	3	1	1	438				329	329	329	GMIIHAGF_02121	BDLLHDOD_02121	OFCNCMBH_02123
group_258		hypothetical protein	3	3	1	1	854				1487	1487	1487	GMIIHAGF_00079	BDLLHDOD_00079	OFCNCMBH_00079
tgt		Queuine tRNA-ribosyltransferase	3	3	1	1	1378				1145	1145	1145	GMIIHAGF_00628	BDLLHDOD_00628	OFCNCMBH_00630
group_26		hypothetical protein	3	3	1	1	4				776	776	776	GMIIHAGF_02566	BDLLHDOD_02566	OFCNCMBH_02568
group_260		hypothetical protein	3	3	1	1	900				1133	1133	1133	GMIIHAGF_00123	BDLLHDOD_00123	OFCNCMBH_00125
group_261		Autolysin	3	3	1	1	2046				860	860	860	GMIIHAGF_01315	BDLLHDOD_01315	OFCNCMBH_01317
yidC2		Membrane protein insertase YidC 2	3	3	1	1	3				827	827	827	GMIIHAGF_02567	BDLLHDOD_02567	OFCNCMBH_02569
glnQ_1		Glutamine transport ATP-binding protein GlnQ	3	3	1	1	962				740	740	740	GMIIHAGF_00185	BDLLHDOD_00185	OFCNCMBH_00187
group_264		hypothetical protein	3	3	1	1	1280				662	662	662	GMIIHAGF_00530	BDLLHDOD_00530	OFCNCMBH_00532
mltF_1		Membrane-bound lytic murein transglycosylase F	3	3	1	1	963				1583	1583	1583	GMIIHAGF_00186	BDLLHDOD_00186	OFCNCMBH_00188
group_266		hypothetical protein	3	3	1	1	115				4856	4856	4856	GMIIHAGF_02447	BDLLHDOD_02447	OFCNCMBH_02449
cysK		Cysteine synthase	3	3	1	1	2047				932	932	932	GMIIHAGF_01316	BDLLHDOD_01316	OFCNCMBH_01318
mrdA		Peptidoglycan D,D-transpeptidase MrdA	3	3	1	1	653				2042	2042	2042	GMIIHAGF_01905	BDLLHDOD_01905	OFCNCMBH_01907
group_269		hypothetical protein	3	3	1	1	1803				392	392	392	GMIIHAGF_01069	BDLLHDOD_01069	OFCNCMBH_01071
perR		Peroxide operon regulator	3	3	1	1	2048				443	443	443	GMIIHAGF_01317	BDLLHDOD_01317	OFCNCMBH_01319
alsS		Acetolactate synthase	3	3	1	1	1734				1652	1652	1652	GMIIHAGF_01000	BDLLHDOD_01000	OFCNCMBH_01002
fbp		Fructose-1,6-bisphosphatase class 3	3	3	1	1	1967				1880	1880	1880	GMIIHAGF_01236	BDLLHDOD_01236	OFCNCMBH_01238
group_272		hypothetical protein	3	3	1	1	234				569	569	569	GMIIHAGF_02328	BDLLHDOD_02328	OFCNCMBH_02330
hflX		GTPase HflX	3	3	1	1	2435				1241	1241	1241	GMIIHAGF_01705	BDLLHDOD_01705	OFCNCMBH_01707
miaA		tRNA dimethylallyltransferase	3	3	1	1	2436				929	929	929	GMIIHAGF_01706	BDLLHDOD_01706	OFCNCMBH_01708
rnj1		Ribonuclease J 1	3	3	1	1	340				1685	1685	1685	GMIIHAGF_02222	BDLLHDOD_02222	OFCNCMBH_02224
emrB_2		Colistin resistance protein EmrB	3	3	1	1	430				1361	1361	1361	GMIIHAGF_02129	BDLLHDOD_02129	OFCNCMBH_02131
group_277		hypothetical protein	3	3	1	1	846				443	443	443	GMIIHAGF_00071	BDLLHDOD_00071	OFCNCMBH_00071
hcxA_1		Hydroxycarboxylate dehydrogenase A	3	3	1	1	1377				1088	1088	1088	GMIIHAGF_00627	BDLLHDOD_00627	OFCNCMBH_00629
group_279		hypothetical protein	3	3	1	1	1966				947	947	947	GMIIHAGF_01235	BDLLHDOD_01235	OFCNCMBH_01237
modB		Molybdenum transport system permease protein ModB	3	3	1	1	1934				671	671	671	GMIIHAGF_01203	BDLLHDOD_01203	OFCNCMBH_01205
group_280		hypothetical protein	3	3	1	1	652				1232	1232	1232	GMIIHAGF_01906	BDLLHDOD_01906	OFCNCMBH_01908
ygjI		Inner membrane transporter YgjI	3	3	1	1	486				1499	1499	1499	GMIIHAGF_02073	BDLLHDOD_02073	OFCNCMBH_02075
rnpA		Ribonuclease P protein component	3	3	1	1	2				356	356	356	GMIIHAGF_02568	BDLLHDOD_02568	OFCNCMBH_02570
rpmG3		50S ribosomal protein L33 3	3	3	1	1	469				152	152	152	GMIIHAGF_02090	BDLLHDOD_02090	OFCNCMBH_02092
pgpH		Cyclic-di-AMP phosphodiesterase PgpH	3	3	1	1	715				2198	2198	2198	GMIIHAGF_01843	BDLLHDOD_01843	OFCNCMBH_01845
aes		Acetyl esterase	3	3	1	1	114				1013	1013	1013	GMIIHAGF_02448	BDLLHDOD_02448	OFCNCMBH_02450
group_286		hypothetical protein	3	3	1	1	419				167	167	167	GMIIHAGF_02140	BDLLHDOD_02140	OFCNCMBH_02142
tmrB		Tunicamycin resistance protein	3	3	1	1	1589				512	512	512	GMIIHAGF_00854	BDLLHDOD_00854	OFCNCMBH_00856
group_288		hypothetical protein	3	3	1	1	1038				812	812	812	GMIIHAGF_00286	BDLLHDOD_00287	OFCNCMBH_00289
htpX		Protease HtpX	3	3	1	1	1147				848	848	848	GMIIHAGF_00396	BDLLHDOD_00396	OFCNCMBH_00398
panE_2		2-dehydropantoate 2-reductase	3	3	1	1	684				941	941	941	GMIIHAGF_01874	BDLLHDOD_01874	OFCNCMBH_01876
group_290		hypothetical protein	3	3	1	1	1037				239	239	239	GMIIHAGF_00285	BDLLHDOD_00286	OFCNCMBH_00288
group_291		hypothetical protein	3	3	1	1	901				953	953	953	GMIIHAGF_00124	BDLLHDOD_00124	OFCNCMBH_00126
group_292		hypothetical protein	3	3	1	1	341				212	212	212	GMIIHAGF_02221	BDLLHDOD_02221	OFCNCMBH_02223
group_293		hypothetical protein	3	3	1	1	847				515	515	515	GMIIHAGF_00072	BDLLHDOD_00072	OFCNCMBH_00072
mraY		Phospho-N-acetylmuramoyl-pentapeptide-transferase	3	3	1	1	1477				965	965	965	GMIIHAGF_00728	BDLLHDOD_00728	OFCNCMBH_00730
group_295		N-acetyldiaminopimelate deacetylase	3	3	1	1	1662				1127	1127	1127	GMIIHAGF_00928	BDLLHDOD_00928	OFCNCMBH_00930
glcU_2		putative glucose uptake protein GlcU	3	3	1	1	322				887	887	887	GMIIHAGF_02240	BDLLHDOD_02240	OFCNCMBH_02242
citE		Citrate lyase subunit beta	3	3	1	1	14				887	887	887	GMIIHAGF_02556	BDLLHDOD_02556	OFCNCMBH_02558
citF		Citrate lyase alpha chain	3	3	1	1	15				1532	1532	1532	GMIIHAGF_02555	BDLLHDOD_02555	OFCNCMBH_02557
treA		Trehalose-6-phosphate hydrolase	3	3	1	1	2336				1667	1667	1667	GMIIHAGF_01605	BDLLHDOD_01605	OFCNCMBH_01607
est		Carboxylesterase	3	3	1	1	567				662	764	730	GMIIHAGF_01992	BDLLHDOD_01992	OFCNCMBH_01994
ompR		Transcriptional regulatory protein OmpR	3	3	1	1	5				722	722	722	GMIIHAGF_02565	BDLLHDOD_02565	OFCNCMBH_02567
tmk		Thymidylate kinase	3	3	1	1	437				638	638	638	GMIIHAGF_02122	BDLLHDOD_02122	OFCNCMBH_02124
valS		Valine--tRNA ligase	3	3	1	1	333				2642	2642	2642	GMIIHAGF_02229	BDLLHDOD_02229	OFCNCMBH_02231
group_302		PhoH-like protein	3	3	1	1	714				974	974	974	GMIIHAGF_01844	BDLLHDOD_01844	OFCNCMBH_01846
group_303		hypothetical protein	3	3	1	1	1866				446	446	446	GMIIHAGF_01135	BDLLHDOD_01135	OFCNCMBH_01137
group_304		hypothetical protein	3	3	1	1	2311				485	485	485	GMIIHAGF_01580	BDLLHDOD_01580	OFCNCMBH_01582
dps		DNA protection during starvation protein	3	3	1	1	86				467	467	467	GMIIHAGF_02476	BDLLHDOD_02476	OFCNCMBH_02478
rhaR_5		HTH-type transcriptional activator RhaR	3	3	1	1	485				830	830	830	GMIIHAGF_02074	BDLLHDOD_02074	OFCNCMBH_02076
group_307		hypothetical protein	3	3	1	1	1796				482	482	482	GMIIHAGF_01062	BDLLHDOD_01062	OFCNCMBH_01064
rplM		50S ribosomal protein L13	3	3	1	1	87				443	443	443	GMIIHAGF_02475	BDLLHDOD_02475	OFCNCMBH_02477
pbpX		Penicillin-binding protein 2X	3	3	1	1	1476				2228	2228	2228	GMIIHAGF_00727	BDLLHDOD_00727	OFCNCMBH_00729
group_31		hypothetical protein	3	3	1	1	116				389	389	389	GMIIHAGF_02446	BDLLHDOD_02446	OFCNCMBH_02448
group_310		hypothetical protein	3	3	1	1	1867				272	272	272	GMIIHAGF_01136	BDLLHDOD_01136	OFCNCMBH_01138
bglF_4		PTS system beta-glucoside-specific EIIBCA component	3	3	1	1	2337				1709	1709	1709	GMIIHAGF_01606	BDLLHDOD_01606	OFCNCMBH_01608
dapH_2		2,3,4,5-tetrahydropyridine-2,6-dicarboxylate N-acetyltransferase	3	3	1	1	1661				701	701	701	GMIIHAGF_00927	BDLLHDOD_00927	OFCNCMBH_00929
group_313		hypothetical protein	3	3	1	1	2018				884	884	884	GMIIHAGF_01287	BDLLHDOD_01287	OFCNCMBH_01289
group_314		hypothetical protein	3	3	1	1	1775				461	461	461	GMIIHAGF_01041	BDLLHDOD_01041	OFCNCMBH_01043
group_315		hypothetical protein	3	3	1	1	880				2507	2507	2507	GMIIHAGF_00103	BDLLHDOD_00103	OFCNCMBH_00105
group_316		hypothetical protein	3	3	1	1	2128				1283	1283	1283	GMIIHAGF_01397	BDLLHDOD_01397	OFCNCMBH_01399
group_317		Phosphomevalonate kinase	3	3	1	1	1383				1106	1106	1106	GMIIHAGF_00633	BDLLHDOD_00633	OFCNCMBH_00635
group_318		hypothetical protein	3	3	1	1	1922				824	824	824	GMIIHAGF_01191	BDLLHDOD_01191	OFCNCMBH_01193
dinB_2		DNA polymerase IV	3	3	1	1	445				1118	1118	1118	GMIIHAGF_02114	BDLLHDOD_02114	OFCNCMBH_02116
spxA_2		Regulatory protein Spx	3	3	1	1	515				398	398	398	GMIIHAGF_02044	BDLLHDOD_02044	OFCNCMBH_02046
group_320		Pyridoxal phosphate homeostasis protein	3	3	1	1	1483				677	677	677	GMIIHAGF_00734	BDLLHDOD_00734	OFCNCMBH_00736
group_321		hypothetical protein	3	3	1	1	1668				446	446	446	GMIIHAGF_00934	BDLLHDOD_00934	OFCNCMBH_00936
pepA		Glutamyl aminopeptidase	3	3	1	1	255				1076	1076	1076	GMIIHAGF_02307	BDLLHDOD_02307	OFCNCMBH_02309
group_323		hypothetical protein	3	3	1	1	1091				836	836	836	GMIIHAGF_00339	BDLLHDOD_00340	OFCNCMBH_00342
greA		Transcription elongation factor GreA	3	3	1	1	349				479	479	479	GMIIHAGF_02213	BDLLHDOD_02213	OFCNCMBH_02215
fabG2		putative oxidoreductase	3	3	1	1	23				800	800	800	GMIIHAGF_02547	BDLLHDOD_02547	OFCNCMBH_02549
ruvB		Holliday junction ATP-dependent DNA helicase RuvB	3	3	1	1	834				1016	1016	1016	GMIIHAGF_00059	BDLLHDOD_00059	OFCNCMBH_00059
group_327		hypothetical protein	3	3	1	1	1625				293	293	293	GMIIHAGF_00890	BDLLHDOD_00890	OFCNCMBH_00892
pbpF		Penicillin-binding protein 1F	3	3	1	1	1181				2186	2186	2186	GMIIHAGF_00430	BDLLHDOD_00430	OFCNCMBH_00432
dusB		tRNA-dihydrouridine synthase B	3	3	1	1	981				998	998	998	GMIIHAGF_00204	BDLLHDOD_00204	OFCNCMBH_00206
group_33		hypothetical protein	3	3	1	1	964				296	296	296	GMIIHAGF_00187	BDLLHDOD_00187	OFCNCMBH_00189
ant1		Streptomycin 3''-adenylyltransferase	3	3	1	1	1608				758	758	758	GMIIHAGF_00873	BDLLHDOD_00873	OFCNCMBH_00875
hin		DNA-invertase hin	3	3	1	1	915				575	575	575	GMIIHAGF_00138	BDLLHDOD_00138	OFCNCMBH_00140
lplJ_2		Lipoate-protein ligase LplJ	3	3	1	1	458				1004	1004	1004	GMIIHAGF_02101	BDLLHDOD_02101	OFCNCMBH_02103
group_333		putative phosphotransferase enzyme IIB component	3	3	1	1	95				491	491	491	GMIIHAGF_02467	BDLLHDOD_02467	OFCNCMBH_02469
copB		Copper-exporting P-type ATPase B	3	3	1	1	1358				2105	2105	2105	GMIIHAGF_00608	BDLLHDOD_00608	OFCNCMBH_00610
ypjD		putative protein YpjD	3	3	1	1	2019				350	350	350	GMIIHAGF_01288	BDLLHDOD_01288	OFCNCMBH_01290
ltaS1_1		Lipoteichoic acid synthase 1	3	3	1	1	1783				2108	2108	2108	GMIIHAGF_01049	BDLLHDOD_01049	OFCNCMBH_01051
yknY_2		putative ABC transporter ATP-binding protein YknY	3	3	1	1	2129				680	680	680	GMIIHAGF_01398	BDLLHDOD_01398	OFCNCMBH_01400
scmP_2		N-acetylcysteine deacetylase	3	3	1	1	2415				1193	1193	1193	GMIIHAGF_01684	BDLLHDOD_01684	OFCNCMBH_01686
group_339		hypothetical protein	3	3	1	1	2023				455	455	455	GMIIHAGF_01292	BDLLHDOD_01292	OFCNCMBH_01294
artM		Arginine transport ATP-binding protein ArtM	3	3	1	1	1375				722	722	722	GMIIHAGF_00625	BDLLHDOD_00625	OFCNCMBH_00627
rpsO		30S ribosomal protein S15	3	3	1	1	229				269	269	269	GMIIHAGF_02333	BDLLHDOD_02333	OFCNCMBH_02335
group_341		hypothetical protein	3	3	1	1	1930				434	434	434	GMIIHAGF_01199	BDLLHDOD_01199	OFCNCMBH_01201
coaA		Pantothenate kinase	3	3	1	1	889				923	923	923	GMIIHAGF_00112	BDLLHDOD_00112	OFCNCMBH_00114
group_343		hypothetical protein	3	3	1	1	2113				1052	1052	1052	GMIIHAGF_01382	BDLLHDOD_01382	OFCNCMBH_01384
rapA		RNA polymerase-associated protein RapA	3	3	1	1	506				3197	3197	3197	GMIIHAGF_02053	BDLLHDOD_02053	OFCNCMBH_02055
ygaZ		Inner membrane protein YgaZ	3	3	1	1	633				707	707	707	GMIIHAGF_01925	BDLLHDOD_01925	OFCNCMBH_01927
araQ_1		L-arabinose transport system permease protein AraQ	3	3	1	1	1754				881	881	881	GMIIHAGF_01020	BDLLHDOD_01020	OFCNCMBH_01022
iolG_3		Inositol 2-dehydrogenase/D-chiro-inositol 3-dehydrogenase	3	3	1	1	775				1007	1007	1007	GMIIHAGF_01783	BDLLHDOD_01783	OFCNCMBH_01785
ybbH_3		putative HTH-type transcriptional regulator YbbH	3	3	1	1	695				848	848	848	GMIIHAGF_01863	BDLLHDOD_01863	OFCNCMBH_01865
atpD		ATP synthase subunit beta	3	3	1	1	576				1406	1406	1406	GMIIHAGF_01983	BDLLHDOD_01983	OFCNCMBH_01985
lysA		Diaminopimelate decarboxylase	3	3	1	1	1968				1292	1292	1292	GMIIHAGF_01237	BDLLHDOD_01237	OFCNCMBH_01239
group_350		hypothetical protein	3	3	1	1	254				341	341	341	GMIIHAGF_02308	BDLLHDOD_02308	OFCNCMBH_02310
siaT		Sialic acid TRAP transporter permease protein SiaT	3	3	1	1	1083				476	476	476	GMIIHAGF_00331	BDLLHDOD_00332	OFCNCMBH_00334
znuB		High-affinity zinc uptake system membrane protein ZnuB	3	3	1	1	826				839	839	839	GMIIHAGF_00051	BDLLHDOD_00051	OFCNCMBH_00051
mnmG		tRNA uridine 5-carboxymethylaminomethyl modification enzyme MnmG	3	3	1	1	22				1898	1898	1898	GMIIHAGF_02548	BDLLHDOD_02548	OFCNCMBH_02550
btuD_6		Vitamin B12 import ATP-binding protein BtuD	3	3	1	1	2455				1217	1217	1217	GMIIHAGF_01725	BDLLHDOD_01725	OFCNCMBH_01727
sasA_2		Adaptive-response sensory-kinase SasA	3	3	1	1	400				1112	1112	1112	GMIIHAGF_02160	BDLLHDOD_02160	OFCNCMBH_02162
tagG		Teichoic acid translocation permease protein TagG	3	3	1	1	2456				794	794	794	GMIIHAGF_01726	BDLLHDOD_01726	OFCNCMBH_01728
gpmA_1		2,3-bisphosphoglycerate-dependent phosphoglycerate mutase	3	3	1	1	914				686	686	686	GMIIHAGF_00137	BDLLHDOD_00137	OFCNCMBH_00139
group_358		hypothetical protein	3	3	1	1	360				1280	1280	1280	GMIIHAGF_02202	BDLLHDOD_02202	OFCNCMBH_02204
group_359		hypothetical protein	3	3	1	1	450				149	149	149	GMIIHAGF_02109	BDLLHDOD_02109	OFCNCMBH_02111
ccpA_1		Catabolite control protein A	3	3	1	1	1433				1010	1010	1010	GMIIHAGF_00683	BDLLHDOD_00683	OFCNCMBH_00685
agaC_4		N-acetylgalactosamine permease IIC component 1	3	3	1	1	94				815	815	815	GMIIHAGF_02468	BDLLHDOD_02468	OFCNCMBH_02470
group_361		hypothetical protein	3	3	1	1	1357				698	698	698	GMIIHAGF_00607	BDLLHDOD_00607	OFCNCMBH_00609
group_362		hypothetical protein	3	3	1	1	632				326	326	326	GMIIHAGF_01926	BDLLHDOD_01926	OFCNCMBH_01928
rutC		Putative aminoacrylate peracid reductase RutC	3	3	1	1	881				1268	1268	1268	GMIIHAGF_00104	BDLLHDOD_00104	OFCNCMBH_00106
group_364		hypothetical protein	3	3	1	1	748				335	335	335	GMIIHAGF_01810	BDLLHDOD_01810	OFCNCMBH_01812
adaB		Methylated-DNA--protein-cysteine methyltransferase, inducible	3	3	1	1	990				491	491	491	GMIIHAGF_00238	BDLLHDOD_00239	OFCNCMBH_00241
yfkN_2		Trifunctional nucleotide phosphoesterase protein YfkN	3	3	1	1	361				1553	1553	1553	GMIIHAGF_02201	BDLLHDOD_02201	OFCNCMBH_02203
group_367		hypothetical protein	3	3	1	1	1384				1025	1025	1025	GMIIHAGF_00634	BDLLHDOD_00634	OFCNCMBH_00636
psiE		Protein PsiE	3	3	1	1	1457				452	452	452	GMIIHAGF_00708	BDLLHDOD_00708	OFCNCMBH_00710
dctM		C4-dicarboxylate TRAP transporter large permease protein DctM	3	3	1	1	1084				1295	1295	1295	GMIIHAGF_00332	BDLLHDOD_00333	OFCNCMBH_00335
glpQ		Glycerophosphodiester phosphodiesterase	3	3	1	1	2437				746	746	746	GMIIHAGF_01707	BDLLHDOD_01707	OFCNCMBH_01709
group_370		hypothetical protein	3	3	1	1	446				596	596	596	GMIIHAGF_02113	BDLLHDOD_02113	OFCNCMBH_02115
purR		Pur operon repressor	3	3	1	1	827				821	821	821	GMIIHAGF_00052	BDLLHDOD_00052	OFCNCMBH_00052
yodB		HTH-type transcriptional regulator YodB	3	3	1	1	1642				344	344	344	GMIIHAGF_00908	BDLLHDOD_00908	OFCNCMBH_00910
ftsZ		Cell division protein FtsZ	3	3	1	1	1482				1232	1232	1232	GMIIHAGF_00733	BDLLHDOD_00733	OFCNCMBH_00735
guaA		GMP synthase [glutamine-hydrolyzing]	3	3	1	1	888				1562	1562	1562	GMIIHAGF_00111	BDLLHDOD_00111	OFCNCMBH_00113
group_375		hypothetical protein	3	3	1	1	2022				374	374	374	GMIIHAGF_01291	BDLLHDOD_01291	OFCNCMBH_01293
gloA		Lactoylglutathione lyase	3	3	1	1	1667				374	374	374	GMIIHAGF_00933	BDLLHDOD_00933	OFCNCMBH_00935
mltG		Endolytic murein transglycosylase	3	3	1	1	348				1385	1385	1385	GMIIHAGF_02214	BDLLHDOD_02214	OFCNCMBH_02216
cynR_3		HTH-type transcriptional regulator CynR	3	3	1	1	2112				890	890	890	GMIIHAGF_01381	BDLLHDOD_01381	OFCNCMBH_01383
pepT_1		Peptidase T	3	3	1	1	1918				1229	1229	1229	GMIIHAGF_01187	BDLLHDOD_01187	OFCNCMBH_01189
group_38		hypothetical protein	3	3	1	1	651				1145	1145	1145	GMIIHAGF_01907	BDLLHDOD_01907	OFCNCMBH_01909
yknY_1		putative ABC transporter ATP-binding protein YknY	3	3	1	1	1069				710	710	710	GMIIHAGF_00317	BDLLHDOD_00318	OFCNCMBH_00320
group_381		hypothetical protein	3	3	1	1	1609				440	440	440	GMIIHAGF_00874	BDLLHDOD_00874	OFCNCMBH_00876
hslO		33 kDa chaperonin	3	3	1	1	980				896	896	896	GMIIHAGF_00203	BDLLHDOD_00203	OFCNCMBH_00205
group_383		hypothetical protein	3	3	1	1	302				401	401	401	GMIIHAGF_02260	BDLLHDOD_02260	OFCNCMBH_02262
metI		D-methionine transport system permease protein MetI	3	3	1	1	107				671	671	671	GMIIHAGF_02455	BDLLHDOD_02455	OFCNCMBH_02457
adaA		Bifunctional transcriptional activator/DNA repair enzyme AdaA	3	3	1	1	989				566	566	566	GMIIHAGF_00237	BDLLHDOD_00238	OFCNCMBH_00240
dgaR_3		Transcriptional regulatory protein DagR	3	3	1	1	2356				2771	2771	2771	GMIIHAGF_01625	BDLLHDOD_01625	OFCNCMBH_01627
ktrA		Ktr system potassium uptake protein A	3	3	1	1	353				665	665	665	GMIIHAGF_02209	BDLLHDOD_02209	OFCNCMBH_02211
group_388		putative protein	3	3	1	1	457				740	740	740	GMIIHAGF_02102	BDLLHDOD_02102	OFCNCMBH_02104
ybiT_2		putative ABC transporter ATP-binding protein YbiT	3	3	1	1	2414				1538	1538	1538	GMIIHAGF_01683	BDLLHDOD_01683	OFCNCMBH_01685
mltF_3		Membrane-bound lytic murein transglycosylase F	3	3	1	1	1376				1463	1463	1463	GMIIHAGF_00626	BDLLHDOD_00626	OFCNCMBH_00628
rpmA		50S ribosomal protein L27	3	3	1	1	1456				287	287	287	GMIIHAGF_00707	BDLLHDOD_00707	OFCNCMBH_00709
metN_2		Methionine import ATP-binding protein MetN	3	3	1	1	106				722	722	722	GMIIHAGF_02456	BDLLHDOD_02456	OFCNCMBH_02458
group_392		hypothetical protein	3	3	1	1	505				3137	3137	3137	GMIIHAGF_02054	BDLLHDOD_02054	OFCNCMBH_02056
group_393		hypothetical protein	3	3	1	1	2357				1637	1637	1637	GMIIHAGF_01626	BDLLHDOD_01626	OFCNCMBH_01628
addA		ATP-dependent helicase/nuclease subunit A	3	3	1	1	1641				3794	3794	3794	GMIIHAGF_00907	BDLLHDOD_00907	OFCNCMBH_00909
def		Peptide deformylase	3	3	1	1	228				563	563	563	GMIIHAGF_02334	BDLLHDOD_02334	OFCNCMBH_02336
iolA		Malonate-semialdehyde dehydrogenase	3	3	1	1	774				1457	1457	1457	GMIIHAGF_01784	BDLLHDOD_01784	OFCNCMBH_01786
group_397		hypothetical protein	3	3	1	1	1923				581	581	581	GMIIHAGF_01192	BDLLHDOD_01192	OFCNCMBH_01194
cdd		Cytidine deaminase	3	3	1	1	896				395	395	395	GMIIHAGF_00119	BDLLHDOD_00119	OFCNCMBH_00121
aroK		Shikimate kinase	3	3	1	1	2030				506	506	506	GMIIHAGF_01299	BDLLHDOD_01299	OFCNCMBH_01301
rpmF		50S ribosomal protein L32	3	3	1	1	1532				179	179	179	GMIIHAGF_00784	BDLLHDOD_00784	OFCNCMBH_00786
group_400		hypothetical protein	3	3	1	1	2120				1034	1034	1034	GMIIHAGF_01389	BDLLHDOD_01389	OFCNCMBH_01391
group_401		PTS system EIIBC component	3	3	1	1	694				1454	1454	1454	GMIIHAGF_01864	BDLLHDOD_01864	OFCNCMBH_01866
atpG		ATP synthase gamma chain	3	3	1	1	575				908	908	908	GMIIHAGF_01984	BDLLHDOD_01984	OFCNCMBH_01986
group_403		hypothetical protein	3	3	1	1	1919				266	266	266	GMIIHAGF_01188	BDLLHDOD_01188	OFCNCMBH_01190
macB_1		Macrolide export ATP-binding/permease protein MacB	3	3	1	1	1070				1229	1229	1229	GMIIHAGF_00318	BDLLHDOD_00319	OFCNCMBH_00321
pstC1		Phosphate transport system permease protein PstC 1	3	3	1	1	2211				920	920	920	GMIIHAGF_01480	BDLLHDOD_01480	OFCNCMBH_01482
group_406		hypothetical protein	3	3	1	1	1776				758	758	758	GMIIHAGF_01042	BDLLHDOD_01042	OFCNCMBH_01044
lpdG		Dihydrolipoyl dehydrogenase	3	3	1	1	2117				1409	1409	1409	GMIIHAGF_01386	BDLLHDOD_01386	OFCNCMBH_01388
aroC		Chorismate synthase	3	3	1	1	2027				1166	1166	1166	GMIIHAGF_01296	BDLLHDOD_01296	OFCNCMBH_01298
degA_1		HTH-type transcriptional regulator DegA	3	3	1	1	893				1007	1007	1007	GMIIHAGF_00116	BDLLHDOD_00116	OFCNCMBH_00118
group_41		hypothetical protein	3	3	1	1	1599				146	146	146	GMIIHAGF_00864	BDLLHDOD_00864	OFCNCMBH_00866
aroB		3-dehydroquinate synthase	3	3	1	1	2026				1076	1076	1076	GMIIHAGF_01295	BDLLHDOD_01295	OFCNCMBH_01297
add		Adenosine deaminase	3	3	1	1	892				1013	1013	1013	GMIIHAGF_00115	BDLLHDOD_00115	OFCNCMBH_00117
bfmBAA		2-oxoisovalerate dehydrogenase subunit alpha	3	3	1	1	2116				986	986	986	GMIIHAGF_01385	BDLLHDOD_01385	OFCNCMBH_01387
group_413		putative ABC transporter ATP-binding protein	3	3	1	1	2054				1748	1748	1748	GMIIHAGF_01323	BDLLHDOD_01323	OFCNCMBH_01325
dtd		D-aminoacyl-tRNA deacylase	3	3	1	1	2371				446	446	446	GMIIHAGF_01640	BDLLHDOD_01640	OFCNCMBH_01642
msmX_2		Oligosaccharides import ATP-binding protein MsmX	3	3	1	1	356				1070	1070	1070	GMIIHAGF_02206	BDLLHDOD_02206	OFCNCMBH_02208
recD2		ATP-dependent RecD-like DNA helicase	3	3	1	1	529				2609	2609	2609	GMIIHAGF_02030	BDLLHDOD_02030	OFCNCMBH_02032
pyrP		Uracil permease	3	3	1	1	2174				1280	1280	1280	GMIIHAGF_01443	BDLLHDOD_01443	OFCNCMBH_01445
group_418		hypothetical protein	3	3	1	1	842				191	191	191	GMIIHAGF_00067	BDLLHDOD_00067	OFCNCMBH_00067
group_419		hypothetical protein	3	3	1	1	2452				1970	1970	1970	GMIIHAGF_01722	BDLLHDOD_01722	OFCNCMBH_01724
yycI		Two-component system WalR/WalK regulatory protein YycI	3	3	1	1	1718				854	854	854	GMIIHAGF_00984	BDLLHDOD_00984	OFCNCMBH_00986
yclO		Petrobactin import system permease protein YclO	3	3	1	1	212				965	965	965	GMIIHAGF_02350	BDLLHDOD_02350	OFCNCMBH_02352
group_421		hypothetical protein	3	3	1	1	636				4307	4307	4307	GMIIHAGF_01922	BDLLHDOD_01922	OFCNCMBH_01924
lacF		Lactose transport system permease protein LacF	3	3	1	1	357				875	875	875	GMIIHAGF_02205	BDLLHDOD_02205	OFCNCMBH_02207
eno		Enolase	3	3	1	1	2360				1298	1298	1298	GMIIHAGF_01629	BDLLHDOD_01629	OFCNCMBH_01631
lacB		Galactose-6-phosphate isomerase subunit LacB	3	3	1	1	2294				521	521	521	GMIIHAGF_01563	BDLLHDOD_01563	OFCNCMBH_01565
rpmGA_2		50S ribosomal protein L33 1	3	3	1	1	103				149	149	149	GMIIHAGF_02459	BDLLHDOD_02459	OFCNCMBH_02461
group_426		hypothetical protein	3	3	1	1	1812				1097	1097	1097	GMIIHAGF_01078	BDLLHDOD_01078	OFCNCMBH_01080
group_427		hypothetical protein	3	3	1	1	1204				647	647	647	GMIIHAGF_00453	BDLLHDOD_00453	OFCNCMBH_00455
group_428		Stress response regulator gls24	3	3	1	1	843				512	512	512	GMIIHAGF_00068	BDLLHDOD_00068	OFCNCMBH_00068
spsB_1		Signal peptidase IB	3	3	1	1	1340				575	575	575	GMIIHAGF_00590	BDLLHDOD_00590	OFCNCMBH_00592
cysL_1		HTH-type transcriptional regulator CysL	3	3	1	1	1140				827	827	827	GMIIHAGF_00389	BDLLHDOD_00390	OFCNCMBH_00392
licC_1		Lichenan permease IIC component	3	3	1	1	1323				1313	1313	1313	GMIIHAGF_00573	BDLLHDOD_00573	OFCNCMBH_00575
yjaB		Peptidyl-lysine N-acetyltransferase YjaB	3	3	1	1	1400				434	434	434	GMIIHAGF_00650	BDLLHDOD_00650	OFCNCMBH_00652
manZ_6		PTS system mannose-specific EIID component	3	3	1	1	2352				833	833	833	GMIIHAGF_01621	BDLLHDOD_01621	OFCNCMBH_01623
lrgA		Antiholin-like protein LrgA	3	3	1	1	111				419	419	419	GMIIHAGF_02451	BDLLHDOD_02451	OFCNCMBH_02453
group_434		hypothetical protein	3	3	1	1	1811				395	395	395	GMIIHAGF_01077	BDLLHDOD_01077	OFCNCMBH_01079
lytR		Sensory transduction protein LytR	3	3	1	1	110				728	728	728	GMIIHAGF_02452	BDLLHDOD_02452	OFCNCMBH_02454
agaC_1		N-acetylgalactosamine permease IIC component 1	3	3	1	1	2353				791	791	791	GMIIHAGF_01622	BDLLHDOD_01622	OFCNCMBH_01624
dltD		Protein DltD	3	3	1	1	454				1274	1274	1274	GMIIHAGF_02105	BDLLHDOD_02105	OFCNCMBH_02107
dltC		D-alanyl carrier protein	3	3	1	1	453				236	236	236	GMIIHAGF_02106	BDLLHDOD_02106	OFCNCMBH_02108
ppm1		Polyprenol monophosphomannose synthase	3	3	1	1	2459				725	725	725	GMIIHAGF_01729	BDLLHDOD_01729	OFCNCMBH_01731
group_44		hypothetical protein	3	3	1	1	1051				1184	1184	1184	GMIIHAGF_00299	BDLLHDOD_00300	OFCNCMBH_00302
group_440		putative ABC transporter ATP-binding protein	3	3	1	1	2055				1778	1778	1778	GMIIHAGF_01324	BDLLHDOD_01324	OFCNCMBH_01326
group_441		hypothetical protein	3	3	1	1	630				272	272	272	GMIIHAGF_01929	BDLLHDOD_01929	OFCNCMBH_01931
napA_2		Periplasmic nitrate reductase	3	3	1	1	1926				2720	2720	2720	GMIIHAGF_01195	BDLLHDOD_01195	OFCNCMBH_01197
rcsC_2		Sensor histidine kinase RcsC	3	3	1	1	1780				1469	1469	1469	GMIIHAGF_01046	BDLLHDOD_01046	OFCNCMBH_01048
pyrR		Bifunctional protein pyrR	3	3	1	1	2175				536	536	536	GMIIHAGF_01444	BDLLHDOD_01444	OFCNCMBH_01446
mioC		Protein MioC	3	3	1	1	2470				443	443	443	GMIIHAGF_01740	BDLLHDOD_01740	OFCNCMBH_01742
lacA		Galactose-6-phosphate isomerase subunit LacA	3	3	1	1	2295				428	428	428	GMIIHAGF_01564	BDLLHDOD_01564	OFCNCMBH_01566
group_447		Dihydroorotate dehydrogenase B (NAD(+)), electron transfer subunit	3	3	1	1	619				839	839	839	GMIIHAGF_01940	BDLLHDOD_01940	OFCNCMBH_01942
srrA_2		Transcriptional regulatory protein SrrA	3	3	1	1	1779				719	719	719	GMIIHAGF_01045	BDLLHDOD_01045	OFCNCMBH_01047
moeA		Molybdopterin molybdenumtransferase	3	3	1	1	1927				1202	1202	1202	GMIIHAGF_01196	BDLLHDOD_01196	OFCNCMBH_01198
group_45		Multidrug efflux system ATP-binding protein	3	3	1	1	1943				899	899	899	GMIIHAGF_01212	BDLLHDOD_01212	OFCNCMBH_01214
group_450		hypothetical protein	3	3	1	1	1205				1070	1070	1070	GMIIHAGF_00454	BDLLHDOD_00454	OFCNCMBH_00456
group_451		hypothetical protein	3	3	1	1	831				224	224	224	GMIIHAGF_00056	BDLLHDOD_00056	OFCNCMBH_00056
rhaD		Rhamnulose-1-phosphate aldolase	3	3	1	1	1088				848	848	848	GMIIHAGF_00336	BDLLHDOD_00337	OFCNCMBH_00339
rhaA		L-rhamnose isomerase	3	3	1	1	1087				1286	1286	1286	GMIIHAGF_00335	BDLLHDOD_00336	OFCNCMBH_00338
pepV_2		Beta-Ala-Xaa dipeptidase	3	3	1	1	1684				1298	1298	1298	GMIIHAGF_00950	BDLLHDOD_00950	OFCNCMBH_00952
group_455		hypothetical protein	3	3	1	1	2451				1301	1301	1301	GMIIHAGF_01721	BDLLHDOD_01721	OFCNCMBH_01723
dppE_1		Dipeptide-binding protein DppE	3	3	1	1	830				1679	1679	1679	GMIIHAGF_00055	BDLLHDOD_00055	OFCNCMBH_00055
nnrD		ADP-dependent (S)-NAD(P)H-hydrate dehydratase	3	3	1	1	2241				875	875	875	GMIIHAGF_01510	BDLLHDOD_01510	OFCNCMBH_01512
group_458		hypothetical protein	3	3	1	1	637				701	701	701	GMIIHAGF_01921	BDLLHDOD_01921	OFCNCMBH_01923
group_459		hypothetical protein	3	3	1	1	1499				194	194	194	GMIIHAGF_00750	BDLLHDOD_00750	OFCNCMBH_00752
group_46		hypothetical protein	3	3	1	1	1850				269	269	269	GMIIHAGF_01119	BDLLHDOD_01119	OFCNCMBH_01121
group_460		hypothetical protein	3	3	1	1	1324				248	248	248	GMIIHAGF_00574	BDLLHDOD_00574	OFCNCMBH_00576
group_461		hypothetical protein	3	3	1	1	2028				1094	1094	1094	GMIIHAGF_01297	BDLLHDOD_01297	OFCNCMBH_01299
pdp		Pyrimidine-nucleoside phosphorylase	3	3	1	1	894				1301	1301	1301	GMIIHAGF_00117	BDLLHDOD_00117	OFCNCMBH_00119
buk2		putative butyrate kinase 2	3	3	1	1	2118				1082	1082	1082	GMIIHAGF_01387	BDLLHDOD_01387	OFCNCMBH_01389
group_464		hypothetical protein	3	3	1	1	1912				1181	1181	1181	GMIIHAGF_01181	BDLLHDOD_01181	OFCNCMBH_01183
group_465		hypothetical protein	3	3	1	1	1063				1772	1772	1772	GMIIHAGF_00311	BDLLHDOD_00312	OFCNCMBH_00314
group_466		hypothetical protein	3	3	1	1	1215				662	662	662	GMIIHAGF_00464	BDLLHDOD_00464	OFCNCMBH_00466
group_467		hypothetical protein	3	3	1	1	841				572	572	572	GMIIHAGF_00066	BDLLHDOD_00066	OFCNCMBH_00066
csbB		Putative glycosyltransferase CsbB	3	3	1	1	355				938	938	938	GMIIHAGF_02207	BDLLHDOD_02207	OFCNCMBH_02209
group_469		hypothetical protein	3	3	1	1	249				206	206	206	GMIIHAGF_02313	BDLLHDOD_02313	OFCNCMBH_02315
aldA		Putative aldehyde dehydrogenase AldA	3	3	1	1	969				1490	1490	1490	GMIIHAGF_00192	BDLLHDOD_00192	OFCNCMBH_00194
tag_1		DNA-3-methyladenine glycosylase 1	3	3	1	1	991				512	512	512	GMIIHAGF_00239	BDLLHDOD_00240	OFCNCMBH_00242
fhuD		Iron(3+)-hydroxamate-binding protein FhuD	3	3	1	1	909				938	938	938	GMIIHAGF_00132	BDLLHDOD_00132	OFCNCMBH_00134
mhqA_3		Putative ring-cleaving dioxygenase MhqA	3	3	1	1	1352				890	890	890	GMIIHAGF_00602	BDLLHDOD_00602	OFCNCMBH_00604
lpxG_1		UDP-2,3-diacylglucosamine pyrophosphatase LpxG	3	3	1	1	1458				815	815	815	GMIIHAGF_00709	BDLLHDOD_00709	OFCNCMBH_00711
ppdK		Pyruvate, phosphate dikinase	3	3	1	1	1508				2645	2645	2645	GMIIHAGF_00760	BDLLHDOD_00760	OFCNCMBH_00762
group_475		Putative universal stress protein	3	3	1	1	1615				431	431	431	GMIIHAGF_00880	BDLLHDOD_00880	OFCNCMBH_00882
group_476		hypothetical protein	3	3	1	1	1694				956	956	956	GMIIHAGF_00960	BDLLHDOD_00960	OFCNCMBH_00962
group_477		hypothetical protein	3	3	1	1	1294				443	443	443	GMIIHAGF_00544	BDLLHDOD_00544	OFCNCMBH_00546
yghA		putative oxidoreductase YghA	3	3	1	1	840				893	893	893	GMIIHAGF_00065	BDLLHDOD_00065	OFCNCMBH_00065
pheS		Phenylalanine--tRNA ligase alpha subunit	3	3	1	1	1643				1046	1046	1046	GMIIHAGF_00909	BDLLHDOD_00909	OFCNCMBH_00911
nox		NADH oxidase	3	3	1	1	2049				1340	1340	1340	GMIIHAGF_01318	BDLLHDOD_01318	OFCNCMBH_01320
nhaC_1		Na(+)/H(+) antiporter NhaC	3	3	1	1	1056				1403	1403	1403	GMIIHAGF_00304	BDLLHDOD_00305	OFCNCMBH_00307
glmS_2		Glutamine--fructose-6-phosphate aminotransferase [isomerizing]	3	3	1	1	2424				1808	1808	1808	GMIIHAGF_01694	BDLLHDOD_01694	OFCNCMBH_01696
aroA		3-phosphoshikimate 1-carboxyvinyltransferase	3	3	1	1	2029				1280	1280	1280	GMIIHAGF_01298	BDLLHDOD_01298	OFCNCMBH_01300
deoC		Deoxyribose-phosphate aldolase	3	3	1	1	895				662	662	662	GMIIHAGF_00118	BDLLHDOD_00118	OFCNCMBH_00120
pta_2		Phosphate acetyltransferase	3	3	1	1	2119				821	821	821	GMIIHAGF_01388	BDLLHDOD_01388	OFCNCMBH_01390
group_485		hypothetical protein	3	3	1	1	1161				173	173	173	GMIIHAGF_00410	BDLLHDOD_00410	OFCNCMBH_00412
der		GTPase Der	3	3	1	1	2013				1310	1310	1310	GMIIHAGF_01282	BDLLHDOD_01282	OFCNCMBH_01284
group_487		hypothetical protein	3	3	1	1	1920				1028	1028	1028	GMIIHAGF_01189	BDLLHDOD_01189	OFCNCMBH_01191
larA		Lactate racemase	3	3	1	1	2285				1274	1274	1274	GMIIHAGF_01554	BDLLHDOD_01554	OFCNCMBH_01556
group_489		hypothetical protein	3	3	1	1	1071				155	155	155	GMIIHAGF_00319	BDLLHDOD_00320	OFCNCMBH_00322
cysS		Cysteine--tRNA ligase	3	3	1	1	817				1412	1412	1412	GMIIHAGF_00042	BDLLHDOD_00042	OFCNCMBH_00042
bdhA_2		D-beta-hydroxybutyrate dehydrogenase	3	3	1	1	2123				794	794	794	GMIIHAGF_01392	BDLLHDOD_01392	OFCNCMBH_01394
glnQ_4		Glutamine transport ATP-binding protein GlnQ	3	3	1	1	1648				731	731	731	GMIIHAGF_00914	BDLLHDOD_00914	OFCNCMBH_00916
group_492		hypothetical protein	3	3	1	1	329				1334	1334	1334	GMIIHAGF_02233	BDLLHDOD_02233	OFCNCMBH_02235
folD		Bifunctional protein FolD protein	3	3	1	1	1463				845	845	845	GMIIHAGF_00714	BDLLHDOD_00714	OFCNCMBH_00716
thiM		Hydroxyethylthiazole kinase	3	3	1	1	425				818	818	818	GMIIHAGF_02134	BDLLHDOD_02134	OFCNCMBH_02136
secG		putative protein-export membrane protein SecG	3	3	1	1	566				236	236	236	GMIIHAGF_01993	BDLLHDOD_01993	OFCNCMBH_01995
group_496		putative ABC transporter ATP-binding protein	3	3	1	1	589				1727	1727	1727	GMIIHAGF_01970	BDLLHDOD_01970	OFCNCMBH_01972
group_497		hypothetical protein	3	3	1	1	354				311	311	311	GMIIHAGF_02208	BDLLHDOD_02208	OFCNCMBH_02210
licT_1		Transcription antiterminator LicT	3	3	1	1	983				770	770	770	GMIIHAGF_00231	BDLLHDOD_00232	OFCNCMBH_00234
group_499		hypothetical protein	3	3	1	1	100				1535	1535	1535	GMIIHAGF_02462	BDLLHDOD_02462	OFCNCMBH_02464
gadC_2		putative glutamate/gamma-aminobutyrate antiporter	3	3	1	1	1231				1376	1376	1376	GMIIHAGF_00480	BDLLHDOD_00480	OFCNCMBH_00482
group_500		hypothetical protein	3	3	1	1	1809				1457	1457	1457	GMIIHAGF_01075	BDLLHDOD_01075	OFCNCMBH_01077
catD		Putative oxidoreductase CatD	3	3	1	1	765				371	371	371	GMIIHAGF_01793	BDLLHDOD_01793	OFCNCMBH_01795
group_502		hypothetical protein	3	3	1	1	2500				671	671	671	GMIIHAGF_01770	BDLLHDOD_01770	OFCNCMBH_01772
group_503		hypothetical protein	3	3	1	1	1451				284	284	284	GMIIHAGF_00701	BDLLHDOD_00701	OFCNCMBH_00703
coaE		Dephospho-CoA kinase	3	3	1	1	1363				599	599	599	GMIIHAGF_00613	BDLLHDOD_00613	OFCNCMBH_00615
group_505		hypothetical protein	3	3	1	1	1810				1769	1769	1769	GMIIHAGF_01076	BDLLHDOD_01076	OFCNCMBH_01078
rlmH		Ribosomal RNA large subunit methyltransferase H	3	3	1	1	260				479	479	479	GMIIHAGF_02302	BDLLHDOD_02302	OFCNCMBH_02304
group_507		hypothetical protein	3	3	1	1	2205				323	323	323	GMIIHAGF_01474	BDLLHDOD_01474	OFCNCMBH_01476
group_508		hypothetical protein	3	3	1	1	1635				305	305	305	GMIIHAGF_00901	BDLLHDOD_00901	OFCNCMBH_00903
srlB		PTS system glucitol/sorbitol-specific EIIA component	3	3	1	1	28				356	356	356	GMIIHAGF_02542	BDLLHDOD_02542	OFCNCMBH_02544
cobB		NAD-dependent protein deacetylase	3	3	1	1	965				713	713	713	GMIIHAGF_00188	BDLLHDOD_00188	OFCNCMBH_00190
group_510		hypothetical protein	3	3	1	1	1452				125	125	125	GMIIHAGF_00702	BDLLHDOD_00702	OFCNCMBH_00704
rhaR_2		HTH-type transcriptional activator RhaR	3	3	1	1	1090				920	920	920	GMIIHAGF_00338	BDLLHDOD_00339	OFCNCMBH_00341
group_512		hypothetical protein	3	3	1	1	261				3692	3692	3692	GMIIHAGF_02301	BDLLHDOD_02301	OFCNCMBH_02303
fsaA		Fructose-6-phosphate aldolase 1	3	3	1	1	29				677	677	677	GMIIHAGF_02541	BDLLHDOD_02541	OFCNCMBH_02543
lutA		Lactate utilization protein A	3	3	1	1	1636				761	761	761	GMIIHAGF_00902	BDLLHDOD_00902	OFCNCMBH_00904
ruvA		Holliday junction ATP-dependent DNA helicase RuvA	3	3	1	1	833				614	614	614	GMIIHAGF_00058	BDLLHDOD_00058	OFCNCMBH_00058
group_516		hypothetical protein	3	3	1	1	101				122	122	122	GMIIHAGF_02461	BDLLHDOD_02461	OFCNCMBH_02463
bglF_1		PTS system beta-glucoside-specific EIIBCA component	3	3	1	1	984				1898	1898	1898	GMIIHAGF_00232	BDLLHDOD_00233	OFCNCMBH_00235
group_518		hypothetical protein	3	3	1	1	452				1205	1205	1205	GMIIHAGF_02107	BDLLHDOD_02107	OFCNCMBH_02109
rpiA		Ribose-5-phosphate isomerase A	3	3	1	1	916				680	680	680	GMIIHAGF_00139	BDLLHDOD_00139	OFCNCMBH_00141
cysE		Serine acetyltransferase	3	3	1	1	816				539	539	539	GMIIHAGF_00041	BDLLHDOD_00041	OFCNCMBH_00041
group_520		hypothetical protein	3	3	1	1	1359				1424	1424	1424	GMIIHAGF_00609	BDLLHDOD_00609	OFCNCMBH_00611
yhdG		putative amino acid permease YhdG	3	3	1	1	1410				1391	1391	1391	GMIIHAGF_00660	BDLLHDOD_00660	OFCNCMBH_00662
ypfD		30S ribosomal protein S1	3	3	1	1	2012				1211	1211	1211	GMIIHAGF_01281	BDLLHDOD_01281	OFCNCMBH_01283
sorB_3		PTS system sorbose-specific EIIB component	3	3	1	1	248				476	476	476	GMIIHAGF_02314	BDLLHDOD_02314	OFCNCMBH_02316
group_524		hypothetical protein	3	3	1	1	2122				698	698	698	GMIIHAGF_01391	BDLLHDOD_01391	OFCNCMBH_01393
tig		Trigger factor	3	3	1	1	1214				1283	1283	1283	GMIIHAGF_00463	BDLLHDOD_00463	OFCNCMBH_00465
group_526		hypothetical protein	3	3	1	1	1781				551	551	551	GMIIHAGF_01047	BDLLHDOD_01047	OFCNCMBH_01049
pcp		Pyrrolidone-carboxylate peptidase	3	3	1	1	1055				641	641	641	GMIIHAGF_00303	BDLLHDOD_00304	OFCNCMBH_00306
moaC		Cyclic pyranopterin monophosphate synthase	3	3	1	1	1928				509	509	509	GMIIHAGF_01197	BDLLHDOD_01197	OFCNCMBH_01199
group_529		hypothetical protein	3	3	1	1	1293				224	224	224	GMIIHAGF_00543	BDLLHDOD_00543	OFCNCMBH_00545
citC		[Citrate [pro-3S]-lyase] ligase	3	3	1	1	12				1010	1010	1010	GMIIHAGF_02558	BDLLHDOD_02558	OFCNCMBH_02560
rhaS_3		HTH-type transcriptional activator RhaS	3	3	1	1	2401				863	863	863	GMIIHAGF_01670	BDLLHDOD_01670	OFCNCMBH_01672
femA		Aminoacyltransferase FemA	3	3	1	1	2423				1280	1280	1280	GMIIHAGF_01693	BDLLHDOD_01693	OFCNCMBH_01695
rhaM		L-rhamnose mutarotase	3	3	1	1	1089				311	311	311	GMIIHAGF_00337	BDLLHDOD_00338	OFCNCMBH_00340
oppA		Oligopeptide-binding protein OppA	3	3	1	1	253				1655	1655	1655	GMIIHAGF_02309	BDLLHDOD_02309	OFCNCMBH_02311
smc_2		Chromosome partition protein Smc	3	3	1	1	202				3578	3578	3578	GMIIHAGF_02360	BDLLHDOD_02360	OFCNCMBH_02362
tgnB		Flavin-dependent trigonelline monooxygenase, oxygenase component	3	3	1	1	832				986	986	986	GMIIHAGF_00057	BDLLHDOD_00057	OFCNCMBH_00057
mnmE		tRNA modification GTPase MnmE	3	3	1	1	21				1397	1397	1397	GMIIHAGF_02549	BDLLHDOD_02549	OFCNCMBH_02551
[truncated: 512 more rows]

## Sheet: SNV analysis
position	gene	gene product	annotation	OG1RF-WT mutation	OG1RF_arcD mutation
25660	OG1RF_RS00110 →	PTS system mannose/fructose/sorbose family transporter subunit IID	R121L (CGT→CTT)	G→T
260670	OG1RF_RS01405 →	acyl‑ACP thioesterase domain‑containing protein	coding (33/756 nt)	A)6→7	A)6→7
1622413	OG1RF_RS08175 ←	FAD‑dependent oxidoreductase	S334I (AGT→ATT)		C→A
1847645	OG1RF_RS13215 ←	isopeptide‑forming domain‑containing fimbrial protein	P1608P (CCC→CCA)		G→T
2108103	OG1RF_RS10205 ← / ← secG	alpha/beta fold hydrolase/preprotein translocase subunit SecG	intergenic (‑8/+160)	(T)9→8	(T)9→8
Note: annotations in blue indicate nonsynonymous changes, while those in green indicate synonymous changes
Reference sequence information
seq_id	length	fit mean	fit dispersion	%mapped reads	description
NC_017316	2739625	130.7	6.3	1	Enterococcus faecalis OG1RF, complete sequence.
fit dispersion is the ratio of the variance to the mean for the negative binomial fit. It is =1 for Poisson and >1 for over-dispersed data.
program	version
breseq	0.36.1
bowtie2	s.2023.01/easybuild/software/avx512/Compiler/gcc/11.2.0/bowtie2/2.4.4/bin/bowtie2-align-sR4.2.0
R	4.2.0
