# Supplementary material for: Metabolic interplay between Proteus mirabilis and Enterococcus faecalis facilitates polymicrobial biofilm formation and invasive disease
Source: mBio. 2024 Oct 30;15(12):e02164-24. doi: 10.1128/mbio.02164-24 (PMC11640290; doi:10.1128/mbio.02164-24)
Supplement: Table S3 — Metabolomics full data set with statistical analyses. [file mbio.02164-24-s0005.xlsx]

## Sheet: TSB-G raw Values
Sample Information		Concentration (µM)
Experiment date	Sample ID	Hydroxyproline	Histidine	Asparagine	Taurine	Serine	Glutamine	Arginine	Glycine	Aspartic Acid	Glutamic Acid	Agmatine	Threonine	Alanine	GABA	Proline	Hyroxylysine	AABA	Ornithine	Cysteine	Lysine	Tyrosine	Methionine	Valine	Isoleucine	Leucine	Phenylalanine	Tryptophan
10.3.23	PM 2hr	22.664	304.203	168.934	10.991	20.465	12.28	546.98	312.694	124.653	712.093		523.772	664.956	35.162	383.309	21.78	12.201	11.053	8.34	936.724	140.669	507.772	1055.05	801.301	1964.58	1110.69	357.6
10.3.23	PM 6hr		424.541	14.036	12.971	40.477		384.673	596.849	25.438	1690.22	9.64992	1143.98	1692.8	66.505	874.402	23.96	35.752	14.808	39.376	2498.54	182.65	961.27	2187.62	1531.82	2775.68	1737.02	561.39
10.3.23	Pm 24hr		10.286		6.512			35.39	255.629	15.411	5.474		285.913	810.352	37.868	86.333	17.321	20.979	11.001	16.801	65.076	450.101	5.935	865.838	93.338	20.941	14.942	57.318
10.3.23	Ef 2hr	27.532	670.303	886.861	25.81	1321.36	33.982	1503.36	670.467	561.522	1619.63	3.57502	1130.12	1511.74	84.169	800.631	38.338	29.42	114.491	35.41	2286.98	279.146	1118.23	2351.19	1749.69	4568.58	2349.52	625.447
10.3.23	Ef 6hr	34.292	354.882	574.218	8.757	32.353	10.645	82.431	347.319	495.851	1364.98	6.02426	711.846	1037.68	41.949	470.899	15.319	22.943	680.441	23.286	1561.77	26.386	592.806	1364.65	968.653	2436.28	1054.42	333.291
10.3.23	Ef 24hr	35.022	419.395	664.859	14.799	78.388	23.227	96.634	420.303	590.222	1524.78	6.60857	798.626	1209.54	17.946	532.329	17.862	23.132	707.487	22.965	1702.85	24.741	651.865	1532.63	1082.77	2698.27	1093.34	292.004
10.3.23	Ef arcD 2hr	21.775	451.254	724.956	13.137	1110.13	1351.61		513.297	602.399	1701.21	9.73172	964.395	1370.37	83.724	606.05	29.52	23.056	26.215	28.007	2242.54	153.958	775.6	1828.5	1342.85	3459.41	1482.49	374.188
10.3.23	Ef arcD 6hr	37.985	505.695	785.821	18.38	234.719	1417.2		537.748	705.593	1922.18	8.77248	1040.29	1490.73	83.303	683.318	14.704	20.607	27.02	25.177	2279.78	25.618	845.555	1998.56	1417.12	3574.3	1466.19	363.159
10.3.23	Ef arcD 24hr	31.084	505.036	726.194	10.352	224.442	23.602	1220.61	521.896	596.066	1612.25	6.34563	941.447	1262.87	68.518	635.977	13.967	12.325	18.85	20.305	1669.6	22.567	822.223	1807.55	1327.43	3284.87	1556.54	524.479
10.3.23	Pm speA 2hr	35.532	556.053	496.067	20.855	254.987		1178.06	578.343	530.136	1614.94	10.7845	1025.56	1369.63	75.798	687.983	32.501	28.55	29.726	32.217	2123.47	241.661	923.43	2003.57	1504.68	3767.42	1895.32	606.407
10.3.23	Pm speA 6hr	34.557	323.895	14.081	10.538	25.548		435.241	389.937	17.065	1207.88	6.83645	740.274	1091.63	42.791	510.663	14.776	17.469	8.467	9.167	1584.5	92.996	599.781	1353.27	972.885	2111.83	1144.34	302.062
10.3.23	PM speA 24hr		122.275	367.042				104.871	341.555	15.599	16.839	3.88665	298.875	1125.21	13.659	278.104	25.222	36.735	9.358	26.795	1411.76	74.895	213.979	1201.67	650.103	398.677	478.224	145.373
10.3.23	Pm argF 2hr	30.687	629.701	354.788	22.368	45.58		1184.04	644.297	300.218	1638.47	10.9675	1121.54	1466.33	78.709	779.681	34.905	26.377	25.704	29.412	2172.99	282.841	1035.78	2214.59	1665.83	4081.79	2197.68	708.023
10.3.23	PM argF 6h4		477.042	14.49	14.885	41.452		401.555	646.471	22.782	1538.77	9.36653	1177.16	1678.25	87.229	942.383	34.589	31.634	26.683	22.852	2312.43	214.668	1092.03	2322.98	1737.25	2899.53	2148.99	716.8
10.3.23	PM argF 24hr		128.673	280.647				81.218	262.213	14.267	15.644	3.15723	227.111	1019.73	13.575	92.355	24.923	60.666	8.156	26.233	1336.94	234.068	126.866	1176.9	633.284	284.999	429.233	152.14
10.3.23	PMEF 2hr	32.394	425.45	491.631	11.592	137.616	5.915	905.168	436.267	351.385	1492.7	9.04223	861.155	1190.47	50.527	545.542	26.262	24.582	66.715	24.204	1879.98	152.881	715.504	1632.94	1200.94	3013.66	1439.27	469.057
10.3.23	PMEF 6hr		314.833	18.32	10.948	27.935		92.476	428.439	19.679	1562.36	7.18315	904.86	1276.42	55.017	636.888	16.926	19.108	9.177	11.59	1927.43	765.974	659.81	1594.37	1126.18	2193.24	1206.12	419.11
10.3.23	PMEF 24hr						24.704		560.338	19.317	14.721		676.502	1333.14	55.449	963.603	16.644	23.568	17.494	41.037	889.234	1433.79	14.897	1486.18	133.495	21.427	16.979	63.715
10.3.23	PM + Ef arcD 2hr	24.773	275.355	326.899	5.9	72.304		641.293	301.549	236.715	1043.71		591.128	814.044	28.294	371.191	23.302	15.275	12.55	15.379	1254.43	91.546	475.836	1097.7	798.194	2007.75	937.525	300.55
10.3.23	PM + Ef arcD 6hr		448.923	25.732	14.033	33.174	735.16		510.093	35.697	1665.02	8.06351	1024.06	1376.57	183.653	714.329	13.814	20.173	10.826	15.012	2029.88	72.877	798.409	1829.63	1330.98	2801.97	1529.2	523.558
10.3.23	PM + Ef arcD 24hr		338.641	607.472	10.968	27.397		353.057	527.587	23.778	1221.72	6.56183	997.701	1435.52	714.689	763.962	13.59	16.991	11.933	14.651	2048.28	111.127	753.857	1801.26	1258.71	2324.83	1136.65	493.422
10.3.23	ArgF + Ef 2hr	28.445	477.466	558.714	12.89	133.558	6.261	1037.37	481.581	401.289	1724.38		991.248	1371.67	61.088	627.273	31.442	30.392	84.005	29.686	2323.62	172.985	817.333	1895.46	1403.72	3536.85	1587.11	503.504
10.3.23	ArgF + Ef 6hr		311.891	7.865		17.255		99.257	465.617	17.769	1596.57	7.17341	964.173	1351.2	55.74	696.733	12.669	18.956	9.375	12.119	1997.25	840.245	711.594	1719.18	1222.09	2345.76	1300.95	437.735
10.3.23	ArgF + Ef 24hr		161.524		10.216	13.396		70.385	543.921	23.094	77.164	4.0561	765.283	1559.19	11.842	1099.82	37.207	52.865	77.752	36.093	1996.3	1413.28	371.208	2034.03	1143.19	336.638	664.711	293.297
10.3.23	ArgF + arcD 2hr	29.192	539.677	600.714	20.785	194.989	15.897	1180.89	569.068	451.815	1756.36	11.061	1060.12	1448.58	84.53	691.999	32.746	26.663	23.462	29.051	2391.45	181.706	899.339	2052.36	1526.78	3820.37	1797.47	573.78
10.3.23	ArgF + arcD 6hr		391.885	26.879	13.151	31.332		590.514	470.523	34.593	1708.09	8.14921	982.684	1370.96	172.507	667.492	19.571	21.273	13.366	15.366	2154.8	77.254	723.107	1746.49	1260.18	2600.29	1310.24	447.879
10.3.23	ArgF + arcD 24hr		325.245		10.467	26.178		317.654	528.952	23.66	1232.17		1004.53	1455.42	675.589	769.792	13.325	17.563	11.662	21.162	2078.33	107.592	725.995	1781.2	1250.48	2242.66	1125.54	476.61
10.3.23	SpeA + Ef 2hr	27.078	667.209	746.305	24.603	839.373	22.169	1457.56	674.646	552.952	1707.37	3.28286	1165.13	1550.73	85.782	814.834	37.813	33.807	92.636	40.333	2441.36	272.783	1163.39	2416.82	1819	4656.36	2376.21	757.157
10.3.23	SpeA + Ef 6hr		334.69	18.287	10.878	27.396		116.005	408.276	20.65	1436.91		832.818	1138.8	48.459	575.587	15.315	17.123	8.071	19.053	1671.62	849.919	628.487	1468.41	1047.81	2308.87	1178.38	395.759
10.3.23	SpeA + Ef 24hr		205.018		10.515	14.634		83.449	527.172	21.648	381.478		810.881	1563.8	44.446	1107.59	32.298	48.739	9.647	11.605	2058.83	1321.94	561.454	2048.5	1252.93	918.137	1000.98	444.082
10.3.23	speA + arcD 2hr	25.296	592.955	704.893	16.472	866.835	17.388	1396.05	638.095	563.151	1717.42		1115.56	1504.24	82.747	749.378	33.475	26.986	22.23	25.248	2280.75	204.807	1027.87	2210.2	1664.48	4259.98	2118.38	667.991
10.3.23	speA + arcD 6hr	31.21	400.29	19.003	7.069	22.118		816.721	455.113	43.413	1693.72		948.011	1308.82	121.731	630.421	19.488	16.609	20.819	20.491	2004.47	25.807	749.43	1715.98	1234.06	2883.11	1359.71	450.768
10.3.23	speA + arcD 24hr		276.844	8.379		14.476		470.453	370.851	26.595	1185.66		727.638	1016.08	249.166	490.891	14.041	16.602	7.518	15.026	1472.91	28.981	540.944	1280.25	917.678	2077.29	852.41	342.053
10.3.23	TSB-G blk 2hr	25.383	665.214	926.266	27.362	1585.13	39.638	1632.33	665.991	588.075	1754.7	4.0785	1167.6	1535.18	85.112	783.772	38.37	36.795	40.236	43.627	2536.57	321.689	1144.65	2387.07	1800.31	4669.88	2327.61	737.366
10.3.23	TSB-G blk 6hr	24.777	670.527	893.103	27.372	1526.45	39.538	1610.66	665.302	496.058	1494.85	4.09506	1112.58	1403.33	73.936	775.351	36.951	26.12	26.226	23.289	2156.28	282.94	1109.82	2247.09	1758.16	4611.88	2414.92	748.844
10.3.23	TSB-G blk 24hr	19.81	315.275	503.874	9.888	872.59	17.897	858.175	347.356	396.705	1151.1	5.76424	659.365	888.211	29.428	398.476	28.461	21.182	23.107	25.495	1504.94	143.368	536.719	1244.36	920.786	2395.31	1103.96	349.711
10.4.23	PM 2hr		444.227	219.345	10.647	28.741		850.019	501.187	271.18	1678.03		977.584	1329.31	56.833	624.184	28.096	37.763	34.359	39.802	2231.08	254.625	847.628	1909.75	1387.19	3350.58	1613.59	526.287
10.4.23	PM 6hr		349.376	6.843	5.653	26.483		285.642	542.521	23.27	1739.17		1113.62	1657.3	52.477	826.986	30.84	52.694	29.954	47.56	2592.93	363.682	929.196	2138.64	1543.28	2570.6	1680.75	569.698
10.4.23	Pm 24hr							63.529	263.156	16.175	5.293	3.80193	364.016	1018.99	59.241	136.558	19.105	24.15	13.045	31.099	144.845	485.901	11.904	1033.03	170.268	33.196	21.047	58.115
10.4.23	Ef 2hr	22.148	528.233	847.01	15.963	1015.37	27.506	1316.49	579.857	715.203	2035.95		1133.94	1590.53	101.886	715.353	37.183	34.704	165.158	41.029	2749.45	159.483	910.807	2185.17	1612.99	4166.61	1798.11	564.099
10.4.23	Ef 6hr	34.534	588.507	921.18	19.365	68.071	27.719	102.041	558.519	643.72	1777.18		1052.58	1450.71	79.676	737.464	16.624	17.564	877.665	21.578	2096.87	16.935	935.119	2064.74	1537.73	3923.26	1898.83	594.261
10.4.23	Ef 24hr	36.313	485.902	793.524	15.7	92.724	26.713	100.48	494.509	655.41	1741.48		947.072	1419.86	74.04	635.481	13.784	16.396	806.026	21.448	1976.74	17.524	761.642	1804.04	1327.06	3303.49	1412.23	456.163
10.4.23	Ef arcD 2hr	29.838	613.955	847.576	24.787	1359.22	34.005	1509.9	620.059	559.718	1641.96	3.17184	1075.74	1401.93	81.32	698.254	34.83	25.976	31.697	23.595	2149.28	217.469	981.202	2133.16	1601.11	4123.49	2095.06	655.699
10.4.23	Ef arcD 6hr	25.113	461.397	725.879	10.618	208.691	20.179	1186.53	478.059	667.487	1852.85		976.633	1373.36	59.178	621.845	13.651	15.895	23.239	26.869	2114.89	17.685	779.833	1838.46	1346.02	3404.31	1518.08	483.335
10.4.23	Ef arcD 24hr	33.535	343.734	582.454	12.937	189.275	24.046	873.376	386.282	617.13	1624.51		775.93	1136.15	41.099	483.069	15.626	12.808	42.656	20.65	1822.4	15.293	554.236	1438.04	1040.31	2569.59	961.713	314.343
10.4.23	Pm speA 2hr	35.836	362.78	302.591	9.999	20.787		767.118	372.9	340.289	1375.2		764.782	1075.01	46.263	479.204	31.792	25.136	24.818	28.73	1803.49	161.561	621.377	1449.74	1072.72	2669.74	1223.07	396.039
10.4.23	Pm speA 6hr		404.75	17.752	13.085	35.059		379.926	571.216	23.914	1699.7		1115.54	1652.1	64.357	806.735	15.159	33.048	13.416	33.489	2513.14	239.013	937.572	2136.65	1550.67	2906.4	1779.78	592.211
10.4.23	PM speA 24hr		177.316	6.995	11.009	13.234		201.004	491.734	20.204	25.264	5.45358	487.915	1725.89	50.536	500.983	33.291	64.08	15.492	11.793	2251.18	183.112	450.002	1981.94	1116.65	869.181	980.479	322.374
10.4.23	Pm argF 2hr	38.818	365.037	162.061	13.596	28.524		769.382	387.691	230.371	1369.87		754.675	1053.83	44.533	472.413	16.619	24.874	23.898	21.691	1751.09	167.51	601.832	1417.96	1041.02	2564.17	1186.07	386.359
10.4.23	PM argF 6h4		283.256	15.15	8.807	28.904		292.205	413.645	21.597	1453.25		868.87	1339.87	52.678	622.882	22.807	41.887	23.688	19.368	2104.76	235.933	677.537	1635.64	1160.33	1862.46	1161.31	387.643
10.4.23	PM argF 24hr		198.463	6.413	10.331	12.961		189.962	417.504	18.86	24.75		384.815	1491.51	48.646	255.995	35.786	94.203	12.887	17.259	1863.29	490.874	244.927	1867.33	1053.5	513.937	917.71	331.244
10.4.23	PMEF 2hr	38.436	608.055	657.526	22.965	227.063	15.784	1264.41	629.198	464.45	1748.31		1125.72	1502.65	85.041	756.077	34.271	30.522	80.305	26.191	2313.36	188.799	1021.06	2225.7	1670.73	4238.5	2143.77	679.822
10.4.23	PMEF 6hr		271.73	9.009		20.828		103.88	418.005	17.788	1589.53		915.703	1295.18	53.187	639.115	16.993	25.395	9.321	23.861	1986.09	690.394	649.014	1624.28	1145.78	2169.32	1167.93	396.931
10.4.23	PMEF 24hr							21.493	488.043	16.968	13.625	4.93452	653.449	1210.12	50.062	903.942	17.456	25.413	21.919	57.483	951.759	1331.76	15.291	1493.93	180.394	26.245	22.086	63.604
10.4.23	PM + Ef arcD 2hr	36.006	691.974	649.676	23.825	136.955	15.574	1411.05	684.437	364.344	1514.36	3.28286	1148.44	1480.65	79.833	834.783	35.713	26.227	26.824	23.685	2093.63	204.78	1165.78	2391.18	1814.78	4610.19	2589.45	834.631
10.4.23	PM + Ef arcD 6hr		603.887	33.872	18.273	42.567		861.863	698.35	54.241	1914.18	3.49711	1348.93	1755.51	197.401	991.673	20.034	24.164	12.18	23.949	2571.52	100.138	1139.34	2518.58	1872.83	3891.49	2231.51	748.676
10.4.23	PM + Ef arcD 24hr		416.892	18.04	13.535	32.783		444.1	627.527	29.06	1479.15		1195.14	1673.21	756.067	873.691	16.53	24.774	14.345	25.134	2420.89	111.113	893.448	2122.74	1526.34	2955.08	1399.67	598.391
10.4.23	ArgF + Ef 2hr	37.951	510.793	553.02	19.219	85.908	13.116	1115.09	532.954	437.365	1721.46		1014.45	1374.56	60.442	647.066	31.844	27.36	66.529	25.107	2242.97	153.895	852.768	1949.83	1438.16	3628.96	1708.07	543.228
10.4.23	ArgF + Ef 6hr		495.558	22.692	17.286	38.945		100.357	12.984	41.479	1671.97	3.14847	1253.18	1639.61	60.58	999.004	17.942	21.67	11.364	21.697	2218.71	1020.57	1066.58	2380.43	1739.91	3242.05	2186.74	744.354
10.4.23	ArgF + Ef 24hr		106.974					60.882	319.738	6.995	139.325		527.949	1026.96	32.581	737.455	21.491	35.818	45.635	7.562	1357.1	984.187	277.033	1284.23	735.122	298.633	488.675	223.636
10.4.23	ArgF + arcD 2hr	33.265	672.1	681.616	23.688	181.747	17.321	1466.6	682.346	465.511	1808.34		1204.01	1575.12	88.268	825.374	36.261	29.824	32.22	26.166	2421.41	189.651	1100.89	2399.99	1790.99	4533.26	2328.97	733.603
10.4.23	ArgF + arcD 6hr		393.223	27.319	14.211	31.105		600.948	452.709	33.509	1561.66		927.214	1225.45	126.231	630.419	19.374	16.425	8.83	19.117	1861.36	65.366	714.502	1652.88	1196.76	2457.76	1367.31	467.537
10.4.23	ArgF + arcD 24hr		361.396	15.437	12.593	29.175		401.492	536.731	24.392	1249.96		1005.65	1385.42	589.255	725.275	13.903	20.232	11.444	20.899	1913.03	85.554	749.566	1765.03	1264.83	2454.71	1197.29	502.52
10.4.23	SpeA + Ef 2hr	34.088	622.299	670.599	23.451	464.423	19.436	1317.97	649.208	505.835	1710.33		1117.73	1451.02	83.404	751.984	35.233	31.185	86.224	26.751	2181.29	194.703	1030.55	2201.69	1654.73	4210.65	2195.17	694.343
10.4.23	SpeA + Ef 6hr		402.396	20.438	13.259	32.379		111.022	509.167	20.773	1483.19		982.222	1277.61	62.494	727.689	20.216	18.033	9.108	20.578	1734.26	778.643	804.525	1793.75	1300.78	2686.75	1686.27	579.931
10.4.23	SpeA + Ef 24hr		220.632	3.78	12.188	16.604		83.545	593.842	22.151	393.793		866.691	1675.88	47.186	1268.16	33.821	57.866	19.258	11.099	2071.54	1284.39	558.155	2200.24	1322.07	833.234	1156.55	476.664
10.4.23	speA + arcD 2hr	25.984	431.243	521.92	11.848	329.73	11.333	1065.76	479.308	35.06	1636.54		932.621	1296.14	79.633	588.663	29.245	25.649	21.063	26.96	2193.96	138.445	763.81	1794.5	1321.23	3351.16	1501.13	476.647
10.4.23	speA + arcD 6hr		441.725	30.321	14.635	32.023		701.075	479.288	37.114	1642.44		975.207	1284.26	122.395	651.334	21.143	17.074	16	20.782	1854.86	25.978	798.744	1754.71	1270.29	2797.77	1589.5	552.456
10.4.23	speA + arcD 24hr		385.935	22.231	13.214	32.372		479.664	534.62	36.149	1504.44		1031.57	1432.41	441.78	714.007	13.893	19.965	7.923	21.362	2081.76	46.569	775.528	1832.11	1315.66	2780.74	1253.76	515.476
10.4.23	TSB-G blk 2hr	22.405	472.573	720.666	14.695	1227.28	26.722	1262.41	489.973	534.977	1589.81	1	931.069	1235.39	52.718	563.06	32.291	25.777	25.853	35.338	2054.72	226.049	816.712	1800.66	1337.63	3470.7	1680.63	544.984
10.4.23	TSB-G blk 6hr	22.24	509.708	789.204	16.44	1350.98	29.663	1372.25	536.53	587.512	1721.89	8.61763	1024.43	1390.65	59.301	637.982	35.256	36.353	39.458	54.964	2413.44	264.939	912.955	2024.87	1509.77	3905.93	1813.72	580.762
10.4.23	TSB-G blk 24hr	28.25	642.118	907.732	27.149	1561.87	39.02	1600.96	650.857	582.934	1751.83	3.96748	1147.42	1483.92	81.298	737.856	38.397	28.074	29.604	28.283	2368.09	269.94	1016.92	2239.3	1719.55	4484.18	2218.92	680.983
Blank cells are below the limit of detection, which is 1 nmol/g stool or 3 uM plasma. Amino acids are quantified using a Waters Acquity uPLC System with a Photodiode Array Detector. Amino acid concentrations are quantified via ultra performance liquid chromatography (Waters Acquity UPLC system) with an AccQ-Tag Ultra C18 1.7 μm 2.1x100mm column and a photodiode detector array. Analysis is perform…

## Sheet: Statistical Analysis TSB-G
Metabolomics Statistical Analysis of TSB-G
Samples were analyzed via 2-Way ANOVA Šídák's multiple comparisons test
	E. faecalis vs ΔarcD mutant							P. mirabilis vs ΔargF mutant							P. mirabilis vs ΔspeA mutant							P. mirabilis vs Pm +Ef							Pm + Ef vs Pm + ΔarcD							Pm + Ef vs ΔargF + Ef							Pm + ΔarcD vs ΔargF + ΔarcD
	Šídák's multiple comparisons test	Mean Diff.	95.00% CI of diff.	Below threshold?	Summary	Adjusted P Value		Šídák's multiple comparisons test	Mean Diff.	95.00% CI of diff.	Below threshold?	Summary	Adjusted P Value		Šídák's multiple comparisons test	Mean Diff.	95.00% CI of diff.	Below threshold?	Summary	Adjusted P Value		Šídák's multiple comparisons test	Mean Diff.	95.00% CI of diff.	Below threshold?	Summary	Adjusted P Value		Šídák's multiple comparisons test	Mean Diff.	95.00% CI of diff.	Below threshold?	Summary	Adjusted P Value		Šídák's multiple comparisons test	Mean Diff.	95.00% CI of diff.	Below threshold?	Summary	Adjusted P Value		Šídák's multiple comparisons test	Mean Diff.	95.00% CI of diff.	Below threshold?	Summary	Adjusted P Value
2 hours	Ef 2 - arcD 2							Pm 2 - argF 2							Pm 2 - speA 2							Pm 2 - PmEf 2							PmEf 2 - PmarcD 2							PmEf 2 - argFEf 2							PmarcD 2 - argFarcD 2
	Agmatine	-1.555	-4.809 to 1.699	No	ns	0.9659		Agmatine	-1.728	-4.275 to 0.8197	No	ns	0.5564		Agmatine	-1.715	-4.359 to 0.9280	No	ns	0.6377		Agmatine	-1.588	-4.606 to 1.429	No	ns	0.913		Agmatine	0.7309	-2.844 to 4.305	No	ns	>0.9999		Agmatine	1.588	-0.6007 to 3.777	No	ns	0.4295		Agmatine	-0.8762	-4.268 to 2.515	No	ns	>0.9999
	Arginine	2.842	-0.4126 to 6.096	No	ns	0.1504		Arginine	-0.4852	-3.032 to 2.062	No	ns	>0.9999		Arginine	-0.4794	-3.123 to 2.164	No	ns	>0.9999		Arginine	-0.6498	-3.668 to 2.368	No	ns	>0.9999		Arginine	0.1695	-3.405 to 3.744	No	ns	>0.9999		Arginine	-0.007685	-2.197 to 2.181	No	ns	>0.9999		Arginine	-0.4683	-3.860 to 2.923	No	ns	>0.9999
	Ornithine	2.254	-1.000 to 5.508	No	ns	0.5167		Ornithine	-0.3469	-2.894 to 2.200	No	ns	>0.9999		Ornithine	-0.479	-3.122 to 2.164	No	ns	>0.9999		Ornithine	-1.909	-4.927 to 1.109	No	ns	0.6822		Ornithine	1.996	-1.578 to 5.571	No	ns	0.8587		Ornithine	-0.03048	-2.219 to 2.159	No	ns	>0.9999		Ornithine	-0.5835	-3.975 to 2.808	No	ns	>0.9999
	Valine	0.1987	-3.056 to 3.453	No	ns	>0.9999		Valine	-0.3201	-2.867 to 2.227	No	ns	>0.9999		Valine	-0.2638	-2.907 to 2.380	No	ns	>0.9999		Valine	-0.4255	-3.443 to 2.592	No	ns	>0.9999		Valine	0.2348	-3.340 to 3.809	No	ns	>0.9999		Valine	-0.01208	-2.201 to 2.177	No	ns	>0.9999		Valine	-0.4541	-3.846 to 2.938	No	ns	>0.9999
	Isoleucine	0.1962	-3.058 to 3.451	No	ns	>0.9999		Isoleucine	-0.3208	-2.868 to 2.226	No	ns	>0.9999		Isoleucine	-0.2691	-2.913 to 2.374	No	ns	>0.9999		Isoleucine	-0.426	-3.444 to 2.592	No	ns	>0.9999		Isoleucine	0.235	-3.340 to 3.810	No	ns	>0.9999		Isoleucine	-0.004418	-2.193 to 2.185	No	ns	>0.9999		Isoleucine	-0.4583	-3.850 to 2.933	No	ns	>0.9999
	Leucine	0.2081	-3.046 to 3.462	No	ns	>0.9999		Leucine	-0.3345	-2.882 to 2.213	No	ns	>0.9999		Leucine	-0.3058	-2.949 to 2.338	No	ns	>0.9999		Leucine	-0.4782	-3.496 to 2.540	No	ns	>0.9999		Leucine	0.2323	-3.342 to 3.807	No	ns	>0.9999		Leucine	-0.003477	-2.192 to 2.186	No	ns	>0.9999		Leucine	-0.4519	-3.844 to 2.940	No	ns	>0.9999
	Phenylalanine	0.2219	-3.032 to 3.476	No	ns	>0.9999		Phenylalanine	-0.2702	-2.817 to 2.277	No	ns	>0.9999		Phenylalanine	-0.1856	-2.829 to 2.458	No	ns	>0.9999		Phenylalanine	-0.3919	-3.410 to 2.626	No	ns	>0.9999		Phenylalanine	0.173	-3.402 to 3.748	No	ns	>0.9999		Phenylalanine	0.09336	-2.096 to 2.282	No	ns	>0.9999		Phenylalanine	-0.393	-3.785 to 2.999	No	ns	>0.9999
	Tryptophan	0.262	-2.992 to 3.516	No	ns	>0.9999		Tryptophan	-0.2698	-2.817 to 2.277	No	ns	>0.9999		Tryptophan	-0.1759	-2.819 to 2.468	No	ns	>0.9999		Tryptophan	-0.3804	-3.398 to 2.637	No	ns	>0.9999		Tryptophan	0.1731	-3.401 to 3.748	No	ns	>0.9999		Tryptophan	0.1107	-2.078 to 2.300	No	ns	>0.9999		Tryptophan	-0.3734	-3.765 to 3.018	No	ns	>0.9999
	Lysine	0.1918	-3.063 to 3.446	No	ns	>0.9999		Lysine	-0.4323	-2.979 to 2.115	No	ns	>0.9999		Lysine	-0.4369	-3.080 to 2.207	No	ns	>0.9999		Lysine	-0.5286	-3.546 to 2.489	No	ns	>0.9999		Lysine	0.3638	-3.211 to 3.938	No	ns	>0.9999		Lysine	-0.1305	-2.320 to 2.058	No	ns	>0.9999		Lysine	-0.5703	-3.962 to 2.821	No	ns	>0.9999
	Methionine	0.2102	-3.044 to 3.465	No	ns	>0.9999		Methionine	-0.2672	-2.814 to 2.280	No	ns	>0.9999		Methionine	-0.2074	-2.851 to 2.436	No	ns	>0.9999		Methionine	-0.3817	-3.399 to 2.636	No	ns	>0.9999		Methionine	0.1986	-3.376 to 3.773	No	ns	>0.9999		Methionine	0.03394	-2.155 to 2.223	No	ns	>0.9999		Methionine	-0.4179	-3.810 to 2.974	No	ns	>0.9999
	Tyrosine	0.2055	-3.049 to 3.460	No	ns	>0.9999		Tyrosine	-0.2018	-2.749 to 2.345	No	ns	>0.9999		Tyrosine	-0.06219	-2.706 to 2.581	No	ns	>0.9999		Tyrosine	0.1557	-2.862 to 3.173	No	ns	>0.9999		Tyrosine	0.3113	-3.263 to 3.886	No	ns	>0.9999		Tyrosine	0.05834	-2.131 to 2.247	No	ns	>0.9999		Tyrosine	-0.4392	-3.831 to 2.953	No	ns	>0.9999
	Aspartic Acid	0.1261	-3.128 to 3.381	No	ns	>0.9999		Aspartic Acid	-0.5164	-3.064 to 2.031	No	ns	>0.9999		Aspartic Acid	-1.208	-3.851 to 1.435	No	ns	0.9791		Aspartic Acid	-1.136	-4.153 to 1.882	No	ns	0.9984		Aspartic Acid	0.4601	-3.115 to 4.035	No	ns	>0.9999		Aspartic Acid	-0.05245	-2.241 to 2.137	No	ns	>0.9999		Aspartic Acid	-0.6431	-4.035 to 2.749	No	ns	>0.9999
	Glutamic Acid	0.1197	-3.135 to 3.374	No	ns	>0.9999		Glutamic Acid	-0.4547	-3.002 to 2.093	No	ns	>0.9999		Glutamic Acid	-0.4471	-3.091 to 2.196	No	ns	>0.9999		Glutamic Acid	-0.5635	-3.581 to 2.454	No	ns	>0.9999		Glutamic Acid	0.3617	-3.213 to 3.936	No	ns	>0.9999		Glutamic Acid	-0.09291	-2.282 to 2.096	No	ns	>0.9999		Glutamic Acid	-0.5034	-3.895 to 2.888	No	ns	>0.9999
	Threonine	0.1524	-3.102 to 3.407	No	ns	>0.9999		Threonine	-0.3625	-2.910 to 2.185	No	ns	>0.9999		Threonine	-0.3076	-2.951 to 2.336	No	ns	>0.9999		Threonine	-0.4604	-3.478 to 2.557	No	ns	>0.9999		Threonine	0.257	-3.318 to 3.832	No	ns	>0.9999		Threonine	-0.02642	-2.215 to 2.163	No	ns	>0.9999		Threonine	-0.4554	-3.847 to 2.936	No	ns	>0.9999
	Alanine	0.1619	-3.092 to 3.416	No	ns	>0.9999		Alanine	-0.4029	-2.950 to 2.144	No	ns	>0.9999		Alanine	-0.3681	-3.011 to 2.275	No	ns	>0.9999		Alanine	-0.5085	-3.526 to 2.509	No	ns	>0.9999		Alanine	0.2848	-3.290 to 3.859	No	ns	>0.9999		Alanine	-0.03793	-2.227 to 2.151	No	ns	>0.9999		Alanine	-0.4603	-3.852 to 2.931	No	ns	>0.9999
	GABA	0.1665	-3.088 to 3.421	No	ns	>0.9999		GABA	-0.4053	-2.953 to 2.142	No	ns	>0.9999		GABA	-0.4056	-3.049 to 2.238	No	ns	>0.9999		GABA	-0.5522	-3.570 to 2.466	No	ns	>0.9999		GABA	0.4639	-3.111 to 4.038	No	ns	>0.9999		GABA	0.1094	-2.080 to 2.298	No	ns	>0.9999		GABA	-0.8619	-4.254 to 2.530	No	ns	>0.9999
	Proline	0.2183	-3.036 to 3.473	No	ns	>0.9999		Proline	-0.3112	-2.858 to 2.236	No	ns	>0.9999		Proline	-0.2313	-2.875 to 2.412	No	ns	>0.9999		Proline	-0.3929	-3.411 to 2.625	No	ns	>0.9999		Proline	0.2063	-3.368 to 3.781	No	ns	>0.9999		Proline	0.01161	-2.177 to 2.201	No	ns	>0.9999		Proline	-0.4411	-3.833 to 2.951	No	ns	>0.9999
	Hyroxylysine	0.2357	-3.019 to 3.490	No	ns	>0.9999		Hyroxylysine	0.03856	-2.509 to 2.586	No	ns	>0.9999		Hyroxylysine	-0.3779	-3.021 to 2.266	No	ns	>0.9999		Hyroxylysine	-0.2783	-3.296 to 2.739	No	ns	>0.9999		Hyroxylysine	0.05653	-3.518 to 3.631	No	ns	>0.9999		Hyroxylysine	-0.07687	-2.266 to 2.112	No	ns	>0.9999		Hyroxylysine	-0.2564	-3.648 to 3.135	No	ns	>0.9999
	AABA	0.3848	-2.870 to 3.639	No	ns	>0.9999		AABA	-0.255	-2.802 to 2.292	No	ns	>0.9999		AABA	-0.3196	-2.963 to 2.324	No	ns	>0.9999		AABA	-0.3517	-3.369 to 2.666	No	ns	>0.9999		AABA	0.4526	-3.122 to 4.027	No	ns	>0.9999		AABA	-0.07415	-2.263 to 2.115	No	ns	>0.9999		AABA	-0.4945	-3.886 to 2.897	No	ns	>0.9999
	Cysteine	0.5683	-2.686 to 3.823	No	ns	>0.9999		Cysteine	-0.4713	-3.019 to 2.076	No	ns	>0.9999		Cysteine	-0.7397	-3.383 to 1.904	No	ns	>0.9999		Cysteine	-0.4667	-3.484 to 2.551	No	ns	>0.9999		Cysteine	0.3997	-3.175 to 3.974	No	ns	>0.9999		Cysteine	-0.1168	-2.306 to 2.072	No	ns	>0.9999		Cysteine	-0.5307	-3.922 to 2.861	No	ns	>0.9999
	Histidine	0.177	-3.077 to 3.431	No	ns	>0.9999		Histidine	-0.3832	-2.930 to 2.164	No	ns	>0.9999		Histidine	-0.289	-2.932 to 2.354	No	ns	>0.9999		Histidine	-0.4684	-3.486 to 2.549	No	ns	>0.9999		Histidine	0.2206	-3.354 to 3.795	No	ns	>0.9999		Histidine	0.04253	-2.146 to 2.232	No	ns	>0.9999		Histidine	-0.4644	-3.856 to 2.927	No	ns	>0.9999
	Asparagine	0.1449	-3.109 to 3.399	No	ns	>0.9999		Asparagine	-0.3169	-2.864 to 2.230	No	ns	>0.9999		Asparagine	-1.009	-3.653 to 1.634	No	ns	0.998		Asparagine	-1.562	-4.580 to 1.455	No	ns	0.9249		Asparagine	0.303	-3.272 to 3.878	No	ns	>0.9999		Asparagine	0.0326	-2.156 to 2.222	No	ns	>0.9999		Asparagine	-0.4735	-3.865 to 2.918	No	ns	>0.9999
	Taurine	0.1697	-3.085 to 3.424	No	ns	>0.9999		Taurine	-0.6889	-3.236 to 1.858	No	ns	>0.9999		Taurine	-0.4167	-3.060 to 2.227	No	ns	>0.9999		Taurine	-0.5929	-3.611 to 2.425	No	ns	>0.9999		Taurine	0.4607	-3.114 to 4.035	No	ns	>0.9999		Taurine	0.05189	-2.137 to 2.241	No	ns	>0.9999		Taurine	-0.9042	-4.296 to 2.487	No	ns	>0.9999
	Serine	-0.6825	-3.937 to 2.572	No	ns	>0.9999		Serine	-0.5031	-3.050 to 2.044	No	ns	>0.9999		Serine	-1.884	-4.528 to 0.7591	No	ns	0.4626		Serine	-1.073	-4.091 to 1.944	No	ns	0.9993		Serine	-0.04169	-3.616 to 3.533	No	ns	>0.9999		Serine	-0.4202	-2.609 to 1.769	No	ns	>0.9999		Serine	-0.4893	-3.881 to 2.902	No	ns	>0.9999
	Glutamine	-2.764	-6.018 to 0.4903	No	ns	0.1819		Glutamine	1.809	-0.7381 to 4.356	No	ns	0.4694		Glutamine	1.809	-0.8343 to 4.453	No	ns	0.5394		Glutamine	-1.463	-4.481 to 1.554	No	ns	0.9602		Glutamine	1.292	-2.283 to 4.866	No	ns	0.9991		Glutamine	0.09256	-2.096 to 2.282	No	ns	>0.9999		Glutamine	-2.072	-5.464 to 1.320	No	ns	0.7395
	Šídák's multiple comparisons test	Mean Diff.	95.00% CI of diff.	Below threshold?	Summary	Adjusted P Value		Šídák's multiple comparisons test	Mean Diff.	95.00% CI of diff.	Below threshold?	Summary	Adjusted P Value		Šídák's multiple comparisons test	Mean Diff.	95.00% CI of diff.	Below threshold?	Summary	Adjusted P Value		Šídák's multiple comparisons test	Mean Diff.	95.00% CI of diff.	Below threshold?	Summary	Adjusted P Value		Šídák's multiple comparisons test	Mean Diff.	95.00% CI of diff.	Below threshold?	Summary	Adjusted P Value		Šídák's multiple comparisons test	Mean Diff.	95.00% CI of diff.	Below threshold?	Summary	Adjusted P Value		Šídák's multiple comparisons test	Mean Diff.	95.00% CI of diff.	Below threshold?	Summary	Adjusted P Value
	Ef 6 - arcD 6							Pm 6 - argF 6							Pm 6 - speA 6							Pm 6 - PmEf 6							PmEf 6 - PmarcD 6							PmEf 6 - argFEf 6							PmarcD 6 - argFarcD 6
6 hours	Agmatine	-0.2711	-3.486 to 2.943	No	ns	>0.9999		Agmatine	0.0215	-1.269 to 1.312	No	ns	>0.9999		Agmatine	0.2486	-1.821 to 2.318	No	ns	>0.9999		Agmatine	0.213	-1.395 to 1.820	No	ns	>0.9999		Agmatine	-0.9865	-4.832 to 2.859	No	ns	>0.9999		Agmatine	-0.8263	-3.283 to 1.630	No	ns	0.9997		Agmatine	0.8955	-2.830 to 4.621	No	ns	>0.9999
	Arginine	-0.9236	-4.138 to 2.291	No	ns	>0.9999		Arginine	-0.04737	-1.338 to 1.243	No	ns	>0.9999		Arginine	-0.2949	-2.364 to 1.774	No	ns	>0.9999		Arginine	1.758	0.1503 to 3.365	Yes	*	0.0206		Arginine	-0.5971	-4.443 to 3.249	No	ns	>0.9999		Arginine	-0.02615	-2.483 to 2.431	No	ns	>0.9999		Arginine	-2.006	-5.732 to 1.719	No	ns	0.8942
	Ornithine	4.904	1.690 to 8.119	Yes	***	0.0002		Ornithine	-0.2555	-1.546 to 1.035	No	ns	>0.9999		Ornithine	0.9826	-1.087 to 3.052	No	ns	0.9681		Ornithine	1.187	-0.4203 to 2.795	No	ns	0.3971		Ornithine	-0.3122	-4.158 to 3.534	No	ns	>0.9999		Ornithine	-0.1584	-2.615 to 2.298	No	ns	>0.9999		Ornithine	0.07998	-3.646 to 3.806	No	ns	>0.9999
	Valine	-0.1915	-3.406 to 3.023	No	ns	>0.9999		Valine	0.1501	-1.140 to 1.441	No	ns	>0.9999		Valine	0.3471	-1.722 to 2.416	No	ns	>0.9999		Valine	0.4266	-1.181 to 2.034	No	ns	>0.9999		Valine	-0.4157	-4.261 to 3.430	No	ns	>0.9999		Valine	-0.3301	-2.787 to 2.127	No	ns	>0.9999		Valine	0.3374	-3.388 to 4.063	No	ns	>0.9999
	Isoleucine	-0.1784	-3.393 to 3.036	No	ns	>0.9999		Isoleucine	0.115	-1.175 to 1.405	No	ns	>0.9999		Isoleucine	0.324	-1.745 to 2.393	No	ns	>0.9999		Isoleucine	0.4367	-1.171 to 2.044	No	ns	>0.9999		Isoleucine	-0.475	-4.321 to 3.371	No	ns	>0.9999		Isoleucine	-0.3603	-2.817 to 2.096	No	ns	>0.9999		Isoleucine	0.3625	-3.363 to 4.088	No	ns	>0.9999
	Leucine	-0.1741	-3.389 to 3.040	No	ns	>0.9999		Leucine	0.201	-1.089 to 1.491	No	ns	>0.9999		Leucine	0.1086	-1.961 to 2.178	No	ns	>0.9999		Leucine	0.2923	-1.315 to 1.900	No	ns	>0.9999		Leucine	-0.5982	-4.444 to 3.248	No	ns	>0.9999		Leucine	-0.3383	-2.795 to 2.118	No	ns	>0.9999		Leucine	0.3854	-3.340 to 4.111	No	ns	>0.9999
	Phenylalanine	-0.07639	-3.291 to 3.138	No	ns	>0.9999		Phenylalanine	0.1132	-1.177 to 1.404	No	ns	>0.9999		Phenylalanine	0.2598	-1.809 to 2.329	No	ns	>0.9999		Phenylalanine	0.5257	-1.082 to 2.133	No	ns	0.9998		Phenylalanine	-0.6382	-4.484 to 3.208	No	ns	>0.9999		Phenylalanine	-0.507	-2.964 to 1.950	No	ns	>0.9999		Phenylalanine	0.4648	-3.261 to 4.191	No	ns	>0.9999
	Tryptophan	0.08713	-3.127 to 3.302	No	ns	>0.9999		Tryptophan	0.1015	-1.189 to 1.392	No	ns	>0.9999		Tryptophan	0.4191	-1.650 to 2.488	No	ns	>0.9999		Tryptophan	0.4715	-1.136 to 2.079	No	ns	>0.9999		Tryptophan	-0.6182	-4.464 to 3.228	No	ns	>0.9999		Tryptophan	-0.4849	-2.942 to 1.972	No	ns	>0.9999		Tryptophan	0.4522	-3.274 to 4.178	No	ns	>0.9999
	Lysine	-0.279	-3.494 to 2.936	No	ns	>0.9999		Lysine	0.2063	-1.084 to 1.497	No	ns	>0.9999		Lysine	0.3511	-1.718 to 2.420	No	ns	>0.9999		Lysine	0.3795	-1.228 to 1.987	No	ns	>0.9999		Lysine	-0.2237	-4.069 to 3.622	No	ns	>0.9999		Lysine	-0.1056	-2.562 to 2.351	No	ns	>0.9999		Lysine	0.1901	-3.536 to 3.916	No	ns	>0.9999
	Methionine	-0.1252	-3.340 to 3.089	No	ns	>0.9999		Methionine	0.1358	-1.155 to 1.426	No	ns	>0.9999		Methionine	0.3338	-1.735 to 2.403	No	ns	>0.9999		Methionine	0.5303	-1.077 to 2.138	No	ns	0.9998		Methionine	-0.5435	-4.389 to 3.302	No	ns	>0.9999		Methionine	-0.4128	-2.870 to 2.044	No	ns	>0.9999		Methionine	0.408	-3.318 to 4.134	No	ns	>0.9999
	Tyrosine	-0.00995	-3.225 to 3.205	No	ns	>0.9999		Tyrosine	0.1956	-1.095 to 1.486	No	ns	>0.9999		Tyrosine	0.7897	-1.280 to 2.859	No	ns	0.998		Tyrosine	-1.496	-3.104 to 0.1111	No	ns	0.0927		Tyrosine	3.09	-0.7562 to 6.935	No	ns	0.257		Tyrosine	-0.3487	-2.805 to 2.108	No	ns	>0.9999		Tyrosine	0.2656	-3.460 to 3.991	No	ns	>0.9999
	Aspartic Acid	-0.2806	-3.495 to 2.934	No	ns	>0.9999		Aspartic Acid	0.1334	-1.157 to 1.424	No	ns	>0.9999		Aspartic Acid	0.2683	-1.801 to 2.338	No	ns	>0.9999		Aspartic Acid	0.379	-1.229 to 1.986	No	ns	>0.9999		Aspartic Acid	-1.234	-5.080 to 2.612	No	ns	0.9999		Aspartic Acid	-0.5371	-2.994 to 1.920	No	ns	>0.9999		Aspartic Acid	0.3701	-3.356 to 4.096	No	ns	>0.9999
	Glutamic Acid	-0.277	-3.492 to 2.938	No	ns	>0.9999		Glutamic Acid	0.1973	-1.093 to 1.488	No	ns	>0.9999		Glutamic Acid	0.2589	-1.810 to 2.328	No	ns	>0.9999		Glutamic Acid	0.1216	-1.486 to 1.729	No	ns	>0.9999		Glutamic Acid	-0.18	-4.026 to 3.666	No	ns	>0.9999		Glutamic Acid	-0.0521	-2.509 to 2.405	No	ns	>0.9999		Glutamic Acid	0.1284	-3.597 to 3.854	No	ns	>0.9999
	Threonine	-0.2197	-3.434 to 2.995	No	ns	>0.9999		Threonine	0.1584	-1.132 to 1.449	No	ns	>0.9999		Threonine	0.3127	-1.757 to 2.382	No	ns	>0.9999		Threonine	0.3103	-1.297 to 1.918	No	ns	>0.9999		Threonine	-0.3687	-4.214 to 3.477	No	ns	>0.9999		Threonine	-0.2721	-2.729 to 2.185	No	ns	>0.9999		Threonine	0.3002	-3.426 to 4.026	No	ns	>0.9999
	Alanine	-0.2218	-3.436 to 2.993	No	ns	>0.9999		Alanine	0.1596	-1.131 to 1.450	No	ns	>0.9999		Alanine	0.3187	-1.751 to 2.388	No	ns	>0.9999		Alanine	0.3815	-1.226 to 1.989	No	ns	>0.9999		Alanine	-0.2739	-4.120 to 3.572	No	ns	>0.9999		Alanine	-0.2112	-2.668 to 2.246	No	ns	>0.9999		Alanine	0.2622	-3.464 to 3.988	No	ns	>0.9999
	GABA	-0.2803	-3.495 to 2.934	No	ns	>0.9999		GABA	-0.1984	-1.489 to 1.092	No	ns	>0.9999		GABA	0.1709	-1.898 to 2.240	No	ns	>0.9999		GABA	0.1271	-1.480 to 1.735	No	ns	>0.9999		GABA	-1.816	-5.661 to 2.030	No	ns	0.97		GABA	-0.1033	-2.560 to 2.353	No	ns	>0.9999		GABA	0.3677	-3.358 to 4.093	No	ns	>0.9999
	Proline	-0.1456	-3.360 to 3.069	No	ns	>0.9999		Proline	0.1504	-1.140 to 1.441	No	ns	>0.9999		Proline	0.4058	-1.663 to 2.475	No	ns	>0.9999		Proline	0.4145	-1.193 to 2.022	No	ns	>0.9999		Proline	-0.3997	-4.245 to 3.446	No	ns	>0.9999		Proline	-0.387	-2.844 to 2.070	No	ns	>0.9999		Proline	0.3757	-3.350 to 4.101	No	ns	>0.9999
	Hyroxylysine	0.1717	-3.043 to 3.386	No	ns	>0.9999		Hyroxylysine	-0.04718	-1.338 to 1.243	No	ns	>0.9999		Hyroxylysine	0.861	-1.208 to 2.930	No	ns	0.9934		Hyroxylysine	0.6806	-0.9269 to 2.288	No	ns	0.9917		Hyroxylysine	0.0278	-3.818 to 3.874	No	ns	>0.9999		Hyroxylysine	0.1698	-2.287 to 2.626	No	ns	>0.9999		Hyroxylysine	-0.2271	-3.953 to 3.499	No	ns	>0.9999
	AABA	0.1495	-3.065 to 3.364	No	ns	>0.9999		AABA	0.2538	-1.037 to 1.544	No	ns	>0.9999		AABA	0.8531	-1.216 to 2.922	No	ns	0.9942		AABA	0.9785	-0.6291 to 2.586	No	ns	0.7452		AABA	-0.00328	-3.849 to 3.842	No	ns	>0.9999		AABA	0.1202	-2.336 to 2.577	No	ns	>0.9999		AABA	0.2402	-3.486 to 3.966	No	ns	>0.9999
	Cysteine	-0.2145	-3.429 to 3.000	No	ns	>0.9999		Cysteine	1.041	-0.2499 to 2.331	No	ns	0.2515		Cysteine	1.304	-0.7648 to 3.374	No	ns	0.6883		Cysteine	1.38	-0.2278 to 2.987	No	ns	0.1695		Cysteine	-0.1893	-4.035 to 3.656	No	ns	>0.9999		Cysteine	0.03638	-2.420 to 2.493	No	ns	>0.9999		Cysteine	0.1457	-3.580 to 3.872	No	ns	>0.9999
	Histidine	-0.07994	-3.294 to 3.135	No	ns	>0.9999		Histidine	0.06723	-1.223 to 1.358	No	ns	>0.9999		Histidine	0.08907	-1.980 to 2.158	No	ns	>0.9999		Histidine	0.397	-1.211 to 2.004	No	ns	>0.9999		Histidine	-0.832	-4.678 to 3.014	No	ns	>0.9999		Histidine	-0.4267	-2.883 to 2.030	No	ns	>0.9999		Histidine	0.4075	-3.318 to 4.133	No	ns	>0.9999
	Asparagine	-0.05442	-3.269 to 3.160	No	ns	>0.9999		Asparagine	-0.2149	-1.505 to 1.076	No	ns	>0.9999		Asparagine	-0.3284	-2.398 to 1.741	No	ns	>0.9999		Asparagine	-0.17	-1.778 to 1.438	No	ns	>0.9999		Asparagine	-1.039	-4.885 to 2.806	No	ns	>0.9999		Asparagine	-0.3354	-2.792 to 2.121	No	ns	>0.9999		Asparagine	0.1236	-3.602 to 3.849	No	ns	>0.9999
	Taurine	-0.1013	-3.316 to 3.113	No	ns	>0.9999		Taurine	-0.4191	-1.710 to 0.8713	No	ns	0.9998		Taurine	-0.4556	-2.525 to 1.614	No	ns	>0.9999		Taurine	1.372	-0.2357 to 2.979	No	ns	0.1762		Taurine	-2.275	-6.121 to 1.571	No	ns	0.7872		Taurine	-0.3295	-2.786 to 2.127	No	ns	>0.9999		Taurine	0.2282	-3.498 to 3.954	No	ns	>0.9999
	Serine	-1.944	-5.159 to 1.270	No	ns	0.7549		Serine	-0.01717	-1.308 to 1.273	No	ns	>0.9999		Serine	0.3319	-1.737 to 2.401	No	ns	>0.9999		Serine	0.2675	-1.340 to 1.875	No	ns	>0.9999		Serine	-0.4415	-4.287 to 3.404	No	ns	>0.9999		Serine	0.08681	-2.370 to 2.543	No	ns	>0.9999		Serine	0.1253	-3.600 to 3.851	No	ns	>0.9999
	Glutamine	-3.219	-6.434 to -0.004789	Yes	*	0.0493		Glutamine	0	-1.290 to 1.290	No	ns	>0.9999		Glutamine	0	-2.069 to 2.069	No	ns	>0.9999		Glutamine	0	-1.608 to 1.608	No	ns	>0.9999		Glutamine	-4.761	-8.607 to -0.9152	Yes	**	0.0048		Glutamine	0	-2.457 to 2.457	No	ns	>0.9999		Glutamine	4.761	1.035 to 8.487	Yes	**	0.0032
	Šídák's multiple comparisons test	Mean Diff.	95.00% CI of diff.	Below threshold?	Summary	Adjusted P Value		Šídák's multiple comparisons test	Mean Diff.	95.00% CI of diff.	Below threshold?	Summary	Adjusted P Value		Šídák's multiple comparisons test	Mean Diff.	95.00% CI of diff.	Below threshold?	Summary	Adjusted P Value		Šídák's multiple comparisons test	Mean Diff.	95.00% CI of diff.	Below threshold?	Summary	Adjusted P Value		Šídák's multiple comparisons test	Mean Diff.	95.00% CI of diff.	Below threshold?	Summary	Adjusted P Value		Šídák's multiple comparisons test	Mean Diff.	95.00% CI of diff.	Below threshold?	Summary	Adjusted P Value		Šídák's multiple comparisons test	Mean Diff.	95.00% CI of diff.	Below threshold?	Summary	Adjusted P Value
	Ef 24 - arcD 24							Pm 24 - argF 24							Pm 24 - speA 24							Pm 24 - PmEf 24							PmEf 24 - PmarcD 24							PmEf 24 - argFEf 24							PmarcD 24 - argFarcD24
24 hours	Agmatine	0.02929	-2.325 to 2.384	No	ns	>0.9999		Agmatine	0.134	-3.802 to 4.070	No	ns	>0.9999		Agmatine	-1.24	-5.169 to 2.690	No	ns	>0.9999		Agmatine	-0.1881	-3.616 to 3.240	No	ns	>0.9999		Agmatine	-0.2056	-3.216 to 2.805	No	ns	>0.9999		Agmatine	0.1414	-2.682 to 2.965	No	ns	>0.9999		Agmatine	1.357	-1.317 to 4.031	No	ns	0.9377
	Arginine	-3.389	-5.744 to -1.035	Yes	***	0.0006		Arginine	-1.389	-5.326 to 2.547	No	ns	0.9994		Arginine	-1.614	-5.544 to 2.315	No	ns	0.9944		Arginine	1.018	-2.410 to 4.446	No	ns	>0.9999		Arginine	-4.08	-7.090 to -1.070	Yes	**	0.0014		Arginine	-1.483	-4.307 to 1.340	No	ns	0.9144		Arginine	0.149	-2.525 to 2.823	No	ns	>0.9999
	Ornithine	4.735	2.380 to 7.090	Yes	****	<0.0001		Ornithine	0.2246	-3.712 to 4.161	No	ns	>0.9999		Ornithine	-0.00733	-3.937 to 3.922	No	ns	>0.9999		Ornithine	-0.709	-4.137 to 2.719	No	ns	>0.9999		Ornithine	0.5818	-2.428 to 3.592	No	ns	>0.9999		Ornithine	-1.605	-4.428 to 1.218	No	ns	0.8386		Ornithine	0.1796	-2.495 to 2.854	No	ns	>0.9999
	Valine	0.04455	-2.310 to 2.399	No	ns	>0.9999		Valine	-0.6485	-4.585 to 3.288	No	ns	>0.9999		Valine	-0.7065	-4.636 to 3.223	No	ns	>0.9999		Valine	-0.6558	-4.084 to 2.772	No	ns	>0.9999		Valine	-0.3921	-3.402 to 2.618	No	ns	>0.9999		Valine	-0.1173	-2.941 to 2.706	No	ns	>0.9999		Valine	0.1412	-2.533 to 2.816	No	ns	>0.9999
	Isoleucine	0.02865	-2.326 to 2.383	No	ns	>0.9999		Isoleucine	-2.696	-6.632 to 1.240	No	ns	0.538		Isoleucine	-2.757	-6.686 to 1.173	No	ns	0.4927		Isoleucine	-0.2998	-3.728 to 3.128	No	ns	>0.9999		Isoleucine	-3.159	-6.169 to -0.1488	Yes	*	0.0315		Isoleucine	-2.563	-5.386 to 0.2609	No	ns	0.1132		Isoleucine	0.1403	-2.534 to 2.815	No	ns	>0.9999
	Leucine	0.03933	-2.315 to 2.394	No	ns	>0.9999		Leucine	-2.605	-6.541 to 1.331	No	ns	0.602		Leucine	-3.226	-7.156 to 0.7035	No	ns	0.2259		Leucine	0	-3.428 to 3.428	No	ns	>0.9999		Leucine	-5.381	-8.391 to -2.371	Yes	****	<0.0001		Leucine	-2.334	-5.157 to 0.4899	No	ns	0.2167		Leucine	0.1598	-2.515 to 2.834	No	ns	>0.9999
	Phenylalanine	0.02235	-2.332 to 2.377	No	ns	>0.9999		Phenylalanine	-4.344	-8.280 to -0.4078	Yes	*	0.0186		Phenylalanine	-4.47	-8.399 to -0.5400	Yes	*	0.0133		Phenylalanine	0	-3.428 to 3.428	No	ns	>0.9999		Phenylalanine	-5.351	-8.361 to -2.341	Yes	****	<0.0001		Phenylalanine	-4.205	-7.028 to -1.381	Yes	***	0.0003		Phenylalanine	0.1197	-2.555 to 2.794	No	ns	>0.9999
	Tryptophan	-0.1538	-2.509 to 2.201	No	ns	>0.9999		Tryptophan	-1.96	-5.896 to 1.977	No	ns	0.9482		Tryptophan	-1.907	-5.837 to 2.022	No	ns	0.9599		Tryptophan	-0.1414	-3.569 to 3.286	No	ns	>0.9999		Tryptophan	-3.094	-6.104 to -0.08338	Yes	*	0.0387		Tryptophan	-2.008	-4.832 to 0.8152	No	ns	0.4666		Tryptophan	0.151	-2.523 to 2.825	No	ns	>0.9999
	Lysine	0.07287	-2.282 to 2.428	No	ns	>0.9999		Lysine	-4.023	-7.959 to -0.08674	Yes	*	0.0408		Lysine	-4.199	-8.128 to -0.2690	Yes	*	0.0262		Lysine	-3.244	-6.672 to 0.1836	No	ns	0.081		Lysine	-1.275	-4.285 to 1.735	No	ns	0.9917		Lysine	-0.8393	-3.663 to 1.984	No	ns	>0.9999		Lysine	0.1593	-2.515 to 2.834	No	ns	>0.9999
	Methionine	0.06183	-2.293 to 2.417	No	ns	>0.9999		Methionine	-3.544	-7.481 to 0.3917	No	ns	0.1202		Methionine	-4.36	-8.290 to -0.4307	Yes	*	0.0176		Methionine	-0.1305	-3.558 to 3.297	No	ns	>0.9999		Methionine	-5.633	-8.643 to -2.623	Yes	****	<0.0001		Methionine	-4.277	-7.101 to -1.454	Yes	***	0.0002		Methionine	0.1538	-2.521 to 2.828	No	ns	>0.9999
	Tyrosine	0.1646	-2.190 to 2.519	No	ns	>0.9999		Tyrosine	0.4643	-3.472 to 4.401	No	ns	>0.9999		Tyrosine	1.998	-1.932 to 5.927	No	ns	0.9366		Tyrosine	-1.563	-4.991 to 1.865	No	ns	0.9797		Tyrosine	3.636	0.6263 to 6.647	Yes	**	0.0065		Tyrosine	0.2286	-2.595 to 3.052	No	ns	>0.9999		Tyrosine	0.2119	-2.463 to 2.886	No	ns	>0.9999
	Aspartic Acid	0.0363	-2.318 to 2.391	No	ns	>0.9999		Aspartic Acid	-0.05514	-3.991 to 3.881	No	ns	>0.9999		Aspartic Acid	-0.1692	-4.099 to 3.761	No	ns	>0.9999		Aspartic Acid	-0.1975	-3.625 to 3.230	No	ns	>0.9999		Aspartic Acid	-0.538	-3.548 to 2.472	No	ns	>0.9999		Aspartic Acid	0.3819	-2.442 to 3.205	No	ns	>0.9999		Aspartic Acid	0.1299	-2.545 to 2.804	No	ns	>0.9999
	Glutamic Acid	0.009914	-2.345 to 2.365	No	ns	>0.9999		Glutamic Acid	0	-3.936 to 3.936	No	ns	>0.9999		Glutamic Acid	0	-3.930 to 3.930	No	ns	>0.9999		Glutamic Acid	0	-3.428 to 3.428	No	ns	>0.9999		Glutamic Acid	-5.687	-8.697 to -2.677	Yes	****	<0.0001		Glutamic Acid	-1.99	-4.814 to 0.8332	No	ns	0.4836		Glutamic Acid	0.1153	-2.559 to 2.790	No	ns	>0.9999
	Threonine	0.02509	-2.330 to 2.380	No	ns	>0.9999		Threonine	0.126	-3.810 to 4.062	No	ns	>0.9999		Threonine	-0.2433	-4.173 to 3.686	No	ns	>0.9999		Threonine	-1.043	-4.471 to 2.384	No	ns	>0.9999		Threonine	-0.7158	-3.726 to 2.294	No	ns	>0.9999		Threonine	0.06489	-2.759 to 2.888	No	ns	>0.9999		Threonine	0.1196	-2.555 to 2.794	No	ns	>0.9999
	Alanine	0.1297	-2.225 to 2.484	No	ns	>0.9999		Alanine	-0.4406	-4.377 to 3.496	No	ns	>0.9999		Alanine	-0.6169	-4.547 to 3.313	No	ns	>0.9999		Alanine	-0.4831	-3.911 to 2.945	No	ns	>0.9999		Alanine	-0.2871	-3.297 to 2.723	No	ns	>0.9999		Alanine	0.0054	-2.818 to 2.829	No	ns	>0.9999		Alanine	0.1262	-2.548 to 2.801	No	ns	>0.9999
	GABA	-0.5418	-2.897 to 1.813	No	ns	>0.9999		GABA	0.8822	-3.054 to 4.818	No	ns	>0.9999		GABA	0.8502	-3.079 to 4.780	No	ns	>0.9999		GABA	-0.1537	-3.581 to 3.274	No	ns	>0.9999		GABA	-3.802	-6.813 to -0.7923	Yes	**	0.0037		GABA	1.423	-1.400 to 4.247	No	ns	0.9414		GABA	0.2204	-2.454 to 2.895	No	ns	>0.9999
	Proline	0.06948	-2.285 to 2.424	No	ns	>0.9999		Proline	-0.5019	-4.438 to 3.434	No	ns	>0.9999		Proline	-1.781	-5.711 to 2.148	No	ns	0.981		Proline	-3.104	-6.531 to 0.3242	No	ns	0.1153		Proline	0.192	-2.818 to 3.202	No	ns	>0.9999		Proline	0.05146	-2.772 to 2.875	No	ns	>0.9999		Proline	0.1288	-2.546 to 2.803	No	ns	>0.9999
	Hyroxylysine	0.08696	-2.268 to 2.442	No	ns	>0.9999		Hyroxylysine	-0.7152	-4.651 to 3.221	No	ns	>0.9999		Hyroxylysine	-0.6717	-4.601 to 3.258	No	ns	>0.9999		Hyroxylysine	0.09388	-3.334 to 3.522	No	ns	>0.9999		Hyroxylysine	0.1855	-2.825 to 3.196	No	ns	>0.9999		Hyroxylysine	-0.7303	-3.554 to 2.093	No	ns	>0.9999		Hyroxylysine	0.1391	-2.535 to 2.813	No	ns	>0.9999
	AABA	0.6323	-1.722 to 2.987	No	ns	>0.9999		AABA	-1.748	-5.684 to 2.188	No	ns	0.9851		AABA	-1.108	-5.038 to 2.822	No	ns	>0.9999		AABA	-0.1207	-3.549 to 3.307	No	ns	>0.9999		AABA	0.2544	-2.756 to 3.265	No	ns	>0.9999		AABA	-0.8303	-3.654 to 1.993	No	ns	>0.9999		AABA	0.1222	-2.552 to 2.797	No	ns	>0.9999
	Cysteine	0.1162	-2.239 to 2.471	No	ns	>0.9999		Cysteine	0.1033	-3.833 to 4.040	No	ns	>0.9999		Cysteine	0.3628	-3.567 to 4.292	No	ns	>0.9999		Cysteine	-1.087	-4.515 to 2.340	No	ns	0.9999		Cysteine	1.34	-1.670 to 4.350	No	ns	0.9847		Cysteine	1.556	-1.268 to 4.379	No	ns	0.8726		Cysteine	-0.1321	-2.807 to 2.542	No	ns	>0.9999
	Histidine	0.1156	-2.239 to 2.470	No	ns	>0.9999		Histidine	-4.189	-8.125 to -0.2529	Yes	*	0.0273		Histidine	-4.071	-8.001 to -0.1413	Yes	*	0.0358		Histidine	0	-3.428 to 3.428	No	ns	>0.9999		Histidine	-5.423	-8.433 to -2.412	Yes	****	<0.0001		Histidine	-3.907	-6.731 to -1.084	Yes	**	0.001		Histidine	0.1322	-2.542 to 2.807	No	ns	>0.9999
	Asparagine	0.1594	-2.195 to 2.514	No	ns	>0.9999		Asparagine	-2.139	-6.075 to 1.798	No	ns	0.8862		Asparagine	-2.332	-6.262 to 1.597	No	ns	0.7826		Asparagine	0	-3.428 to 3.428	No	ns	>0.9999		Asparagine	-3.036	-6.046 to -0.02553	Yes	*	0.0462		Asparagine	0	-2.823 to 2.823	No	ns	>0.9999		Asparagine	2.808	0.1337 to 5.483	Yes	*	0.0313
	Taurine	0.3974	-1.957 to 2.752	No	ns	>0.9999		Taurine	-0.3329	-4.269 to 3.603	No	ns	>0.9999		Taurine	-0.3788	-4.308 to 3.551	No	ns	>0.9999		Taurine	1.352	-2.076 to 4.779	No	ns	0.9968		Taurine	-3.607	-6.617 to -0.5968	Yes	**	0.0072		Taurine	-1.676	-4.500 to 1.147	No	ns	0.782		Taurine	0.08577	-2.589 to 2.760	No	ns	>0.9999
	Serine	2.246	-0.1092 to 4.600	No	ns	0.076		Serine	1.08	-2.856 to 5.017	No	ns	>0.9999		Serine	2.577	-1.353 to 6.507	No	ns	0.6189		Serine	1.445	-1.983 to 4.873	No	ns	0.9922		Serine	0.2636	-2.746 to 3.274	No	ns	>0.9999		Serine	-0.2041	-3.028 to 2.619	No	ns	>0.9999		Serine	-1.184	-3.859 to 1.490	No	ns	0.9856
	Glutamine	0.06432	-2.290 to 2.419	No	ns	>0.9999		Glutamine	0	-3.936 to 3.936	No	ns	>0.9999		Glutamine	0	-3.930 to 3.930	No	ns	>0.9999		Glutamine	-2.313	-5.741 to 1.114	No	ns	0.5657		Glutamine	2.313	-0.6968 to 5.323	No	ns	0.3275		Glutamine	2.313	-0.5101 to 5.137	No	ns	0.2287		Glutamine	0	-2.674 to 2.674	No	ns	>0.9999
[truncated: 24 more columns]

## Sheet: Dil Urine Raw Values
Sample Information		Concentration (µM)
Experiment date	Sample ID	Hydroxyproline	Histidine	Asparagine	Taurine	Serine	Glutamine	Arginine	Glycine	Aspartic Acid	Glutamic Acid	Agmatine	Threonine	Alanine	GABA	Proline	Hyroxylysine	AABA	Ornithine	Cysteine	Lysine	Tyrosine	Methionine	Valine	Isoleucine	Leucine	Phenylalanine	Tryptophan
2023.11.30	Pm 2hr		52.541	18.343	305.733		22.71	6.403	127.176	12.223	13.224		6.854	45.099	6.403	14.064	17.138			2.685	39.595	13.654		8.478	3.439	2.96	11.46	7.557
2023.11.30	Ef 2hr	29.985	116.099	62.814	485.21	65.997	64.246	8.88	274.809	68.188	141.018		60.098	161.584	30.871	65.859	33.194	7.662	131.956	10.255	106.831	6.739	14.763	73.134	54.339	103.45	49.232	13.551
2023.11.30	AD 2hr		61.987	39.302	271.558	41.157	32.396	62.371	162.034	45.08	86.913		36.377	102.041	20.865	39.56	9.381		17.195	5.249	70.206		9.694	44.73	33.299	62.325	25.521	8.423
2023.11.30	PMEF 2hr		125.195	35.273	607.991	16.661	61.322	9.816	310.596	20.043	62.216		38.192	172.136	27.221	68.653	36.694	10.456	95.139	6.799	112.805	8.677	11.496	56.128	35.878	56.552	37.478	15.358
2023.11.30	PMAD 2hr		118.685	30.96	591.388	15.664	53.3	31.804	302.379	18.794	57.269		34.85	164.027	24.229	65.382	31.76	10.286	17.964	6.778	110.477	20.39	11.486	55.312	34.384	52.096	33.04	14.853
2023.11.30	Dil urine 2hr		120.377	37.777	612.181	67.949	86.884	7.579	238.191	14.527	22.824		23.016	37.38	12.58	30.836	47.322	9.482	2.667	13.72	26.333	8.798		5.809		4.586	6.86	8.641
2023.11.30	Pm 6hr		70.463	26.302	587.944		16.768			10.922	18.423			55.423	10.715	18.256	39.342		2.65		56.886	28.307		4.191
2023.11.30	Ef 6hr		135.847	72.511	594.514	82.933	62.274	9.674	360.764	91.792	187.214		78.668	227.13	44.732	89.373	64.584	10.314	190.223	11.49	158.69		19.922	99.527	68.224	130.594	59.196	15.895
2023.11.30	AD 6hr		114.91	60.575	482.041	65.001	45.343	105.965	293.079	9.422	149.049		64.127	178.276	34.583	70.919	49.375	10.977	30.386	8.131	120.595		16.349	80.008	55.433	104.745	43.18	13.126
2023.11.30	PMEF 6hr		74.335	28.357	496.146	11.386	18.789		10.139	13.466	26.768			49.207	19.838	15.498	38.193		46.128		70.466	45.21		25.444	6.419
2023.11.30	PMAD 6hr		73.944	23.868	558.002		12.715	6.294		11.501	23.364			52.13	21.809	17.03	46.648		11.817		50.427	43.097		27.844	5.427
2023.11.30	Dil urine 6hr		134.085	41.047	692.77	75.794	97.543	8.33	270.412	17.66	25.489		25.746	41.69		35.187	52.113	10.22	2.145	15.536	29.763	10.05		7.25		5.341	7.535	9.828
2023.11.30	Pm 24hr		32.546	23.317	628.669		16.629			8.625	20.297			49.709	9.236	17.254	35.145		2.058		37.244	49.393		4.229
2023.11.30	Ef 24hr		133.315	67.181	567.695	67.434	51.093	7.778	338.671	9.167	166.025		70.431	200.145	36.194	80.478	58.046	8.423	160.975	7.821	129.368		16.281	89.03	60.599	114.7	57.298	15.66
2023.11.30	AD 24hr		122.802	42.154	442.3	32.459	27.638	70.085	133.294	33.638	72.436		26.343	73.314	24.848	38.767	38.767		20.123	1.883	79.46	22.193	9.606	51.205	25.148	43.509	20.827	7.459
2023.11.30	PMEF 24hr		31.749	24.788	545.584		16.555				27.713			45.676	19.135	13.361	35.512		29.51		51.446	71.397		11.884
2023.11.30	PMAD 24hr				458.951		11.635				19.801			43.089	16.768	11.903	26.833		7.413		25.051	58.03		7.149
2023.11.30	Dil urine 24hr		130.617	39.822	596.18	64.11	76.813	7.734	229.042	14.039	21.189		21.687	34.621	11.471	24.809	40.157	8.39	2.117	13.319	27.041	8.904		6.263		4.536	7.721	8.788
2023.12.8	Pm 2hr		511.345	61.033	520.26	32.329	325.476		1196.02	33.577	31.247		104.873	218.638	12.302	84.153	56.644	22.917	4.819	28.929	107.739	46.849		17.399			30.075	39.033
2023.12.8	Ef 2hr		514.519	114.517	439.148	197.931	275.713		1109.88	81.909	152.185		148.73	280.913	33.036	101.162	125.528	21.408	140.24	33.253	164.366	30.767	16.945	84.033	57.008	105.638	64.89	37.176
2023.12.8	AD 2hr		494.045	123.713	416.983	195.95	251.594	125.148	1052.14	99.303	169.982		144.966	287.434	36.726	119.067	114.414	19.572	30.937	30.313	165.511	26.239	17.963	92.777	64.398	117.652	64.065	35.933
2023.12.8	PMEF 2hr		509.676	52.642	476.167	63.022	306.796		1141	33.903	63.355		127.379	249.847	19.213	94.36	59.759	22.244	64.006	28.09	129.332	43.297	10.261	50.76	28.822	43.696	49.248	38.832
2023.12.8	PMAD 2hr		537.252	55.722	496.104	65.574	304.989	36.442	1171.46	39.164	68.291		132.381	260.154	19.499	96.457	58.701	23.045	16.177	32.656	138.227	45.877	14.969	55.708	30.806	45.134	43.206	40.158
2023.12.8	Dil urine 2hr		577.057	112.986	490.332	223.368	366.902		1146.43	25.924	35.16		125.639	169.686	8.84	58.36	61.401	25.644	6.792	37.683	96.732	38.059	11.614	21.183	9.475	14.45	23.785	35.033
2023.12.8	Pm 6hr		447.154	36.867	470.242	13.858		62.232	847.063	10.661	22.434			104.703	6.978	24.217	73.036	4.952	3	4.564	51.331	28.07	3.025	13.889			3.46	8.602
2023.12.8	Ef 6hr		597.739	137.429	502.2	227.524		222.203	1294.02	122.77	182.191		167.513	333.099	37.603	126.427	124.575	25.82	154.939	36.201	193.093	26.396	23.375	99.908	58.443	107.787	71.12	42.982
2023.12.8	AD 6hr		561.934	137.698	456.001	205.662	227.764	140.583	1167.49	125.668	211.338		160.193	327.489	40.751	139.04	145.884	22.314	34.291	27.438	187.577	10.37	15.318	99.408	62.354	114.177	63.116	40.178
2023.12.8	PMEF 6hr		415.69	36.811	387.753	15.974	108.26		873.481	21.744	38.802		9.374	193.887	14.428	25.401	74.547	11.925	27.97	9.751	77.336	48.288		13.438			4.134	6.636
2023.12.8	PMAD 6hr		418.741	36.904	397.359	16.245	89.668	14.956	879.434	22.508	32.107		10.168	198.746	16.693	28.61	89.795	10.83	8.894	9.368	71.064	39.019		16.792	5.367		3.879	6.319
2023.12.8	Dil urine 6hr		595.749	122.767	512.553	236.318	399.836		1173.97	37.734	35.367		124.54	161.45	30.372	55.078	70.361	23.793	5.614	33.753	85.248	34.013	8.265	19.809	9.866	14.495	25.124	35.298
2023.12.8	Pm 24hr		48.388	34.345	400.203	15.033	52.229		195.135	21.049	28.095		25.26	15.697	7.049	19.415	58.959		2.242		25.352	35.086		10.559
2023.12.8	Ef 24hr		397.347	95.293	293.395	115.573	147.228		705.539	71.863	116.446		85.613	176.714	17.89	73.283	80.527	11.874	68.24	11.835	91.405	11.854	5.949	48.043	30.454	56.5	41.228	25.452
2023.12.8	AD 24hr		478.768	102.324	381.183	140.952	142.146	106.732	961.009	83.673	145.577		116.011	250.371	27.96	101.399	89.419	14.801	22.124	14.437	130.109	7.846	9.671	74.749	45.993	85.464	57.273	33.386
2023.12.8	PMEF 24hr		50.05	35.529	451.113	16.465	61.445		358.793	22.925	45.265		26.289	31.269	11.411	19.763	49.868		13.032		41.488	51.749	3.255	10.384
2023.12.8	PMAD 24hr		7.904	12.73	294.704	7.915	32.455		252.501	17.658	27.47		11.662	27.606	13.531	7.931	42.236		6.449		39.828	48.327		7.208
2023.12.8	Dil urine 24hr		420.04	83.579	326.948	140.96	214.011		704.669	24.221	28.188		72.685	92.319	18.328	25.407	29.445	13.345	3.178	21.729	55.113	23.629	3.979	11.863	5.654	9.118	17.48	25.253
Blank cells are below the limit of detection, which is 1 nmol/g stool or 3 uM plasma. Amino acids are quantified using a Waters Acquity uPLC System with a Photodiode Array Detector. Amino acid concentrations are quantified via ultra performance liquid chromatography (Waters Acquity UPLC system) with an AccQ-Tag Ultra C18 1.7 μm 2.1x100mm column and a photodiode detector array. Analysis is perform…

## Sheet: Statistical Analysis Dil Urine
Metabolomics Statistical Analysis of Dil Urine
Samples were analyzed via 2-Way ANOVA Šídák's multiple comparisons test
	Ef vs ΔarcD							Pm vs Pm + Ef							Pm + Ef vs Pm + ΔarcD
	Šídák's multiple comparisons test	Mean Diff.	95.00% CI of diff.	Below threshold?	Summary	Adjusted P Value		Šídák's multiple comparisons test	Mean Diff.	95.00% CI of diff.	Below threshold?	Summary	Adjusted P Value		Šídák's multiple comparisons test	Mean Diff.	95.00% CI of diff.	Below threshold?	Summary	Adjusted P Value
2 hours	Ef 2hr - arcD 2							Pm 2 - PmEf 2							PmEf 2 - PmarcD 2
	Arginine	-4.89	-8.224 to -1.555	Yes	***	0.0004		Arginine	-0.3082	-4.212 to 3.595	No	ns	>0.9999		Arginine	-3.442	-6.755 to -0.1285	Yes	*	0.035
	Ornithine	2.56	-0.7742 to 5.895	No	ns	0.3241		Ornithine	-5.152	-9.055 to -1.248	Yes	**	0.0021		Ornithine	2.195	-1.119 to 5.508	No	ns	0.5914
	Valine	0.2832	-3.051 to 3.618	No	ns	>0.9999		Valine	-2.136	-6.039 to 1.768	No	ns	0.8718		Valine	-0.05653	-3.370 to 3.257	No	ns	>0.9999
	Isoleucine	0.2653	-3.069 to 3.600	No	ns	>0.9999		Isoleucine	-4.116	-8.019 to -0.2127	Yes	*	0.0302		Isoleucine	-0.01734	-3.331 to 3.296	No	ns	>0.9999
	Leucine	0.2878	-3.047 to 3.622	No	ns	>0.9999		Leucine	-4.853	-8.756 to -0.9493	Yes	**	0.0047		Leucine	0.03585	-3.277 to 3.349	No	ns	>0.9999
	Phenylalanine	0.4832	-2.851 to 3.818	No	ns	>0.9999		Phenylalanine	-1.21	-5.114 to 2.693	No	ns	>0.9999		Phenylalanine	0.1853	-3.128 to 3.499	No	ns	>0.9999
	Tryptophan	0.3675	-2.967 to 3.702	No	ns	>0.9999		Tryptophan	-0.5078	-4.411 to 3.396	No	ns	>0.9999		Tryptophan	-0.000103	-3.313 to 3.313	No	ns	>0.9999
	Lysine	0.2978	-3.037 to 3.632	No	ns	>0.9999		Lysine	-0.887	-4.790 to 3.016	No	ns	>0.9999		Lysine	-0.03294	-3.346 to 3.280	No	ns	>0.9999
	Methionine	0.2613	-3.073 to 3.596	No	ns	>0.9999		Methionine	-3.441	-7.344 to 0.4623	No	ns	0.1392		Methionine	-0.2718	-3.585 to 3.042	No	ns	>0.9999
	Tyrosine	1.491	-1.843 to 4.826	No	ns	0.9815		Tyrosine	0.3839	-3.520 to 4.287	No	ns	>0.9999		Tyrosine	-0.658	-3.971 to 2.655	No	ns	>0.9999
	Aspartic Acid	0.1596	-3.175 to 3.494	No	ns	>0.9999		Aspartic Acid	-0.3637	-4.267 to 3.540	No	ns	>0.9999		Aspartic Acid	-0.05764	-3.371 to 3.256	No	ns	>0.9999
	Glutamic Acid	0.2693	-3.065 to 3.604	No	ns	>0.9999		Glutamic Acid	-1.627	-5.530 to 2.276	No	ns	0.992		Glutamic Acid	0.005647	-3.308 to 3.319	No	ns	>0.9999
	Threonine	0.3806	-2.954 to 3.715	No	ns	>0.9999		Threonine	-1.379	-5.283 to 2.524	No	ns	0.9992		Threonine	0.03827	-3.275 to 3.352	No	ns	>0.9999
	Alanine	0.315	-3.019 to 3.649	No	ns	>0.9999		Alanine	-1.062	-4.966 to 2.841	No	ns	>0.9999		Alanine	0.005647	-3.308 to 3.319	No	ns	>0.9999
	GABA	0.2062	-3.128 to 3.541	No	ns	>0.9999		GABA	-1.366	-5.269 to 2.538	No	ns	0.9993		GABA	0.07333	-3.240 to 3.387	No	ns	>0.9999
	Proline	0.2501	-3.084 to 3.585	No	ns	>0.9999		Proline	-1.226	-5.130 to 2.677	No	ns	0.9999		Proline	0.01936	-3.294 to 3.333	No	ns	>0.9999
	Hyroxylysine	0.9784	-2.356 to 4.313	No	ns	>0.9999		Hyroxylysine	-0.5878	-4.491 to 3.316	No	ns	>0.9999		Hyroxylysine	0.1171	-3.196 to 3.430	No	ns	>0.9999
	AABA	1.534	-1.801 to 4.868	No	ns	0.9747		AABA	-1.672	-5.575 to 2.232	No	ns	0.9889		AABA	-0.0137	-3.327 to 3.300	No	ns	>0.9999
	Cysteine	0.5499	-2.785 to 3.884	No	ns	>0.9999		Cysteine	-0.649	-4.552 to 3.254	No	ns	>0.9999		Cysteine	-0.1064	-3.420 to 3.207	No	ns	>0.9999
	Histidine	0.482	-2.853 to 3.816	No	ns	>0.9999		Histidine	-0.624	-4.527 to 3.279	No	ns	>0.9999		Histidine	0.0005085	-3.313 to 3.314	No	ns	>0.9999
	Asparagine	0.2825	-3.052 to 3.617	No	ns	>0.9999		Asparagine	-0.365	-4.268 to 3.538	No	ns	>0.9999		Asparagine	0.05306	-3.260 to 3.366	No	ns	>0.9999
	Taurine	0.456	-2.878 to 3.790	No	ns	>0.9999		Taurine	-0.432	-4.335 to 3.471	No	ns	>0.9999		Taurine	-0.009617	-3.323 to 3.304	No	ns	>0.9999
	Serine	0.3479	-2.987 to 3.682	No	ns	>0.9999		Serine	-2.511	-6.414 to 1.393	No	ns	0.6441		Serine	0.01588	-3.297 to 3.329	No	ns	>0.9999
	Glutamine	0.5599	-2.775 to 3.894	No	ns	>0.9999		Glutamine	-0.6739	-4.577 to 3.230	No	ns	>0.9999		Glutamine	0.1054	-3.208 to 3.419	No	ns	>0.9999
	Šídák's multiple comparisons test	Mean Diff.	95.00% CI of diff.	Below threshold?	Summary	Adjusted P Value		Šídák's multiple comparisons test	Mean Diff.	95.00% CI of diff.	Below threshold?	Summary	Adjusted P Value		Šídák's multiple comparisons test	Mean Diff.	95.00% CI of diff.	Below threshold?	Summary	Adjusted P Value
6 hours	Ef 6hr - arcD 6							Pm 6 - PmEf 6							PmEf 6 - PmarcD 6
	Arginine	-1.396	-6.419 to 3.626	No	ns	>0.9999		Arginine	2.98	-2.277 to 8.236	No	ns	0.8333		Arginine	-3.278	-7.556 to 0.9992	No	ns	0.3272
	Ornithine	2.411	-2.612 to 7.434	No	ns	0.9602		Ornithine	-3.671	-8.928 to 1.585	No	ns	0.4932		Ornithine	1.809	-2.469 to 6.086	No	ns	0.9905
	Valine	0.1611	-4.862 to 5.184	No	ns	>0.9999		Valine	-1.277	-6.534 to 3.979	No	ns	>0.9999		Valine	-0.2258	-4.503 to 4.052	No	ns	>0.9999
	Isoleucine	0.103	-4.920 to 5.126	No	ns	>0.9999		Isoleucine	-1.341	-6.598 to 3.915	No	ns	>0.9999		Isoleucine	-1.091	-5.369 to 3.187	No	ns	>0.9999
	Leucine	0.1176	-4.905 to 5.140	No	ns	>0.9999		Leucine	0	-5.256 to 5.256	No	ns	>0.9999		Leucine	0	-4.278 to 4.278	No	ns	>0.9999
	Phenylalanine	0.3137	-4.709 to 5.336	No	ns	>0.9999		Phenylalanine	-0.1284	-5.385 to 5.128	No	ns	>0.9999		Phenylalanine	0.04593	-4.232 to 4.323	No	ns	>0.9999
	Tryptophan	0.1867	-4.836 to 5.209	No	ns	>0.9999		Tryptophan	0.1872	-5.069 to 5.444	No	ns	>0.9999		Tryptophan	0.03531	-4.242 to 4.313	No	ns	>0.9999
	Lysine	0.2189	-4.804 to 5.242	No	ns	>0.9999		Lysine	-0.4501	-5.707 to 4.806	No	ns	>0.9999		Lysine	0.3024	-3.975 to 4.580	No	ns	>0.9999
	Methionine	0.4474	-4.575 to 5.470	No	ns	>0.9999		Methionine	0.7985	-4.458 to 6.055	No	ns	>0.9999		Methionine	0	-4.278 to 4.278	No	ns	>0.9999
	Tyrosine	0.674	-4.349 to 5.697	No	ns	>0.9999		Tyrosine	-0.7291	-5.986 to 4.527	No	ns	>0.9999		Tyrosine	0.1883	-4.089 to 4.466	No	ns	>0.9999
	Aspartic Acid	1.625	-3.397 to 6.648	No	ns	0.9998		Aspartic Acid	-0.6652	-5.922 to 4.591	No	ns	>0.9999		Aspartic Acid	0.08887	-4.189 to 4.366	No	ns	>0.9999
	Glutamic Acid	0.0574	-4.965 to 5.080	No	ns	>0.9999		Glutamic Acid	-0.6647	-5.921 to 4.592	No	ns	>0.9999		Glutamic Acid	0.2347	-4.043 to 4.512	No	ns	>0.9999
	Threonine	0.1797	-4.843 to 5.202	No	ns	>0.9999		Threonine	-1.614	-6.871 to 3.642	No	ns	>0.9999		Threonine	-0.05865	-4.336 to 4.219	No	ns	>0.9999
	Alanine	0.187	-4.836 to 5.210	No	ns	>0.9999		Alanine	-0.3586	-5.615 to 4.898	No	ns	>0.9999		Alanine	-0.05948	-4.337 to 4.218	No	ns	>0.9999
	GABA	0.1276	-4.895 to 5.150	No	ns	>0.9999		GABA	-0.9683	-6.225 to 4.288	No	ns	>0.9999		GABA	-0.1735	-4.451 to 4.104	No	ns	>0.9999
	Proline	0.09824	-4.924 to 5.121	No	ns	>0.9999		Proline	0.08371	-5.173 to 5.340	No	ns	>0.9999		Proline	-0.1538	-4.431 to 4.124	No	ns	>0.9999
	Hyroxylysine	0.07979	-4.943 to 5.102	No	ns	>0.9999		Hyroxylysine	0.006609	-5.250 to 5.263	No	ns	>0.9999		Hyroxylysine	-0.2785	-4.556 to 3.999	No	ns	>0.9999
	AABA	0.06033	-4.962 to 5.083	No	ns	>0.9999		AABA	-0.634	-5.890 to 4.622	No	ns	>0.9999		AABA	0.06948	-4.208 to 4.347	No	ns	>0.9999
	Cysteine	0.4494	-4.573 to 5.472	No	ns	>0.9999		Cysteine	-0.5476	-5.804 to 4.709	No	ns	>0.9999		Cysteine	0.02891	-4.249 to 4.306	No	ns	>0.9999
	Histidine	0.1653	-4.857 to 5.188	No	ns	>0.9999		Histidine	0.01405	-5.242 to 5.270	No	ns	>0.9999		Histidine	-0.001475	-4.279 to 4.276	No	ns	>0.9999
	Asparagine	0.1283	-4.894 to 5.151	No	ns	>0.9999		Asparagine	-0.05317	-5.310 to 5.203	No	ns	>0.9999		Asparagine	0.1225	-4.155 to 4.400	No	ns	>0.9999
	Taurine	0.2209	-4.802 to 5.243	No	ns	>0.9999		Taurine	0.2616	-4.995 to 5.518	No	ns	>0.9999		Taurine	-0.1024	-4.380 to 4.175	No	ns	>0.9999
	Serine	0.2486	-4.774 to 5.271	No	ns	>0.9999		Serine	-1.857	-7.114 to 3.399	No	ns	0.9992		Serine	1.742	-2.535 to 6.020	No	ns	0.9941
	Glutamine	-3.687	-8.709 to 1.336	No	ns	0.4018		Glutamine	-3.461	-8.718 to 1.795	No	ns	0.6021		Glutamine	0.4176	-3.860 to 4.695	No	ns	>0.9999
	Šídák's multiple comparisons test	Mean Diff.	95.00% CI of diff.	Below threshold?	Summary	Adjusted P Value		Šídák's multiple comparisons test	Mean Diff.	95.00% CI of diff.	Below threshold?	Summary	Adjusted P Value		Šídák's multiple comparisons test	Mean Diff.	95.00% CI of diff.	Below threshold?	Summary	Adjusted P Value
24 hours	Ef 24hr - arcD 24							Pm 24 - PmEf 24							PmEf 24 - PmarcD 24
	Arginine	-4.955	-9.155 to -0.7545	Yes	**	0.0089		Arginine	0	-4.598 to 4.598	No	ns	>0.9999		Arginine	0	-4.543 to 4.543	No	ns	>0.9999
	Ornithine	2.312	-1.888 to 6.513	No	ns	0.8656		Ornithine	-3.191	-7.789 to 1.408	No	ns	0.5053		Ornithine	1.504	-3.039 to 6.047	No	ns	0.9997
	Valine	0.08014	-4.120 to 4.280	No	ns	>0.9999		Valine	-0.7333	-5.331 to 3.865	No	ns	>0.9999		Valine	0.63	-3.913 to 5.173	No	ns	>0.9999
	Isoleucine	0.337	-3.863 to 4.537	No	ns	>0.9999		Isoleucine	0	-4.598 to 4.598	No	ns	>0.9999		Isoleucine	0	-4.543 to 4.543	No	ns	>0.9999
	Leucine	0.4007	-3.800 to 4.601	No	ns	>0.9999		Leucine	0	-4.598 to 4.598	No	ns	>0.9999		Leucine	0	-4.543 to 4.543	No	ns	>0.9999
	Phenylalanine	0.4929	-3.707 to 4.693	No	ns	>0.9999		Phenylalanine	0	-4.598 to 4.598	No	ns	>0.9999		Phenylalanine	0	-4.543 to 4.543	No	ns	>0.9999
	Tryptophan	0.3393	-3.861 to 4.540	No	ns	>0.9999		Tryptophan	0	-4.598 to 4.598	No	ns	>0.9999		Tryptophan	0	-4.543 to 4.543	No	ns	>0.9999
	Lysine	0.0969	-4.103 to 4.297	No	ns	>0.9999		Lysine	-0.5883	-5.187 to 4.010	No	ns	>0.9999		Lysine	0.5485	-3.994 to 5.091	No	ns	>0.9999
	Methionine	0.03008	-4.170 to 4.230	No	ns	>0.9999		Methionine	-0.8513	-5.450 to 3.747	No	ns	>0.9999		Methionine	0.8513	-3.691 to 5.394	No	ns	>0.9999
	Tyrosine	-1.938	-6.139 to 2.262	No	ns	0.9737		Tyrosine	-0.5461	-5.144 to 4.052	No	ns	>0.9999		Tyrosine	0.1989	-4.344 to 4.742	No	ns	>0.9999
	Aspartic Acid	-1.048	-5.248 to 3.153	No	ns	>0.9999		Aspartic Acid	1.493	-3.106 to 6.091	No	ns	0.9998		Aspartic Acid	0.1883	-4.355 to 4.731	No	ns	>0.9999
	Glutamic Acid	0.4373	-3.763 to 4.637	No	ns	>0.9999		Glutamic Acid	-0.5687	-5.167 to 4.029	No	ns	>0.9999		Glutamic Acid	0.6028	-3.940 to 5.146	No	ns	>0.9999
	Threonine	0.4902	-3.710 to 4.690	No	ns	>0.9999		Threonine	-0.02881	-4.627 to 4.569	No	ns	>0.9999		Threonine	0.5863	-3.956 to 5.129	No	ns	>0.9999
	Alanine	0.4731	-3.727 to 4.673	No	ns	>0.9999		Alanine	-0.4361	-5.034 to 4.162	No	ns	>0.9999		Alanine	0.1319	-4.411 to 4.675	No	ns	>0.9999
	GABA	-0.0508	-4.251 to 4.149	No	ns	>0.9999		GABA	-0.8729	-5.471 to 3.725	No	ns	>0.9999		GABA	-0.02767	-4.570 to 4.515	No	ns	>0.9999
	Proline	0.2926	-3.908 to 4.493	No	ns	>0.9999		Proline	0.1716	-4.427 to 4.770	No	ns	>0.9999		Proline	0.742	-3.801 to 5.285	No	ns	>0.9999
	Hyroxylysine	0.2156	-3.985 to 4.416	No	ns	>0.9999		Hyroxylysine	0.1133	-4.485 to 4.711	No	ns	>0.9999		Hyroxylysine	0.322	-4.221 to 4.865	No	ns	>0.9999
	AABA	1.378	-2.822 to 5.578	No	ns	0.9997		AABA	2.34	-2.258 to 6.938	No	ns	0.9303		AABA	0	-4.543 to 4.543	No	ns	>0.9999
	Cysteine	0.8838	-3.316 to 5.084	No	ns	>0.9999		Cysteine	0	-4.598 to 4.598	No	ns	>0.9999		Cysteine	0	-4.543 to 4.543	No	ns	>0.9999
	Histidine	-0.07521	-4.275 to 4.125	No	ns	>0.9999		Histidine	-0.006475	-4.605 to 4.592	No	ns	>0.9999		Histidine	3.826	-0.7171 to 8.368	No	ns	0.19
	Asparagine	0.2848	-3.915 to 4.485	No	ns	>0.9999		Asparagine	-0.06858	-4.667 to 4.530	No	ns	>0.9999		Asparagine	0.4364	-4.106 to 4.979	No	ns	>0.9999
	Taurine	-0.00877	-4.209 to 4.191	No	ns	>0.9999		Taurine	0.01587	-4.582 to 4.614	No	ns	>0.9999		Taurine	0.4318	-4.111 to 4.975	No	ns	>0.9999
	Serine	0.3842	-3.816 to 4.584	No	ns	>0.9999		Serine	-0.06563	-4.664 to 4.533	No	ns	>0.9999		Serine	0.5284	-4.014 to 5.071	No	ns	>0.9999
	Glutamine	0.4686	-3.732 to 4.669	No	ns	>0.9999		Glutamine	-0.114	-4.712 to 4.484	No	ns	>0.9999		Glutamine	0.7148	-3.828 to 5.258	No	ns	>0.9999
